# Supplementary material for: Loss of HSulf-1 promotes altered lipid metabolism in ovarian cancer
Source: Cancer Metab. 2014 Aug 18;2:13. doi: 10.1186/2049-3002-2-13 (PMC4164348; doi:10.1186/2049-3002-2-13)
Supplement: Additional file 2: Table S1 — Microarray analyses of OV202 cells upon HSulf-1 loss. [file 2049-3002-2-13-S2.xlsx]

## Sheet: MetaData
PLATFORM
# If your array is not deposited in GEO, please include platform annotation columns in your matrix table (see example) and complete the fields below.
title	Illumina Human HT-12 3.0 Expression Beadchip
technology	oligonucleotide beads
distribution	commercial
organism	human
manufacturer	Illumina Inc.
manufacture protocol	see manufacturer's website
# Platform Column Definitions: describe the contents of each platform column of the matrix table
ID_REF	Illumina target gene
Search_Key	Internal id useful for custom design array
Symbol	Gene symbol from the source database
Chromosome	Chromosome
Definition	Gene description from the source
Synonyms	Gene symbol synonyms from Refseq

## Sheet: Matrix Normalized
ID_REF	SYMBOL	SEARCH_KEY	CHROMOSOME	DEFINITION	SYNONYMS	OV202SH2-1	Detection_Pval	OV202SH2-2	Detection_Pval	OV202SH2-3	Detection_Pval	OVNTC-1	Detection_Pval	OVNTC-2	Detection_Pval	OVNTC-3	Detection_Pval	OV202SH1-1	Detection_Pval	OV202SH1-2	Detection_Pval	OV202SH1-3	Detection_Pval
7A5	7A5	ILMN_5579	7	Homo sapiens putative binding protein 7a5 (7A5), mRNA.		5.74449	0.874659	5.99366	0.493132	5.62485	0.976616	6.14674	0.161866	5.93005	0.577503	5.89711	0.602442	6.1234	0.192623	5.76677	0.863201	5.92547	0.573204
A1BG	A1BG	ILMN_18893	19	Homo sapiens alpha-1-B glycoprotein (A1BG), mRNA.	A1B; GAB; HYST2477; ABG; DKFZp686F0970	6.11183	0.272632	6.40564	0.0388776	6.29329	0.0790127	5.99653	0.204309	6.04549	0.132305	6.03919	0.159302	6.29976	0.00497271	6.35905	0.0859054	6.29023	0.00689177
A1CF	A1CF	ILMN_18532	10	Homo sapiens APOBEC1 complementation factor (A1CF), transcript variant 2, mRNA.	ASP; MGC163391; APOBEC1CF; ACF65; ACF64; ACF; RP11-564C4.2	6.14971	0.0505012	6.06308	0.0919131	5.92439	0.607819	5.92685	0.500514	6.15434	0.0309704	6.04669	0.108121	6.09241	0.112966	5.92974	0.628061	6.33972	0.00943555
A26A1	A26A1	ILMN_2229	8	Homo sapiens ANKRD26-like family A, member 1 (A26A1), transcript variant 1, mRNA.	POTE8; POTE-8	6.07899	0.214718	5.95275	0.514996	6.09813	0.183983	5.98651	0.495893	5.92359	0.583938	5.93381	0.490547	6.11438	0.138315	5.92013	0.680875	5.98351	0.373802
A26B1	A26B1	ILMN_19974	15	Homo sapiens ANKRD26-like family B, member 1 (A26B1), mRNA.	MGC119371; MGC119373	6.14521	0.167575	6.31902	0.0563187	6.20875	0.0962861	5.70973	0.902606	6.01052	0.355281	5.90948	0.530529	6.2988	0.0409836	6.24698	0.0943912	6.32131	0.0441989
A26C1B	A26C1B	ILMN_31305	2	Homo sapiens ANKRD26-like family C, member 1B (A26C1B), mRNA.	POTEACTIN	6.00973	0.389646	5.98444	0.42033	5.97313	0.440165	5.94646	0.467764	5.79054	0.776406	6.04975	0.265943	5.81558	0.81694	5.84863	0.731874	6.1115	0.200276
A26C3	A26C3	ILMN_19738	22	Homo sapiens ANKRD26-like family C, member 3 (A26C3), mRNA.	ACTBL1; POTE22	6.17699	0.0483804	6.08476	0.210295	6.2474	0.031002	6.18456	0.0146319	6.04211	0.529301	5.98497	0.395597	6.09836	0.466219	6.26316	0.0129587	6.05641	0.73736
A2BP1	A2BP1	ILMN_5821	16	Homo sapiens ataxin 2-binding protein 1 (A2BP1), transcript variant 4, mRNA.	FOX1; HRNBP1	5.93023	0.587771	6.04585	0.213409	6.00024	0.451645	5.8864	0.746297	5.83114	0.822936	5.93342	0.663004	5.9841	0.665776	5.98331	0.493383	6.05333	0.583371
A2M	A2M	ILMN_8023	12	Homo sapiens alpha-2-macroglobulin (A2M), mRNA.	alpha 2M; CPAMD5; S863-7; FWP007; DKFZp779B086	6.52345	0	6.30534	0.0247253	6.47976	0	7.59287	0	7.44201	0	7.63959	0	5.84213	0.765027	5.5761	0.995896	5.94443	0.417127
A2ML1	A2ML1	ILMN_17375	12	Homo sapiens alpha-2-macroglobulin-like 1 (A2ML1), mRNA.	FLJ41597; FLJ25179; DKFZp686O1010; DKFZp686L1821; DKFZp686D2011; FLJ41598; FLJ39129; DKFZp686C1729; DKFZp686G1812; CPAMD9; FLJ16045; FLJ41607	5.78904	0.805177	5.62222	0.961538	5.94518	0.489684	5.72162	0.919067	5.6613	0.946502	5.96937	0.455902	5.80041	0.831967	5.82702	0.763338	5.95373	0.513812
A3GALT2	A3GALT2	ILMN_42026	1	Homo sapiens alpha 1,3-galactosyltransferase 2 (isoglobotriaosylceramide synthase) (A3GALT2), mRNA.		5.94061	0.516215	5.89813	0.689164	5.96015	0.505487	5.81733	0.90245	6.11575	0.17074	5.78568	0.916045	5.97658	0.411419	5.9374	0.598563	5.91203	0.673559
A4GALT	A4GALT	ILMN_25424	22	Homo sapiens alpha 1,4-galactosyltransferase (globotriaosylceramide synthase) (A4GALT), mRNA.	P1; A14GALT; A4GALT1; PK	6.19512	0.110354	5.87237	0.583791	6.22225	0.0839065	5.95442	0.415638	5.89898	0.558299	5.95693	0.421981	6.06199	0.29918	6.10203	0.240766	6.1955	0.122928
A4GNT	A4GNT	ILMN_19436	3	Homo sapiens alpha-1,4-N-acetylglucosaminyltransferase (A4GNT), mRNA.	alpha4GnT; MGC149493	5.85085	0.692098	6.17182	0.142857	6.15386	0.152682	6.14358	0.124828	6.01661	0.345679	6.03246	0.278155	6.33606	0.023224	5.99396	0.459644	6.10157	0.205801
AAA1	AAA1	ILMN_21956	7	Homo sapiens AAA1 protein (AAA1), transcript variant II, mRNA.		5.97308	0.339554	5.99228	0.453414	5.96941	0.401969	5.98171	0.58456	5.91342	0.685615	5.90733	0.673964	6.08326	0.120928	5.99696	0.516482	6.08022	0.181569
AAAS	AAAS	ILMN_22994	12	Homo sapiens achalasia, adrenocortical insufficiency, alacrimia (Allgrove, triple-A) (AAAS), mRNA.	ADRACALA; AAASb; DKFZp586G1624; GL003; ADRACALIN; AAA	8.14587	0	7.92856	0	8.02018	0	7.29963	0	7.55404	0	7.37455	0	8.42091	0	8.37887	0	8.40751	0
AACS	AACS	ILMN_22643	12	Homo sapiens acetoacetyl-CoA synthetase (AACS), mRNA.	FLJ41251; SUR-5; FLJ12389; ACSF1	8.49261	0	8.54593	0	8.4041	0	7.95616	0	8.20233	0	8.44646	0	9.0816	0	8.88837	0	9.10552	0
AACSL	AACSL	ILMN_34644	5	PREDICTED: Homo sapiens acetoacetyl-CoA synthetase-like (AACSL), mRNA.		6.66417	0	6.23052	0.0686813	6.28813	0.0440165	6.50996	0	6.06842	0.179698	6.29388	0.0176391	6.51389	0	6.32353	0.0547196	6.37754	0.0124309
AADAC	AADAC	ILMN_25205	3	Homo sapiens arylacetamide deacetylase (esterase) (AADAC), mRNA.	CES5A1; DAC	6.23509	0.0776567	6.04367	0.29533	6.19517	0.112792	5.67067	0.930041	5.91194	0.526749	5.79251	0.75441	6.02567	0.360656	6.15598	0.173735	6.04873	0.299724
AADACL1	AADACL1	ILMN_24560	3	Homo sapiens arylacetamide deacetylase-like 1 (AADACL1), mRNA.		7.20876	0	7.17969	0	7.06967	0	7.6357	0	7.50742	0	7.68812	0	7.06234	0	7.14324	0	6.8605	0
AADACL2	AADACL2	ILMN_3270	3	Homo sapiens arylacetamide deacetylase-like 2 (AADACL2), mRNA.	MGC72001	6.03764	0.3297	5.95668	0.501374	5.89424	0.607978	5.92474	0.528121	6.06225	0.293553	5.8667	0.637721	5.91503	0.606557	5.81679	0.811218	6.09983	0.234807
AADACL3	AADACL3	ILMN_33965		PREDICTED: Homo sapiens arylacetamide deacetylase-like 3 (AADACL3), mRNA.		5.89847	0.585831	5.93326	0.563187	5.96051	0.459422	5.96688	0.465021	5.95329	0.510288	5.949	0.488467	6.01218	0.386612	6.18645	0.140903	5.79703	0.820442
AADACL4	AADACL4	ILMN_19498	1	Homo sapiens arylacetamide deacetylase-like 4 (AADACL4), mRNA.		5.96522	0.450954	6.42524	0.021978	6.15789	0.149931	6.30094	0.0178326	6.51721	0	6.3577	0.00814111	5.94345	0.536885	5.81941	0.819426	6.07388	0.244475
AADAT	AADAT	ILMN_16077	4	Homo sapiens aminoadipate aminotransferase (AADAT), transcript variant 2, mRNA.	KATII; KAT2	7.61983	0.0116016	7.61006	0.00308655	7.63137	0.0118073	6.65634	0.088584	6.85187	0.0195893	6.93475	0.0227519	7.70612	0.0119196	7.5569	0.00418007	7.67481	0.00612648
AAK1	AAK1	ILMN_11466	2	Homo sapiens AP2 associated kinase 1 (AAK1), mRNA.	KIAA1048; MGC138170	6.14717	0.0716622	6.22408	0.0331605	6.2233	0.153286	6.20234	0.174324	6.36812	0.0478742	6.10934	0.156046	6.07003	0.464176	5.84818	0.935393	6.05584	0.230056
AAMP	AAMP	ILMN_26068	2	Homo sapiens angio-associated, migratory cell protein (AAMP), mRNA.		8.66441	0	8.38879	0	8.4801	0	8.95025	0	8.94766	0	8.87908	0	8.29567	0	8.45045	0	8.55376	0
AANAT	AANAT	ILMN_23864	17	Homo sapiens arylalkylamine N-acetyltransferase (AANAT), mRNA.	SNAT; AA-NAT	6.02488	0.348774	5.82466	0.788462	5.40124	1	5.83759	0.773663	5.75942	0.866941	5.82703	0.740841	5.91135	0.61612	5.81283	0.80301	5.89992	0.653315
AARS	AARS	ILMN_29917	16	Homo sapiens alanyl-tRNA synthetase (AARS), mRNA.		12.2751	0	12.2538	0	12.1952	0	11.6197	0	11.7525	0	11.8495	0	12.2654	0	12.2277	0	12.1416	0
AARS2	AARS2	ILMN_23137	6	Homo sapiens alanyl-tRNA synthetase 2, mitochondrial (putative) (AARS2), nuclear gene encoding mitochondrial protein, mRNA.	KIAA1270; AARSL; bA444E17.1	8.3254	0	8.67191	0	8.25667	0	8.27111	0	8.61842	0	8.47198	0	8.45953	0	8.69586	0	8.3248	0
AARSD1	AARSD1	ILMN_25076	17	Homo sapiens alanyl-tRNA synthetase domain containing 1 (AARSD1), mRNA.	MGC2744	9.12238	0	9.0525	0	9.22782	0	9.80694	0	9.71297	0	9.78574	0	9.05213	0	9.14486	0	9.06507	0
AASDH	AASDH	ILMN_5103	4	Homo sapiens aminoadipate-semialdehyde dehydrogenase (AASDH), mRNA.	LYS2; ACSF4; NRPS1098; NRPS998	7.3986	0	7.407	0	7.36595	0	7.86071	0	7.76176	0	7.89086	0	7.37127	0	7.35827	0	7.66223	0
AASDHPPT	AASDHPPT	ILMN_25075	11	Homo sapiens aminoadipate-semialdehyde dehydrogenase-phosphopantetheinyl transferase (AASDHPPT), mRNA.	DKFZp566E2346; CGI-80; LYS2; AASD-PPT; LYS5	10.1635	0	10.0743	0	10.1422	0	10.0777	0	10.0351	0	9.92966	0	10.0005	0	10.1733	0	10.0665	0
AASS	AASS	ILMN_18079	7	Homo sapiens aminoadipate-semialdehyde synthase (AASS), nuclear gene encoding mitochondrial protein, mRNA.	LORSDH; LKR/SDH; LKRSDH	6.53965	0	6.85229	0	6.70911	0	7.63819	0	7.41056	0	7.3828	0	6.62905	0	6.75078	0	6.65315	0
AATF	AATF	ILMN_29906	17	Homo sapiens apoptosis antagonizing transcription factor (AATF), mRNA.	CHE1; DED; CHE-1	9.40081	0	9.58293	0	9.35071	0	10.1392	0	9.94827	0	9.9672	0	9.42066	0	9.36668	0	9.38153	0
AATK	AATK	ILMN_44591	17	Homo sapiens apoptosis-associated tyrosine kinase (AATK), mRNA.	AATYK1; LMTK1; AATYK; KIAA0641; LMR1	6.06582	0.140877	6.06014	0.242222	6.00551	0.338009	6.00354	0.204755	5.98189	0.496399	6.04148	0.24456	6.23371	0.102749	6.19039	0.219642	6.12027	0.228398
ABAT	ABAT	ILMN_12235	16	Homo sapiens 4-aminobutyrate aminotransferase (ABAT), nuclear gene encoding mitochondrial protein, transcript variant 1, mRNA.	NPD009; GABAT; GABA-AT	6.25716	0.0466106	6.28918	0.012136	6.31361	0.00084718	6.34011	0.000147557	6.28664	0.0688756	6.3194	3.08457e-05	6.49942	0.00140564	6.5071	0.00367585	6.70541	0.000797467
ABCA1	ABCA1	ILMN_21049	9	Homo sapiens ATP-binding cassette, sub-family A (ABC1), member 1 (ABCA1), mRNA.	CERP; ABC-1; MGC164864; MGC165011; HDLDT1; ABC1; TGD; FLJ14958	9.54778	0	9.404	0	9.44714	0	7.27061	0	7.34057	0	7.12959	0	10.0615	0	9.70792	0	10.0866	0
ABCA10	ABCA10	ILMN_17121	17	Homo sapiens ATP-binding cassette, sub-family A (ABC1), member 10 (ABCA10), mRNA.	EST698739	6.33567	0.00368349	5.96716	0.199629	6.27953	0.0047689	6.59854	0.0105713	6.5697	0.32308	6.52307	0.176597	6.34392	0.00755845	6.28632	0.0117374	6.23193	0.0139657
ABCA11	ABCA11	ILMN_20924	4	Homo sapiens ATP-binding cassette, sub-family A (ABC1), member 11 (pseudogene) (ABCA11) on chromosome 4.	ABCA11P; MGC138274; MGC120312; FLJ14297; MGC120310; MGC132744; MGC120309; EST1133530	7.64718	0	7.09334	0	7.05877	0	7.13062	0	7.25393	0	6.96491	0	7.46857	0	7.36409	0	7.60552	0
ABCA12	ABCA12	ILMN_7547	2	Homo sapiens ATP-binding cassette, sub-family A (ABC1), member 12 (ABCA12), transcript variant 2, mRNA.	LI2; FLJ41584; ICR2B; DKFZp434G232	6.20579	0.0287477	5.92948	0.509569	6.1929	0.0549459	6.1	0.0537416	6.11449	0.103703	6.13202	0.0421563	6.34528	0.0227089	6.43214	0.0257841	6.23342	0.0247255
ABCA13	ABCA13	ILMN_19037	7	Homo sapiens ATP-binding cassette, sub-family A (ABC1), member 13 (ABCA13), mRNA.	FLJ33951; FLJ33876; FLJ16398; DKFZp313D2411	6.41466	0.0027248	5.93659	0.31456	6.21383	0.0921596	7.22322	0	7.15111	0	7.18422	0	5.67626	0.95082	5.74488	0.920657	5.95791	0.410221
ABCA2	ABCA2	ILMN_13527	9	Homo sapiens ATP-binding cassette, sub-family A (ABC1), member 2 (ABCA2), transcript variant 2, mRNA.	MGC129761; ABC2	6.95691	0.0265064	7.12547	0.143495	6.95689	0.015019	5.91163	0.368692	6.19132	0.225895	6.35866	0.133624	7.70471	0	7.55708	0.0341352	7.60386	0.429475
ABCA3	ABCA3	ILMN_18800	16	Homo sapiens ATP-binding cassette, sub-family A (ABC1), member 3 (ABCA3), mRNA.	ABC-C; EST111653; MGC72201; LBM180; ABC3	8.58308	0	8.49832	0	8.69061	0	7.02385	0	7.22131	0	7.10733	0	10.0024	0	10.1706	0	10.0713	0
ABCA4	ABCA4	ILMN_28625	1	Homo sapiens ATP-binding cassette, sub-family A (ABC1), member 4 (ABCA4), mRNA.	RMP; STGD; ARMD2; DKFZp781N1972; STGD1; FFM; RP19; CORD3; ABC10; ABCR	6.45219	0	6.25265	0.0480769	6.43508	0.00550206	6.50442	0	6.57166	0	6.62329	0	6.29536	0.0464481	6.35949	0.0396717	6.05765	0.237569
ABCA5	ABCA5	ILMN_3630	17	Homo sapiens ATP-binding cassette, sub-family A (ABC1), member 5 (ABCA5), transcript variant 1, mRNA.	FLJ16381; DKFZp779N2435; DKFZp451F117; EST90625; ABC13	6.43644	1.80703e-05	6.38204	6.07386e-05	6.44497	0.00248774	6.06603	0.00276825	5.99498	0.173619	6.02097	0.0723351	6.94322	0	6.71035	0	6.69345	3.01227e-06
ABCA6	ABCA6	ILMN_1927	17	Homo sapiens ATP-binding cassette, sub-family A (ABC1), member 6 (ABCA6), mRNA.	FLJ43498; EST155051	6.23959	0.0441053	6.09009	0.233973	6.09973	0.169271	5.814	0.785034	6.2119	0.0217371	6.01007	0.242253	6.04822	0.223134	6.02796	0.347032	5.98452	0.466066
ABCA7	ABCA7	ILMN_13614	19	Homo sapiens ATP-binding cassette, sub-family A (ABC1), member 7 (ABCA7), mRNA.	ABCA-SSN; ABCX; FLJ40025	6.75271	0.297793	6.76617	0.17152	6.7415	0.147507	6.00655	0.117598	6.03427	0.46762	6.03815	0.458841	7.33133	0.1244	7.12009	0.221253	7.17942	0.568118
ABCA8	ABCA8	ILMN_163028	17	Homo sapiens ATP-binding cassette, sub-family A (ABC1), member 8 (ABCA8), mRNA.	MGC163152; KIAA0822	6.10371	0.215612	5.94309	0.34875	6.17668	0.0417196	6.37726	0.0308228	6.42314	0.0168937	6.3118	0.349298	5.99139	0.490483	6.26216	0.165844	6.12965	0.248104
ABCA9	ABCA9	ILMN_137029	17	Homo sapiens ATP-binding cassette, sub-family A (ABC1), member 9 (ABCA9), mRNA.	EST640918; DKFZp686F2450; MGC75415	6.13199	0.10855	6.45078	0.0104013	6.27737	0.0518004	6.34455	0.00602136	6.34559	0.00216769	6.31734	0.000671062	6.53746	0.000269678	6.42008	0.0370545	6.52591	0.0013774
ABCB1	ABCB1	ILMN_7395	7	Homo sapiens ATP-binding cassette, sub-family B (MDR/TAP), member 1 (ABCB1), mRNA.	PGY1; MGC163296; GP170; ABC20; CD243; P-gp; MDR1; CLCS	6.65027	0.0909215	6.56645	0.00887668	6.38889	0.0190756	6.70295	0.0115921	6.57608	0.0322002	6.43341	0.0132555	6.20289	0.198312	6.19867	0.0647212	6.30424	0.083575
ABCB10	ABCB10	ILMN_4642	1	Homo sapiens ATP-binding cassette, sub-family B (MDR/TAP), member 10 (ABCB10), nuclear gene encoding mitochondrial protein, mRNA.	EST20237; M-ABC2; MTABC2	9.4725	0	9.29582	0	9.31271	0	7.85837	0	7.6018	0	7.67867	0	9.95562	0	9.98	0	10.2267	0
ABCB11	ABCB11	ILMN_22196	2	Homo sapiens ATP-binding cassette, sub-family B (MDR/TAP), member 11 (ABCB11), mRNA.	PFIC-2; BSEP; SPGP; ABC16; PFIC2; PGY4	6.00438	0.400545	5.79682	0.788462	5.92884	0.543329	5.86625	0.691358	6.14463	0.17284	5.73365	0.888738	5.81924	0.810109	5.97244	0.4829	5.99214	0.441989
ABCB4	ABCB4	ILMN_527	7	Homo sapiens ATP-binding cassette, sub-family B (MDR/TAP), member 4 (ABCB4), transcript variant C, mRNA.	PGY3; PFIC-3; MDR2/3; MDR3; MDR2; ABC21; GBD1	5.92991	0.521798	5.88772	0.646978	5.92221	0.555708	5.80657	0.812071	6.19192	0.130316	6.10262	0.208955	5.98854	0.437159	5.68995	0.946648	5.78163	0.842542
ABCB5	ABCB5	ILMN_28030	7	Homo sapiens ATP-binding cassette, sub-family B (MDR/TAP), member 5 (ABCB5), mRNA.	EST422562; ABCB5beta	5.54477	0.987738	5.84912	0.688187	6.10666	0.211829	6.09439	0.226337	6.15307	0.15775	6.44455	0	5.83725	0.773224	6.08593	0.261286	5.78951	0.828729
ABCB6	ABCB6	ILMN_567	2	Homo sapiens ATP-binding cassette, sub-family B (MDR/TAP), member 6 (ABCB6), nuclear gene encoding mitochondrial protein, mRNA.	ABC; EST45597; PRP; MTABC3; ABC14; umat; FLJ22414	9.36108	0	9.46437	0	9.32913	0	10.1302	0	9.83274	0	9.82581	0	9.93938	0	9.80354	0	9.88806	0
ABCB7	ABCB7	ILMN_11983	X	Homo sapiens ATP-binding cassette, sub-family B (MDR/TAP), member 7 (ABCB7), nuclear gene encoding mitochondrial protein, mRNA.	EST140535; Atm1p; ASAT; ABC7	9.05602	0	9.61986	0	9.12108	0	9.37512	0	8.87802	0	9.08965	0	9.3279	0	9.33997	0	9.12995	0
ABCB8	ABCB8	ILMN_16943	7	Homo sapiens ATP-binding cassette, sub-family B (MDR/TAP), member 8 (ABCB8), nuclear gene encoding mitochondrial protein, mRNA.	MABC1; EST328128; M-ABC1	6.32267	0.0395095	6.31186	0.032967	6.48899	0	6.33031	0.00411523	6.50087	0	6.60665	0	6.49416	0	6.34502	0.0424077	6.43997	0.00414365
ABCB9	ABCB9	ILMN_12718	12	Homo sapiens ATP-binding cassette, sub-family B (MDR/TAP), member 9 (ABCB9), transcript variant 4, mRNA.	TAPL; KIAA1520; EST122234	8.58101	0.000710234	8.75528	0.0109773	8.53454	0.0470761	8.44161	0.0184446	8.25111	0.0314192	8.53939	0.0483844	9.31145	0.00269049	9.23291	2.09625e-06	9.19487	0.0453056
ABCC1	ABCC1	ILMN_11956	16	Homo sapiens ATP-binding cassette, sub-family C (CFTR/MRP), member 1 (ABCC1), transcript variant 6, mRNA.	GS-X; ABCC; MRP1; ABC29; DKFZp781G125; MRP; DKFZp686N04233	6.48835	0.0405388	6.30249	0.0235517	6.43068	0.125344	6.28685	0.0764196	6.65269	0.0829904	6.39384	0.1889	6.24758	0.449435	6.28879	0.3391	6.26724	0.108331
ABCC10	ABCC10	ILMN_4545	6	Homo sapiens ATP-binding cassette, sub-family C (CFTR/MRP), member 10 (ABCC10), mRNA.	MRP7; EST182763; SIMRP7	7.00191	0	7.06318	0	7.19016	0	6.84433	0	7.06308	0	6.88199	0	7.549	0	7.24795	0	7.24923	0
ABCC11	ABCC11	ILMN_138558	16	Homo sapiens ATP-binding cassette, sub-family C (CFTR/MRP), member 11 (ABCC11), transcript variant 2, mRNA.	WW; MRP8; EWWD	6.29907	0.2382	6.32892	0.243918	6.26942	0.170129	6.24746	0.114901	6.25451	0.127657	6.16885	0.187825	6.46961	0.0863868	6.51161	0.130059	6.37634	0.337852
ABCC12	ABCC12	ILMN_780	16	Homo sapiens ATP-binding cassette, sub-family C (CFTR/MRP), member 12 (ABCC12), mRNA.	MRP9; MGC27071	6.5782	0	6.67826	0	6.64863	0	6.5053	0	6.63045	0	6.59584	0	6.3529	0.0191257	6.88218	0	6.83034	0
ABCC13	ABCC13	ILMN_17852	21	Homo sapiens ATP-binding cassette, sub-family C (CFTR/MRP), member 13 (ABCC13), transcript variant 2, mRNA.	PRED6; C21orf73	6.34549	0.0182256	6.51154	0.0514458	6.44173	0.00599624	5.9342	0.241263	6.01419	0.104525	5.99624	0.119696	6.50951	0.151445	6.58091	0.0958975	6.73431	0.0100598
ABCC2	ABCC2	ILMN_9691	10	Homo sapiens ATP-binding cassette, sub-family C (CFTR/MRP), member 2 (ABCC2), mRNA.	DJS; MRP2; KIAA1010; CMOAT; ABC30; cMRP	6.13262	0.182561	6.07824	0.270604	6.11821	0.19945	5.90322	0.540466	5.75092	0.825789	6.19065	0.0990502	6.1883	0.10929	6.02299	0.374829	6.1297	0.185083
ABCC3	ABCC3	ILMN_24096	17	Homo sapiens ATP-binding cassette, sub-family C (CFTR/MRP), member 3 (ABCC3), transcript variant MRP3B, mRNA.	cMOAT2; MRP3; MLP2; ABC31; MOAT-D; EST90757	6.67869	0	6.45647	0.041605	6.47589	0.00463551	7.23662	3.38702e-05	7.16261	0.00115253	7.16955	0.00920524	6.11119	0.289506	6.03151	0.332375	6.07134	0.112878
ABCC4	ABCC4	ILMN_169694	13	Homo sapiens ATP-binding cassette, sub-family C (CFTR/MRP), member 4 (ABCC4), mRNA.	MOATB; EST170205; MRP4; MOAT-B	8.44898	0	8.43	0	8.38958	0	8.67777	0	8.68366	0	8.68363	0	8.49291	0	8.78948	0	8.65202	0
ABCC5	ABCC5	ILMN_25223	3	Homo sapiens ATP-binding cassette, sub-family C (CFTR/MRP), member 5 (ABCC5), transcript variant 1, mRNA.	MOAT-C; pABC11; ABC33; MRP5; SMRP; EST277145; DKFZp686C1782; MOATC	7.92405	0.111003	8.017	0.000458411	7.95862	0.0104698	8.22302	0.00464347	8.36299	0.0743416	8.32965	0.00230869	8.03386	0.000309773	7.92351	0.0631631	7.8998	0.0287441
ABCC6	ABCC6	ILMN_175756	16	Homo sapiens ATP-binding cassette, sub-family C (CFTR/MRP), member 6 (ABCC6), transcript variant 2, mRNA.	MOATE; EST349056; ARA; PXE1; ABC34; PXE; MLP1; MRP6	6.31515	0.0060607	6.4413	0.000408362	6.3768	0.000374318	6.10905	0.30089	5.97741	0.434513	6.01688	0.270228	6.87362	2.13999e-05	6.72206	0.000271023	6.84542	0.000526987
ABCC8	ABCC8	ILMN_4012	11	Homo sapiens ATP-binding cassette, sub-family C (CFTR/MRP), member 8 (ABCC8), mRNA.	HRINS; SUR1; HHF1; ABC36; MRP8; HI; TNDM2; SUR; PHHI	5.83904	0.716621	6.18472	0.142857	6.00008	0.400275	6.29809	0.0219479	6.10883	0.190672	6.13786	0.154681	6.26234	0.0546448	6.14615	0.181943	6.451	0.00966851
ABCC9	ABCC9	ILMN_21840	12	Homo sapiens ATP-binding cassette, sub-family C (CFTR/MRP), member 9 (ABCC9), transcript variant SUR2A-delta-14, mRNA.	ABC37; FLJ36852; SUR2; CMD1O	6.15822	0.0386625	6.02372	0.195593	6.02072	0.244035	5.92755	0.496399	6.18265	0.00964747	6.14279	0.0141606	5.98303	0.453971	6.10049	0.165984	6.2112	0.0142562
ABCD1	ABCD1	ILMN_8117	X	Homo sapiens ATP-binding cassette, sub-family D (ALD), member 1 (ABCD1), mRNA.	ALD; AMN; ALDP; ABC42	6.96502	0	6.58618	0	6.72862	0	6.74381	0	6.33398	0.00960219	6.23464	0.0312076	7.13409	0	7.09158	0	7.22276	0
ABCD2	ABCD2	ILMN_168880	12	Homo sapiens ATP-binding cassette, sub-family D (ALD), member 2 (ABCD2), mRNA.	hALDR; ALDR; ABC39; ALDL1; ALDRP	6.05573	0.235743	6.04375	0.380412	6.03913	0.254821	6.14769	0.426133	5.87732	0.721572	5.94084	0.501356	6.12285	0.231423	6.07933	0.410064	6.20721	0.101374
ABCD3	ABCD3	ILMN_5991	1	Homo sapiens ATP-binding cassette, sub-family D (ALD), member 3 (ABCD3), mRNA.	ABC43; PXMP1; PMP70	8.21645	0	8.20623	0	8.0666	0	8.3802	0	8.25178	0	8.20349	0	8.08623	0	8.24652	0	8.26757	0
ABCD4	ABCD4	ILMN_177951	14	Homo sapiens ATP-binding cassette, sub-family D (ALD), member 4 (ABCD4), transcript variant 2, transcribed RNA.	P79R; PMP69; P70R; ABC41; EST352188; PXMP1L	6.10787	0.052747	6.11026	0.0645169	6.01456	0.215871	6.23788	0.00660437	6.12742	0.0154895	6.24461	0.00745121	6.06767	0.115597	6.02213	0.27919	6.05408	0.252239
ABCE1	ABCE1	ILMN_10386	4	Homo sapiens ATP-binding cassette, sub-family E (OABP), member 1 (ABCE1), transcript variant 2, mRNA.	ABC38; OABP; RNASEL1; RLI; RNS4I; RNASELI	10.6379	0	10.1441	0	10.5948	0	10.9838	0	10.5442	0	10.51	0	10.4331	0	10.5053	0	10.5215	0
ABCF1	ABCF1	ILMN_6938	6	Homo sapiens ATP-binding cassette, sub-family F (GCN20), member 1 (ABCF1), transcript variant 1, mRNA.	ABC27; ABC50	10.0813	0	10.1687	0	9.98623	0	10.5234	0	10.5393	0	10.5226	0	9.93253	0	9.92163	0	9.88308	0
ABCF2	ABCF2	ILMN_14954	7	Homo sapiens ATP-binding cassette, sub-family F (GCN20), member 2 (ABCF2), nuclear gene encoding mitochondrial protein, transcript variant 1, mRNA.	DKFZp586K1823; ABC28; HUSSY-18; EST133090; M-ABC1	8.15704	0.00169415	8.25424	0.0024775	8.04049	0.155903	8.18174	2.75325e-08	8.06542	0.0822117	8.04643	0.0685154	8.26261	0.0361971	8.18178	0.00356931	8.12522	0.00296496
ABCF3	ABCF3	ILMN_7798	3	Homo sapiens ATP-binding cassette, sub-family F (GCN20), member 3 (ABCF3), mRNA.	EST201864; FLJ11198	7.31372	0	7.27011	0	7.2114	0	6.69525	0	6.95953	0	6.81152	0	7.59443	0	7.21451	0	7.37119	0
ABCG1	ABCG1	ILMN_17587	21	Homo sapiens ATP-binding cassette, sub-family G (WHITE), member 1 (ABCG1), transcript variant 2, mRNA.	WHITE1; ABC8; MGC34313	6.38571	0.00047282	6.48481	0.00144155	6.39137	0.0377036	6.42899	0.0562713	6.60117	0.0518042	6.52304	0.0537056	6.54042	0.000275817	6.67393	0.000107429	6.69163	0.000104718
ABCG2	ABCG2	ILMN_27505	4	Homo sapiens ATP-binding cassette, sub-family G (WHITE), member 2 (ABCG2), mRNA.	BCRP; CD338; BMDP; BCRP1; MXR; ABC15; ABCP; EST157481; MGC102821; MXR1; MRX; CDw338	5.7636	0.847411	5.37828	1	5.93892	0.502063	5.85766	0.751715	5.61762	0.971193	5.88573	0.630936	5.66369	0.956284	6.00134	0.395349	6.03546	0.374309
ABCG4	ABCG4	ILMN_10212	11	Homo sapiens ATP-binding cassette, sub-family G (WHITE), member 4 (ABCG4), mRNA.	WHITE2	6.39213	0.00817439	6.2744	0.0467033	6.30658	0.0343879	6.66571	0	6.31376	0.0137174	6.51828	0	6.73706	0	6.82029	0	6.61125	0
ABCG5	ABCG5	ILMN_20060	2	Homo sapiens ATP-binding cassette, sub-family G (WHITE), member 5 (sterolin 1) (ABCG5), mRNA.	STSL; sterolin 1	6.98898	0	7.11894	0	6.80622	0	6.73704	0	6.69029	0	6.94419	0	6.95839	0	6.99337	0	7.03659	0
ABCG8	ABCG8	ILMN_4968	2	Homo sapiens ATP-binding cassette, sub-family G (WHITE), member 8 (sterolin 2) (ABCG8), mRNA.	MGC142217; GBD4; STSL	6.03781	0.3297	6.02489	0.383242	5.92255	0.558459	6.01986	0.345679	6.06383	0.296296	6.26415	0.0447761	6.11421	0.210383	6.09136	0.250342	5.91222	0.585635
ABHD1	ABHD1	ILMN_19571	2	Homo sapiens abhydrolase domain containing 1 (ABHD1), mRNA.	FLJ36128; LABH1	6.64844	0	6.47016	0	6.38751	0.0082531	6.75205	0	6.98027	0	6.75138	0	6.44604	0	6.38369	0.0328317	6.4548	0
ABHD10	ABHD10	ILMN_8397	3	Homo sapiens abhydrolase domain containing 10 (ABHD10), mRNA.	FLJ11342	8.67011	0	8.47794	0	8.61358	0	8.1512	0	8.47389	0	8.24505	0	8.48358	0	8.94675	0	8.86131	0
ABHD11	ABHD11	ILMN_22475	7	Homo sapiens abhydrolase domain containing 11 (ABHD11), transcript variant 6, mRNA.	PP1226; WBSCR21	6.91449	0.0061981	7.08082	0.0474746	6.95038	0.0507192	6.67999	0.141938	6.79863	0.127657	6.85121	0.13265	6.91128	0.106252	6.86537	0.0978027	6.84627	0.0258513
ABHD12	ABHD12	ILMN_182545	20	Homo sapiens abhydrolase domain containing 12 (ABHD12), transcript variant 1, mRNA.	DKFZP434P106; dJ965G21.2; C20orf22; ABHD12A; BEM46L2	8.53346	0	8.54428	0	8.57506	0	8.60515	0	8.56675	0	8.64603	0	8.79755	0	8.78174	0	8.79287	0
ABHD12B	ABHD12B	ILMN_3950	14	Homo sapiens abhydrolase domain containing 12B (ABHD12B), transcript variant 2, mRNA.	c14_5314; BEM46L3; MGC129927; MGC129926; C14orf29	6.01382	0.395676	6.08968	0.160561	6.00401	0.289102	6.03593	0.123118	6.04835	0.135267	5.98853	0.272982	6.1607	0.0180631	5.88551	0.738382	6.17818	0.0821904
ABHD13	ABHD13	ILMN_182273	13	Homo sapiens abhydrolase domain containing 13 (ABHD13), mRNA.	FLJ14906; C13orf6; RP11-153I24.2; bA153I24.2; MGC27058; BEM46L1	6.33139	0.0891869	6.30974	0.0171939	6.34568	0.0018315	6.16835	0.0161457	6.23952	0.00515203	6.17999	0.0238609	6.42943	3.35931e-05	6.21332	0.0494984	6.4658	0.0103172
ABHD14A	ABHD14A	ILMN_29464	3	Homo sapiens abhydrolase domain containing 14A (ABHD14A), mRNA.	DORZ1; DKFZP564O243	8.99279	0	9.05876	0	9.07289	0	8.72429	0	8.72126	0	8.78478	0	9.66416	0	9.76282	0	9.69829	0
ABHD14B	ABHD14B	ILMN_24812	3	Homo sapiens abhydrolase domain containing 14B (ABHD14B), mRNA.	CIB; MGC15429	7.89675	0	7.76106	0	7.84228	0	6.89103	0	7.04473	0	6.97814	0	8.38816	0	8.01852	0	8.22452	0
ABHD2	ABHD2	ILMN_24898	15	Homo sapiens abhydrolase domain containing 2 (ABHD2), transcript variant 2, mRNA.	HS1-2; PHPS1-2; MGC111112; LABH2; MGC26249	6.59195	0.0250008	6.89424	4.59963e-06	6.77637	9.52962e-07	6.43308	1.84446e-05	6.50742	6.0489e-05	6.57548	8.19479e-06	6.71483	4.99924e-05	6.68804	0	6.83378	0
ABHD3	ABHD3	ILMN_4359	18	Homo sapiens abhydrolase domain containing 3 (ABHD3), mRNA.	LABH3; MGC11259	8.39236	0	8.11109	0	8.16158	0	7.19895	0	6.86171	0	6.89047	0	8.39353	0	8.36457	0	8.6899	0
ABHD4	ABHD4	ILMN_4184	14	Homo sapiens abhydrolase domain containing 4 (ABHD4), mRNA.	FLJ12816	7.10808	0	6.7024	0	7.1026	0	7.80448	0	7.72894	0	7.69334	0	7.02343	0	6.67926	0	7.04581	0
ABHD5	ABHD5	ILMN_10853	3	Homo sapiens abhydrolase domain containing 5 (ABHD5), mRNA.	MGC8731; CGI58; CDS; NCIE2; IECN2	8.49397	0	8.67272	0	8.48978	0	8.21161	0	8.24881	0	8.42087	0	8.51177	0	8.65052	0	8.77504	0
ABHD6	ABHD6	ILMN_9952	3	Homo sapiens abhydrolase domain containing 6 (ABHD6), mRNA.		7.4715	0	7.67973	0	7.4902	0	7.4631	0	7.32902	0	7.6129	0	7.99116	0	8.06895	0	8.01533	0
ABHD7	ABHD7	ILMN_10180	1	Homo sapiens abhydrolase domain containing 7 (ABHD7), mRNA.	FLJ90341; EPHXRP	7.5288	0	7.5605	0	7.50319	0	7.73891	0	7.90452	0	7.59361	0	7.74084	0	7.66585	0	7.791	0
ABHD8	ABHD8	ILMN_23791	19	Homo sapiens abhydrolase domain containing 8 (ABHD8), mRNA.	FLJ11743; MGC14280; MGC2512	9.94644	0	10.1137	0	10.0041	0	10.9812	0	11.1099	0	11.08	0	9.32662	0	9.35964	0	9.25305	0
ABHD9	ABHD9	ILMN_25901	19	Homo sapiens abhydrolase domain containing 9 (ABHD9), mRNA.	MGC131519; FLJ22408	6.58706	0	6.63005	0	6.6261	0	6.40866	0	6.50234	0	6.55653	0	6.58621	0	6.60583	0	6.16463	0.122928
ABI1	ABI1	ILMN_13060	10	Homo sapiens abl-interactor 1 (ABI1), transcript variant 1, mRNA.	SSH3BP1; SSH3BP; E3B1; ABI-1; NAP1BP	7.73706	0.0164165	7.40547	0.257068	7.34377	0.0112397	7.40026	0.106217	7.37914	0.134431	7.40096	0.02298	7.33572	0.00483741	7.72045	0.253987	7.53868	0.0292125
ABI2	ABI2	ILMN_1750		PREDICTED: Homo sapiens abl interactor 2 (ABI2), mRNA.		9.06361	0.000497729	8.99573	0.0113965	9.21709	0.0029425	9.04201	0.00362874	8.83542	0.0148535	8.87021	0.00306959	8.94403	0.00292025	8.90516	0.0121193	9.03423	0.0106164
ABI3	ABI3	ILMN_15857	17	Homo sapiens ABI gene family, member 3 (ABI3), mRNA.	SSH3BP3; NESH	5.98437	0.418256	6.14115	0.200549	6.01684	0.37414	5.85678	0.66941	6.09757	0.20439	5.95427	0.453189	5.88585	0.6653	6.1512	0.173735	6.26546	0.0773481
ABI3BP	ABI3BP	ILMN_10961	3	Homo sapiens ABI gene family, member 3 (NESH) binding protein (ABI3BP), mRNA.	FLJ41743; FLJ41754; TARSH; NESHBP	6.24926	0.0653951	6.06122	0.281593	6.18417	0.123796	6.36818	0.00685871	6.15197	0.137174	6.0892	0.204885	5.92754	0.575137	6.13978	0.195622	6.12323	0.190608
ABL1	ABL1	ILMN_22641	9	Homo sapiens c-abl oncogene 1, receptor tyrosine kinase (ABL1), transcript variant b, mRNA.	JTK7; ABL; p150; bcr/abl; v-abl; c-ABL	8.5903	0	8.6873	0	8.76332	0	9.08497	1.16153e-08	9.36026	1.84446e-05	9.18518	9.45009e-05	8.75059	0	8.84275	0	8.85756	0
ABL2	ABL2	ILMN_1881	1	Homo sapiens v-abl Abelson murine leukemia viral oncogene homolog 2 (arg, Abelson-related gene) (ABL2), transcript variant a, mRNA.	FLJ31718; ABLL; ARG; FLJ22224; FLJ41441	6.49118	0.000372884	6.1	0.143144	6.22546	0.0464864	6.16284	0.0608386	6.09501	0.152674	6.08689	0.0723351	6.26044	0.0774577	6.31005	0.0363458	6.22892	0.0750779
ABLIM1	ABLIM1	ILMN_22411	10	Homo sapiens actin binding LIM protein 1 (ABLIM1), transcript variant 2, mRNA.	KIAA0059; FLJ14564; MGC1224; LIMATIN; LIMAB1; DKFZp781D0148; ABLIM	8.64049	0.000891214	8.7074	0.00530559	8.62683	0.00069375	10.0838	0.00701083	9.89231	0.00457512	9.81767	0.000679526	7.93287	0.0180213	7.79491	0.00581068	7.74703	0.0136177
ABLIM2	ABLIM2	ILMN_5259	4	Homo sapiens actin binding LIM protein family, member 2 (ABLIM2), mRNA.	FLJ39684; KIAA1808; DKFZp761F129; MGC141918	6.61134	0	6.08838	0.197802	6.18996	0.11967	6.72159	0	6.84527	0	6.71007	0	5.91085	0.620219	5.97089	0.515732	6.26252	0.0676796
ABLIM3	ABLIM3	ILMN_12630	5	Homo sapiens actin binding LIM protein family, member 3 (ABLIM3), mRNA.	HMFN1661	5.78666	0.807902	6.08897	0.270604	6.00673	0.390647	6.01306	0.340192	6.16382	0.133059	6.13059	0.16825	6.03912	0.336066	5.75004	0.896033	6.00103	0.403315
ABO	ABO	ILMN_29925	9	Homo sapiens ABO blood group (transferase A, alpha 1-3-N-acetylgalactosaminyltransferase; transferase B, alpha 1-3-galactosyltransferase) (ABO), mRNA.	NAGAT; GTB; A3GALT1; A3GALNT	6.19433	0.111717	6.20594	0.14011	5.95608	0.469051	6.11145	0.183813	5.79806	0.775034	5.85794	0.658073	5.91403	0.60929	5.90164	0.634747	6.10681	0.218232
ABP1	ABP1	ILMN_4987	7	Homo sapiens amiloride binding protein 1 (amine oxidase (copper-containing)) (ABP1), mRNA.	AOC1; DAO; DAO1; ABP; KAO	5.75568	0.86376	6.19761	0.14011	6.11129	0.206327	6.21691	0.0809328	6.04504	0.305899	5.8668	0.628223	6.3407	0.023224	6.32733	0.0424077	5.96567	0.472376
ABR	ABR	ILMN_23502	17	Homo sapiens active BCR-related gene (ABR), transcript variant 2, mRNA.	MDB; FLJ45954	9.14866	0.00128489	9.30749	0.00101627	9.15234	4.61863e-06	9.31749	8.46754e-06	9.96895	0.000368839	9.79062	5.20423e-08	9.20111	0.000106252	9.12407	0.00389525	9.10475	0.0191541
ABRA	ABRA	ILMN_14174	8	Homo sapiens actin-binding Rho activating protein (ABRA), mRNA.	STARS	6.25299	0.0653951	6.21735	0.119506	6.11291	0.206327	6.1599	0.124828	6.04509	0.308642	6.02155	0.31479	5.91201	0.617486	6.25133	0.0861833	6.0288	0.349448
ABT1	ABT1	ILMN_11701	6	Homo sapiens activator of basal transcription 1 (ABT1), mRNA.	hABT1	7.39	0	7.46554	0	7.27154	0	6.90552	0	6.63864	0	6.87288	0	7.85617	0	7.80578	0	7.98618	0
ABTB1	ABTB1	ILMN_28914	3	Homo sapiens ankyrin repeat and BTB (POZ) domain containing 1 (ABTB1), transcript variant 3, mRNA.	BPOZ; PP2259; EF1ABP; MGC20585	6.74301	0.00213826	6.82452	0.00037737	6.90031	0	6.85079	3.38702e-05	7.11395	0.000737617	7.14065	0	6.42262	0.00107871	6.37696	0.495904	6.61882	0.0179033
ABTB2	ABTB2	ILMN_22109	11	Homo sapiens ankyrin repeat and BTB (POZ) domain containing 2 (ABTB2), mRNA.	DKFZP586C1619	6.57196	0	6.75431	0	6.30558	0.0357634	6.78139	0	6.17036	0.085048	6.16855	0.082768	6.75729	0	6.48692	0.00136799	6.57887	0
ACAA1	ACAA1	ILMN_30044	3	Homo sapiens acetyl-Coenzyme A acyltransferase 1 (peroxisomal 3-oxoacyl-Coenzyme A thiolase) (ACAA1), nuclear gene encoding mitochondrial protein, mRNA.	THIO; ACAA; PTHIO	8.46748	0	8.3011	0	8.51251	0	8.48158	0	8.64138	0	8.50891	0	8.59055	0	8.63422	0	8.75466	0
ACAA2	ACAA2	ILMN_20024	18	Homo sapiens acetyl-Coenzyme A acyltransferase 2 (mitochondrial 3-oxoacyl-Coenzyme A thiolase) (ACAA2), nuclear gene encoding mitochondrial protein, mRNA.	DSAEC	10.3215	0	10.1201	0	10.1971	0	9.32536	0	9.38645	0	9.25446	0	10.4792	0	10.5691	0	10.735	0
ACACA	ACACA	ILMN_137493	17	Homo sapiens acetyl-Coenzyme A carboxylase alpha (ACACA), transcript variant 2, mRNA.	ACC1; ACAC; ACCA; ACC	10.3488	0.000592127	10.5152	0.153304	10.4227	6.45763e-05	10.0784	0.124807	10.2368	0.103523	10.3038	0.000334885	10.9692	0.0936324	10.9392	0.0514372	10.9845	0.0139898
ACACB	ACACB	ILMN_3318	12	Homo sapiens acetyl-Coenzyme A carboxylase beta (ACACB), mRNA.	ACC2; ACCB; HACC275	8.49348	0	8.50713	0	8.23519	0	7.08116	0	7.64316	0	7.30647	0	8.85878	0	8.87109	0	9.01242	0
ACAD10	ACAD10	ILMN_27988	12	Homo sapiens acyl-Coenzyme A dehydrogenase family, member 10 (ACAD10), mRNA.	MGC5601	7.95984	0	8.10292	0	8.04716	0	7.70969	0	7.59059	0	7.54533	0	8.35134	0	8.24905	0	8.14364	0
ACAD11	ACAD11	ILMN_25425	3	Homo sapiens acyl-Coenzyme A dehydrogenase family, member 11 (ACAD11), mRNA.	FLJ12592; MGC150619	9.03843	0	9.19483	0	9.14281	0	9.71187	0	9.8375	0	9.70874	0	9.11066	0	9.11319	0	9.19839	0
ACAD8	ACAD8	ILMN_19744	11	Homo sapiens acyl-Coenzyme A dehydrogenase family, member 8 (ACAD8), mRNA.	ACAD-8	7.83876	0	7.83687	0	7.92647	0	8.38321	0	8.25175	0	8.22387	0	8.01885	0	8.07084	0	8.10187	0
ACAD9	ACAD9	ILMN_3452	3	Homo sapiens acyl-Coenzyme A dehydrogenase family, member 9 (ACAD9), mRNA.	ACAD-9; FLJ23533; NPD002; MGC14452	9.46143	0	9.70019	0	9.54958	0	9.55513	0	9.60333	0	9.65481	0	9.87365	0	9.73331	0	9.71159	0
ACADL	ACADL	ILMN_18883	2	Homo sapiens acyl-Coenzyme A dehydrogenase, long chain (ACADL), nuclear gene encoding mitochondrial protein, mRNA.	LCAD; ACAD4	5.8611	0.671662	5.78778	0.747253	5.77754	0.830812	5.94396	0.467764	5.98384	0.419753	6.10743	0.187246	5.84732	0.759563	5.82788	0.787962	6.07018	0.267956
ACADM	ACADM	ILMN_16589	1	Homo sapiens acyl-Coenzyme A dehydrogenase, C-4 to C-12 straight chain (ACADM), nuclear gene encoding mitochondrial protein, mRNA.	MCADH; ACAD1; MCAD	11.4165	0	11.4021	0	11.4325	0	11.0892	0	10.9788	0	11.1211	0	11.4881	0	11.5837	0	11.5256	0
ACADS	ACADS	ILMN_11293	12	Homo sapiens acyl-Coenzyme A dehydrogenase, C-2 to C-3 short chain (ACADS), nuclear gene encoding mitochondrial protein, mRNA.	SCAD; ACAD3	6.60459	0	6.30124	0.0206044	6.38071	0.0082531	6.34911	0	6.17542	0.0576132	6.30008	0.00814111	6.66058	0	6.76479	0	6.74999	0
ACADSB	ACADSB	ILMN_7417	10	Homo sapiens acyl-Coenzyme A dehydrogenase, short/branched chain (ACADSB), nuclear gene encoding mitochondrial protein, mRNA.	ACAD7; 2-MEBCAD; SBCAD	6.66726	0	6.52773	0	6.70192	0	6.23064	0.0178326	6.20463	0.0507545	6.35807	0.00542741	7.1479	0	7.01669	0	6.97201	0
ACADVL	ACADVL	ILMN_21748	17	Homo sapiens acyl-Coenzyme A dehydrogenase, very long chain (ACADVL), nuclear gene encoding mitochondrial protein, transcript variant 2, mRNA.	ACAD6; VLCAD; LCACD	10.456	0	10.406	0	10.3284	0	10.7532	0	10.826	0	10.8336	0	10.5315	0	10.4041	0	10.5127	0
ACAN	ACAN	ILMN_3075	15	Homo sapiens aggrecan (ACAN), transcript variant 2, mRNA.	MSK16; SEDK; AGCAN; AGC1; CSPG1; CSPGCP	5.61197	0.974114	5.72306	0.902473	5.91457	0.569464	5.77343	0.883402	5.85101	0.725652	5.9484	0.510176	5.71585	0.92623	5.73835	0.898769	5.71441	0.926796
ACAT1	ACAT1	ILMN_29522	11	Homo sapiens acetyl-Coenzyme A acetyltransferase 1 (acetoacetyl Coenzyme A thiolase) (ACAT1), nuclear gene encoding mitochondrial protein, mRNA.	MAT; ACAT; THIL; T2	11.9472	0	11.9328	0	11.9454	0	11.0204	0	11.3379	0	11.2788	0	12.1295	0	12.4193	0	12.2463	0
ACAT2	ACAT2	ILMN_13138	6	Homo sapiens acetyl-Coenzyme A acetyltransferase 2 (acetoacetyl Coenzyme A thiolase) (ACAT2), mRNA.		9.38445	0	9.40476	0	9.50922	0	10.0583	0	9.99639	4.61011e-05	9.99915	0	9.56126	0	9.81507	0	9.87049	0
ACBD3	ACBD3	ILMN_14917	1	Homo sapiens acyl-Coenzyme A binding domain containing 3 (ACBD3), mRNA.	GOLPH1; PAP7; GOCAP1; GCP60	10.3468	0	10.3471	0	10.4209	0	9.87531	0	9.66521	0	9.71095	0	10.511	0	10.7478	0	10.5765	0
ACBD4	ACBD4	ILMN_14845	17	Homo sapiens acyl-Coenzyme A binding domain containing 4 (ACBD4), mRNA.	HMFT0700; FLJ90623; FLJ13322	6.56541	0	6.44993	0	6.6024	0	6.2824	0.00823045	6.37671	0.00274348	6.21161	0.0434193	6.43032	0.00136612	6.32021	0.0547196	6.59551	0
ACBD5	ACBD5	ILMN_12634	10	Homo sapiens acyl-Coenzyme A binding domain containing 5 (ACBD5), transcript variant 1, mRNA.	KIAA1996; DKFZp434A2417	6.52623	0.00582632	6.45853	0.00741846	6.45309	0.0422201	6.49352	0.000620728	6.37673	0.041601	6.26371	0.0418606	6.49351	0.0672833	6.54979	0.0281346	6.35913	0.0982198
ACBD6	ACBD6	ILMN_17842	1	Homo sapiens acyl-Coenzyme A binding domain containing 6 (ACBD6), mRNA.	MGC2404	9.29208	0	9.36522	0	9.34815	0	8.47253	0	8.21555	0	8.41625	0	9.80989	0	9.6467	0	9.54792	0
ACBD7	ACBD7	ILMN_138784	10	PREDICTED: Homo sapiens acyl-Coenzyme A binding domain containing 7 (ACBD7), mRNA.		7.32585	0.249022	7.67058	0.21018	7.26859	0.22714	6.38768	0.224974	6.57863	0.104329	6.66569	0.275429	8.29755	0.368016	8.38281	0.204065	8.22199	0.134139
ACCN1	ACCN1	ILMN_6614	17	Homo sapiens amiloride-sensitive cation channel 1, neuronal (degenerin) (ACCN1), transcript variant 2, mRNA.	BNC1; hBNaC1; MDEG; BNaC1; ASIC2a; ACCN; ASIC2	6.02127	0.25775	6.0295	0.253144	5.92375	0.587913	5.94327	0.483675	5.99483	0.399954	5.91217	0.585542	6.05364	0.194886	5.96067	0.529643	5.96314	0.489011
ACCN2	ACCN2	ILMN_3534	12	Homo sapiens amiloride-sensitive cation channel 2, neuronal (ACCN2), transcript variant 1, mRNA.	ASIC; BNaC2; ASIC1A; hBNaC2	7.13682	0.0461517	7.07687	0.225593	7.25076	0.262738	6.60244	0.335323	7.26753	0.0103727	6.89508	0.123984	7.61905	0.00497271	7.813	0.108167	7.51118	0.0710916
ACCN3	ACCN3	ILMN_28020	7	Homo sapiens amiloride-sensitive cation channel 3 (ACCN3), transcript variant 2, mRNA.	ASIC3; TNaC1; SLNAC1	7.03449	0.00270623	7.057	0.0266272	7.05576	0.000639511	7.04788	0.00158155	7.11918	0.0135481	7.17184	0.000721691	7.00868	0.00011291	7.15182	0.0160575	7.06886	0.000461677
ACCN4	ACCN4	ILMN_10550	2	Homo sapiens amiloride-sensitive cation channel 4, pituitary (ACCN4), transcript variant 1, mRNA.	ASIC4; MGC17248; MGC24860; BNAC4	6.04578	0.180655	5.95424	0.461926	5.86425	0.841451	6.16003	0.0440965	5.89222	0.719432	5.95395	0.629	6.13169	0.0402912	5.88996	0.77713	6.05819	0.212942
ACCN5	ACCN5	ILMN_11335	4	Homo sapiens amiloride-sensitive cation channel 5, intestinal (ACCN5), mRNA.	INAC; HINAC	5.96079	0.461853	5.93345	0.563187	5.82046	0.749656	6.08885	0.238683	5.87948	0.646091	5.8729	0.637721	6.00029	0.415301	5.97282	0.4829	5.896	0.629834
ACD	ACD	ILMN_5907	16	Homo sapiens adrenocortical dysplasia homolog (mouse) (ACD), transcript variant 2, mRNA.	PTOP; TPP1; TINT1; PIP1	8.81411	0	8.87435	0	8.94777	0	8.4548	0	8.09062	0	8.06066	0	9.47208	0	9.47184	0	9.27003	0
ACE	ACE	ILMN_27028	17	Homo sapiens angiotensin I converting enzyme (peptidyl-dipeptidase A) 1 (ACE), transcript variant 3, mRNA.	DCP; ACE1; MGC26566; DCP1; CD143	5.93112	0.595349	5.8847	0.77525	5.89885	0.719983	5.80687	0.943603	5.89185	0.679695	6.0527	0.325905	5.95679	0.548068	6.037	0.306723	6.06976	0.220194
ACE2	ACE2	ILMN_26080	X	Homo sapiens angiotensin I converting enzyme (peptidyl-dipeptidase A) 2 (ACE2), mRNA.	DKFZP434A014; ACEH	6.10216	0.226158	5.9175	0.586538	5.87418	0.649243	5.61834	0.97668	5.97831	0.45679	5.81801	0.738128	5.83638	0.77459	5.93367	0.566348	6.13435	0.190608
ACHE	ACHE	ILMN_137409	7	Homo sapiens acetylcholinesterase (YT blood group) (ACHE), transcript variant E4-E5, mRNA.	YT	6.1149	0.0505012	6.01449	0.247328	6.18428	0.0538948	5.9784	0.408539	6.00125	0.271616	6.04225	0.23129	6.09631	0.0863868	6.35273	0.00045279	6.02943	0.170143
ACIN1	ACIN1	ILMN_6873	14	Homo sapiens apoptotic chromatin condensation inducer 1 (ACIN1), mRNA.	ACINUS; KIAA0670; ACN; DKFZp667N107	9.36036	0	9.34973	0	9.30145	0	9.56089	0	9.56606	0	9.68485	0	9.39674	0	9.37561	0	9.58389	0
ACLY	ACLY	ILMN_1374	17	Homo sapiens ATP citrate lyase (ACLY), transcript variant 1, mRNA.	CLATP; ATPCL; ACL	11.2038	0	11.1165	0	11.2063	0	11.8334	0	11.9025	0	11.9383	0	11.4038	0	11.474	0	11.4028	0
ACMSD	ACMSD	ILMN_21475	2	Homo sapiens aminocarboxymuconate semialdehyde decarboxylase (ACMSD), mRNA.		7.07415	0	7.24028	0	7.08638	0	6.82615	0	7.03861	0	6.89098	0	7.28421	0	7.42653	0	7.32754	0
ACN9	ACN9	ILMN_6296	7	Homo sapiens ACN9 homolog (S. cerevisiae) (ACN9), mRNA.	DC11	9.98987	0	10.1079	0	9.69434	0	10.596	0	10.5915	0	10.6594	0	10.0573	0	10.2566	0	10.1261	0
ACO1	ACO1	ILMN_9544	9	Homo sapiens aconitase 1, soluble (ACO1), mRNA.	IREBP; IRP1; IREB1	10.6705	0	10.7575	0	10.848	0	10.7649	0	10.701	0	10.6999	0	11.1465	0	11.28	0	11.1158	0
ACO2	ACO2	ILMN_23057	22	Homo sapiens aconitase 2, mitochondrial (ACO2), nuclear gene encoding mitochondrial protein, mRNA.	MGC20605; ACONM; MGC33908	9.50353	0	9.43192	0	9.63785	0	8.70268	0	8.71364	0	8.47718	0	9.81265	0	9.82762	0	9.80401	0
ACOT1	ACOT1	ILMN_13887	14	Homo sapiens acyl-CoA thioesterase 1 (ACOT1), mRNA.	LACH2; ACH2; CTE-1	7.87663	0.059875	8.03489	0.0473373	8.11584	0.0393696	6.57468	0.0126599	7.01505	0.204309	7.1003	0.0185614	8.13687	0.0447544	8.16557	0.00013474	8.39199	0.0101197
ACOT11	ACOT11	ILMN_22752	1	Homo sapiens acyl-CoA thioesterase 11 (ACOT11), transcript variant 1, mRNA.	BFIT2; BFIT1; THEA; THEM1; BFIT; KIAA0707; STARD14	7.55949	0.113688	7.83932	0.0253744	7.54574	0.0378409	7.25587	0.0115921	7.43598	0.00461011	7.45149	3.31389e-05	7.61145	0.102855	7.63387	0.113969	7.63943	0.00580339
ACOT12	ACOT12	ILMN_12512	5	Homo sapiens acyl-CoA thioesterase 12 (ACOT12), mRNA.	CACH-1; THEAL; Cach; MGC105114; STARD15	5.91443	0.557221	6.06705	0.270604	6.20525	0.100413	5.91121	0.51989	5.84555	0.662551	6.02721	0.29308	5.84649	0.760929	6.21938	0.116279	6.11325	0.19337
ACOT2	ACOT2	ILMN_11918	14	Homo sapiens acyl-CoA thioesterase 2 (ACOT2), nuclear gene encoding mitochondrial protein, mRNA.	Mte1; ZAP128; PTE2	7.63314	0	7.7667	0	7.65077	0	6.72152	8.46754e-06	6.72139	0.000636007	6.6374	0.000368209	7.79927	0	7.77396	0	7.81336	0
ACOT4	ACOT4	ILMN_5812	14	Homo sapiens acyl-CoA thioesterase 4 (ACOT4), mRNA.	PTE-Ib; PTE2B; PTE1B	7.50183	0	7.57936	0	7.56685	0	9.36285	0	9.39848	0	9.26228	0	5.82952	0.692623	5.95224	0.559508	5.7514	0.610497
ACOT6	ACOT6	ILMN_28745	14	Homo sapiens acyl-CoA thioesterase 6 (ACOT6), mRNA.	MGC161658; C14orf42; MGC161656; c14_5530	5.85974	0.674387	5.81038	0.769231	5.88661	0.620358	6.00355	0.386831	5.94051	0.525377	5.85368	0.683853	5.85226	0.752732	5.96134	0.502052	6.09818	0.243094
ACOT7	ACOT7	ILMN_4130	1	Homo sapiens acyl-CoA thioesterase 7 (ACOT7), transcript variant hBACHa/X, mRNA.	hBACH; LACH1; RP1-120G22.10; BACH; ACH1; MGC1126; ACT; CTE-II	9.62743	0.0021221	9.78263	0.00031437	9.7551	0.18036	9.11857	0.151921	9.38383	0.0420941	9.37214	0.00195103	9.99552	0.00148431	9.87089	0.0563657	9.8937	0.0185289
ACOT8	ACOT8	ILMN_26113	20	Homo sapiens acyl-CoA thioesterase 8 (ACOT8), transcript variant 1, mRNA.	PTE1; hTE; HNAACTE; PTE-2; PTE2; hACTE-III	6.9606	0	7.20307	0	7.23394	0	7.61125	0	7.85535	0	7.6206	0	7.06896	0	6.66923	0	6.75555	0
ACOT9	ACOT9	ILMN_6817	X	Homo sapiens acyl-CoA thioesterase 9 (ACOT9), transcript variant 1, mRNA.	MT-ACT48; CGI-16; ACATE2	8.61904	0	8.46319	0	8.59965	0	8.28171	0	8.28038	0	8.24097	0	8.64712	0	8.52273	0	8.67169	0
ACOX1	ACOX1	ILMN_138201	17	Homo sapiens acyl-Coenzyme A oxidase 1, palmitoyl (ACOX1), transcript variant 1, mRNA.	MGC1198; ACOX; PALMCOX	7.46223	0.0517404	7.5272	0.00287031	7.47039	0.0660495	6.96828	0.251491	6.89895	0.064774	6.99386	0.228028	7.60001	0.0389803	7.74412	0.000210367	7.57637	0.0147993
ACOX2	ACOX2	ILMN_27517	3	Homo sapiens acyl-Coenzyme A oxidase 2, branched chain (ACOX2), mRNA.	BRCOX; THCCox; BCOX; BRCACOX	6.93249	0	7.33834	0	7.02015	0	7.38888	0	7.43259	0	7.37287	0	6.37652	0.00819672	6.43986	0.0164159	6.56188	0
ACOX3	ACOX3	ILMN_4422	4	Homo sapiens acyl-Coenzyme A oxidase 3, pristanoyl (ACOX3), mRNA.		8.60019	0	8.64585	0	8.50664	0	8.35687	0	8.71311	0	8.47631	0	8.80384	0	8.69665	0	8.72465	0
ACOXL	ACOXL	ILMN_6767	2	Homo sapiens acyl-Coenzyme A oxidase-like (ACOXL), mRNA.	FLJ11042	6.02127	0.362398	5.65951	0.940934	5.76567	0.845942	5.8677	0.714678	5.9098	0.611797	5.87235	0.651289	5.8299	0.784153	5.66267	0.969904	5.84888	0.736188
ACP1	ACP1	ILMN_181704	2	Homo sapiens acid phosphatase 1, soluble (ACP1), transcript variant 4, mRNA.	HAAP; MGC3499; MGC111030	11.06	0	11.1875	0	11.0593	0	11.1249	0	11.1426	0	11.2245	0	10.9384	0	10.9496	0	11.102	0
ACP2	ACP2	ILMN_3044	11	Homo sapiens acid phosphatase 2, lysosomal (ACP2), mRNA.		8.68483	0	8.72686	0	8.58408	0	9.0891	0	8.67239	0	8.89467	0	8.83738	0	8.61789	0	8.77876	0
ACP5	ACP5	ILMN_20083	19	Homo sapiens acid phosphatase 5, tartrate resistant (ACP5), mRNA.	TRAP; MGC117378	6.73712	0	6.62738	0	6.79253	0	7.29622	0	7.01516	0	7.203	0	5.99816	0.422131	5.78672	0.875513	5.80676	0.70442
ACP6	ACP6	ILMN_24835	1	Homo sapiens acid phosphatase 6, lysophosphatidic (ACP6), mRNA.	PACPL1; ACPL1; LPAP	9.23295	0	9.43205	0	9.19446	0	8.5067	0	8.90558	0	8.85832	0	9.26317	0	9.12009	0	9.19982	0
ACPL2	ACPL2	ILMN_138667	3	Homo sapiens acid phosphatase-like 2 (ACPL2), mRNA.	FLJ23751	6.60677	0	6.70341	0	6.70233	0	7.30784	0	7.21013	0	7.17095	0	6.90541	0	6.9467	0	6.87462	0
ACPP	ACPP	ILMN_23186	3	Homo sapiens acid phosphatase, prostate (ACPP), mRNA.	ACP3; ACP-3; PAP	6.84145	0	6.6971	0	6.38103	0.0123796	8.04574	0	7.57791	0	7.61091	0	5.77973	0.864754	5.84847	0.792066	5.75013	0.816298
ACPT	ACPT	ILMN_8402	19	Homo sapiens acid phosphatase, testicular (ACPT), mRNA.		6.83707	0.0503837	6.70362	0.160141	6.65093	0.474207	6.42937	0.200816	6.7749	0.110044	6.54852	0.068104	6.61596	0.0700566	6.67627	0.0490689	6.7116	0.108331
ACR	ACR	ILMN_27736	22	Homo sapiens acrosin (ACR), mRNA.		6.27689	0.0517711	6.24231	0.0645604	6.68723	0	6.20981	0.0507545	6.37222	0.00548697	6.27361	0.0257802	6.37242	0.0177596	6.35618	0.0396717	6.41341	0.0110497
ACRBP	ACRBP	ILMN_22648	12	Homo sapiens acrosin binding protein (ACRBP), mRNA.	OY-TES-1; SP32	6.14238	0.167575	5.80401	0.744506	6.03489	0.337001	6.04122	0.301783	6.35729	0.0192044	6.2048	0.0868385	6.04374	0.330601	5.88033	0.679891	5.86529	0.683702
ACRC	ACRC	ILMN_21976	X	Homo sapiens acidic repeat containing (ACRC), mRNA.	NAAR1	6.99756	0	6.95614	0	6.92026	0	7.02051	0	6.80026	0	7.16623	0	6.93644	0	7.17747	0	7.15012	0
ACRV1	ACRV1	ILMN_439	11	Homo sapiens acrosomal vesicle protein 1 (ACRV1), transcript variant 11, mRNA.	SP-10; D11S4365; SPACA2	6.35222	0.000237584	6.47741	0.000184911	6.50929	0.000795604	7.35352	0	7.60566	0	7.68256	0	6.135	0.0506594	6.02275	0.400213	5.94872	0.299136
ACSBG1	ACSBG1	ILMN_2697	15	Homo sapiens acyl-CoA synthetase bubblegum family member 1 (ACSBG1), mRNA.	BG1; KIAA0631; BGM; FLJ30320; hBG1; GR-LACS; MGC14352; hsBG	6.18417	0.0871935	6.48976	0	6.57869	0	6.31085	0	6.55083	0	6.37679	0	6.6	0	6.17774	0.173735	6.57807	0
ACSBG2	ACSBG2	ILMN_138348	19	Homo sapiens acyl-CoA synthetase bubblegum family member 2 (ACSBG2), mRNA.	BGR; BRGL; DKFZp434K1635; MGC111089; PRTD-NY3	6.01843	0.366485	6.1254	0.221154	6.26022	0.0577717	5.94163	0.485597	6.05121	0.301783	6.2489	0.0474898	5.88726	0.6653	5.96305	0.508892	6.22177	0.109116
ACSF3	ACSF3	ILMN_25307	16	Homo sapiens acyl-CoA synthetase family member 3 (ACSF3), mRNA.	FLJ39242	6.75558	0	6.74761	0	6.81938	0	6.31197	0.00411523	6.20062	0.0493827	6.19852	0.0447761	6.87224	0	6.91013	0	6.9003	0
ACSL1	ACSL1	ILMN_12367	4	Homo sapiens acyl-CoA synthetase long-chain family member 1 (ACSL1), mRNA.	FACL2; LACS; FACL1; ACS1; LACS2; LACS1	9.15339	0	8.97292	0	9.03128	0	7.8189	0	7.93169	0	7.77942	0	9.44099	0	9.51809	0	9.50389	0
ACSL3	ACSL3	ILMN_416	2	Homo sapiens acyl-CoA synthetase long-chain family member 3 (ACSL3), transcript variant 1, mRNA.	PRO2194; FACL3; ACS3	10.0833	0	9.9733	0	9.94176	0	9.10925	4.75762e-05	9.2787	0.010492	9.07209	1.70532e-06	10.2566	5.3116e-08	10.2051	0	10.2981	0
ACSL4	ACSL4	ILMN_177778	X	Homo sapiens acyl-CoA synthetase long-chain family member 4 (ACSL4), transcript variant 2, mRNA.	MRX68; FACL4; ACS4; MRX63; LACS4	8.00655	0.0770376	7.91358	0.0277303	7.99363	0.0341831	8.10587	0.0451292	8.36301	0.00503921	8.2356	0.0135013	7.77365	0.0279456	7.83893	0.0433475	7.99696	0.00700654
ACSL5	ACSL5	ILMN_6029	10	Homo sapiens acyl-CoA synthetase long-chain family member 5 (ACSL5), transcript variant 1, mRNA.	ACS2; FACL5; ACS5	5.85702	0.927057	5.86587	0.893022	5.90861	0.721423	5.9222	0.739836	5.78197	0.991857	5.90234	0.74908	5.8978	0.82358	5.95711	0.599964	5.94066	0.713201
ACSL6	ACSL6	ILMN_27750	5	Homo sapiens acyl-CoA synthetase long-chain family member 6 (ACSL6), transcript variant 1, mRNA.	FACL6; ACS2; KIAA0837; LACS5; LACS2; FLJ16173	5.93219	0.575792	5.91131	0.773206	5.73058	0.976537	6.10845	0.0592638	5.94559	0.569782	5.99821	0.270588	5.90338	0.79149	6.00507	0.470723	6.09057	0.116283
ACSM1	ACSM1	ILMN_19393	16	Homo sapiens acyl-CoA synthetase medium-chain family member 1 (ACSM1), mRNA.	BUCS1; MACS1	6.06888	0.282016	5.72232	0.887363	5.80023	0.786795	5.74747	0.902606	5.83855	0.737997	6.00186	0.378562	6.03567	0.337432	6.03045	0.351573	5.73613	0.906077
ACSM2A	ACSM2A	ILMN_35249	16	Homo sapiens acyl-CoA synthetase medium-chain family member 2A (ACSM2A), nuclear gene encoding mitochondrial protein, mRNA.	MGC150530; ACSM2; A-923A4.1	5.97726	0.429155	5.96128	0.528846	5.87812	0.636864	6.01611	0.371742	5.995	0.438958	5.76417	0.842605	5.97128	0.463115	6.01616	0.374829	5.78943	0.838398
ACSM2B	ACSM2B	ILMN_14514	16	Homo sapiens acyl-CoA synthetase medium-chain family member 2B (ACSM2B), nuclear gene encoding mitochondrial protein, mRNA.	HYST1046; HXMA; ACSM2	6.22494	0.0606393	6.12308	0.0593477	6.10624	0.143113	6.08862	0.0611896	6.1868	0.0870123	5.9235	0.527968	5.99676	0.506147	6.08389	0.231043	6.04341	0.249543
ACSM3	ACSM3	ILMN_10620	16	Homo sapiens acyl-CoA synthetase medium-chain family member 3 (ACSM3), transcript variant 1, mRNA.	SA; SAH	6.79605	0	6.88606	0	6.84267	7.4953e-07	6.38194	1.18046e-06	6.51667	2.5089e-06	6.49432	5.75546e-06	7.53004	0	7.56516	0	7.62916	0
ACSM4	ACSM4	ILMN_38641	12	Homo sapiens acyl-CoA synthetase medium-chain family member 4 (ACSM4), mRNA.		6.05386	0.303815	6.31463	0.0728022	6.03745	0.33425	6.12716	0.163237	5.75617	0.834019	6.04144	0.283582	5.97522	0.459016	6.05548	0.316005	5.8732	0.66989
ACSM5	ACSM5	ILMN_11872	16	Homo sapiens acyl-CoA synthetase medium-chain family member 5 (ACSM5), mRNA.	FLJ20581	5.97002	0.438874	6.04833	0.610175	6.0494	0.270157	6.05217	0.119786	5.99872	0.393472	6.02207	0.242882	6.06538	0.199979	5.98743	0.460548	6.07605	0.398297
ACSS1	ACSS1	ILMN_23106	20	Homo sapiens acyl-CoA synthetase short-chain family member 1 (ACSS1), nuclear gene encoding mitochondrial protein, mRNA.	AceCS2L; MGC33843; ACAS2L; FLJ45659	6.00566	0.392371	5.93703	0.399725	5.88577	0.624484	6.8863	0	6.60233	0	6.92889	0	6.23576	0.079235	6.33386	0.0451436	6.47147	0
ACSS2	ACSS2	ILMN_9910	20	Homo sapiens acyl-CoA synthetase short-chain family member 2 (ACSS2), transcript variant 2, mRNA.	AceCS; ACAS2; ACS; DKFZp762G026; MYH7B; ACSA; dJ1161H23.1	8.13042	0.0550507	8.24459	0.0151434	8.29041	0.0044242	7.95488	0.0415466	8.12005	0.0129349	8.09826	0.00806923	8.77507	0.00967793	8.84865	0.0218741	8.84878	0.0228287
ACSS3	ACSS3	ILMN_4608	12	Homo sapiens acyl-CoA synthetase short-chain family member 3 (ACSS3), mRNA.	FLJ21963	5.94768	0.491826	6.21547	0.126374	6.15671	0.149931	5.91062	0.545953	6.33333	0.0246914	6.02021	0.321574	5.93928	0.556011	6.07582	0.281806	6.1715	0.145028
ACTA1	ACTA1	ILMN_28051	1	Homo sapiens actin, alpha 1, skeletal muscle (ACTA1), mRNA.	MPFD; ASMA; NEM1; CFTDM; ACTA; CFTD; NEM2; CFTD1; NEM3	6.21388	0.0871935	6.43386	0.0123626	6.41922	0.00550206	5.73873	0.834019	6.24751	0.048011	5.82029	0.690638	6.48699	0	6.4057	0.0232558	6.36706	0.0234807
ACTA2	ACTA2	ILMN_6588	10	Homo sapiens actin, alpha 2, smooth muscle, aorta (ACTA2), mRNA.	ACTSA	10.1103	0	10.1981	0	10.1883	0	10.8196	0	11.0159	0	11.1127	0	9.59976	0	9.54125	0	9.5008	0
ACTB	ACTB	ACTB	7	Homo sapiens actin, beta (ACTB), mRNA.	PS1TP5BP1; beta-actin	13.6714	0	13.6619	0	13.7027	0	14.2612	0	14.0046	0	14.0644	0	13.2567	0	13.3216	0	13.4053	0
ACTC1	ACTC1	ILMN_19539	15	Homo sapiens actin, alpha, cardiac muscle 1 (ACTC1), mRNA.	ACTC; CMD1R	5.96865	0.424103	6.10053	0.206633	5.81681	0.832326	5.83128	0.868399	5.91357	0.625395	5.91933	0.609881	5.99227	0.452029	5.90278	0.739143	5.86664	0.782054
ACTG1	ACTG1	ILMN_24353	17	Homo sapiens actin, gamma 1 (ACTG1), mRNA.	DFNA26; ACTG; DFNA20; ACT	13.9245	0	13.5698	0	13.8932	0	13.8617	0	13.921	0	14.2173	0	13.793	0	13.7947	0	13.5013	0
ACTG2	ACTG2	ILMN_13364	2	Homo sapiens actin, gamma 2, smooth muscle, enteric (ACTG2), mRNA.	ACTA3; ACTSG; ACTL3; ACTE; ACT	6.92982	0	6.08296	0.0467033	6.32568	0.0151307	6.53282	0	6.94202	0	6.73896	0	6.86801	0	6.87606	0	6.82304	0
ACTL6A	ACTL6A	ILMN_23280	3	Homo sapiens actin-like 6A (ACTL6A), transcript variant 1, mRNA.	MGC5382; BAF53A; ACTL6	10.7915	0	10.7908	0	10.8043	0	11.2469	0	11.0618	0	11.1434	0	10.6269	0	10.6776	0	10.7445	0
ACTL6B	ACTL6B	ILMN_21260	7	Homo sapiens actin-like 6B (ACTL6B), mRNA.	BAF53B; ACTL6	6.13919	0.171662	6.1744	0.15522	6.14213	0.167813	6.14236	0.137174	6.23439	0.0713306	5.97654	0.386703	6.05467	0.310109	6.18183	0.155951	6.13321	0.175414
ACTL7A	ACTL7A	ILMN_19676	9	Homo sapiens actin-like 7A (ACTL7A), mRNA.		5.95006	0.486376	5.93967	0.556319	5.85442	0.68088	5.802	0.814815	5.77845	0.820302	5.78949	0.789688	5.96714	0.471311	5.90625	0.616963	6.03644	0.354972
ACTL7B	ACTL7B	ILMN_19786	9	Homo sapiens actin-like 7B (ACTL7B), mRNA.		6.37468	0.0149864	6.30167	0.0549451	6.43902	0.00550206	6.06489	0.208505	6.22338	0.0699589	5.91576	0.503392	6.1548	0.144809	6.60173	0	6.37087	0.0234807
ACTL8	ACTL8	ILMN_23903	1	Homo sapiens actin-like 8 (ACTL8), mRNA.		6.35477	0.0190736	6.25627	0.0769231	6.64134	0	6.21414	0.0644719	6.40638	0.00274348	5.91085	0.510176	6.09884	0.230874	6.31522	0.0533516	6.33493	0.0345304
ACTN1	ACTN1	ILMN_28160	14	Homo sapiens actinin, alpha 1 (ACTN1), mRNA.	FLJ40884	10.3536	0	10.2585	0	10.1695	0	10.7805	0	10.5815	0	10.4121	0	10.4594	0	10.1597	0	10.2497	0
ACTN2	ACTN2	ILMN_798	1	Homo sapiens actinin, alpha 2 (ACTN2), mRNA.		7.02278	0	7.39296	0	7.35674	0	7.13501	0	7.49912	0	7.12156	0	7.39909	0	7.49589	0	7.31661	0
ACTN3	ACTN3	ILMN_15544	11	Homo sapiens actinin, alpha 3 (ACTN3), mRNA.	MGC117002; MGC117005	8.10256	0	7.97649	0	8.06808	0	5.64288	0.762689	5.98433	0.322359	6.06989	0.170963	9.57385	0	9.5755	0	9.62727	0
ACTN4	ACTN4	ILMN_2269	19	Homo sapiens actinin, alpha 4 (ACTN4), mRNA.	DKFZp686K23158; FSGS1; FSGS	11.1097	0	10.9843	0	11.0112	0	12.344	0	12.1729	0	12.2566	0	9.53106	0	9.31667	0	9.48129	0
ACTR10	ACTR10	ILMN_18205	14	Homo sapiens actin-related protein 10 homolog (S. cerevisiae) (ACTR10), mRNA.	HARP11; ACTR11	10.3632	0	10.1132	0	10.4734	0	10.3876	0	10.4217	0	10.4792	0	10.3052	0	10.6006	0	10.0404	0
ACTR1A	ACTR1A	ILMN_13009	10	Homo sapiens ARP1 actin-related protein 1 homolog A, centractin alpha (yeast) (ACTR1A), mRNA.	ARP1	10.4552	0	10.3494	0	10.4054	0	10.6948	0	10.9496	0	10.8301	0	10.3435	0	10.1432	0	10.0412	0
ACTR1B	ACTR1B	ILMN_813	2	Homo sapiens ARP1 actin-related protein 1 homolog B, centractin beta (yeast) (ACTR1B), mRNA.	CTRN2; ARP1B	8.42038	0	8.62399	0	8.6649	0	8.47832	0	8.49617	0	8.35359	0	8.73324	0	8.92597	0	8.90241	0
ACTR2	ACTR2	ILMN_163247	2	Homo sapiens ARP2 actin-related protein 2 homolog (yeast) (ACTR2), transcript variant 1, mRNA.	ARP2	12.3343	0	12.1972	0	12.016	0	11.6649	0	11.7453	0	11.8181	0	11.9261	0	12.1892	0	12.0818	0
ACTR3	ACTR3	ILMN_11792	2	Homo sapiens ARP3 actin-related protein 3 homolog (yeast) (ACTR3), mRNA.	ARP3	10.6883	0	10.401	0	10.7241	0	10.9791	0	10.925	0	10.7736	0	10.6323	0	10.6296	0	10.7205	0
ACTR3B	ACTR3B	ILMN_21594	7	Homo sapiens ARP3 actin-related protein 3 homolog B (yeast) (ACTR3B), transcript variant 2, mRNA.	ARP3BETA; ARP11; DKFZp686O24114	6.39761	0.0181704	6.53756	0.0598552	6.5184	0.00923007	6.90639	0.0105931	6.88874	0.00193163	6.84602	0.00735498	6.48958	0.0838722	6.49357	0.0206713	6.42811	0.00410236
ACTR5	ACTR5	ILMN_21862	20	Homo sapiens ARP5 actin-related protein 5 homolog (yeast) (ACTR5), mRNA.	FLJ12785	8.55474	0	8.5375	0	8.15318	0	8.56658	0	8.76875	0	8.81855	0	8.18394	0	7.95294	0	8.06314	0
ACTR6	ACTR6	ILMN_21794	12	Homo sapiens ARP6 actin-related protein 6 homolog (yeast) (ACTR6), mRNA.	HSPC281; ARP6; FLJ13433; hARPX; CDA12; hARP6; MSTP136	10.1074	0	9.85701	0	9.85426	0	9.73809	0	9.92448	0	9.87742	0	9.93805	0	9.90717	0	9.97735	0
ACTR8	ACTR8	ILMN_13548	3	Homo sapiens ARP8 actin-related protein 8 homolog (yeast) (ACTR8), mRNA.	FLJ12934; ARP8; FLJ22579	7.20529	0	7.26926	0	7.23343	0	7.07307	0	7.41038	0	7.15667	0	7.58485	0	7.46887	0	8.03092	0
ACTRT1	ACTRT1	ILMN_27916	X	Homo sapiens actin-related protein T1 (ACTRT1), mRNA.	ARPT1; ARP-T1; AIP1; MGC26590; KIAA0705; ARIP1; RP1-203C2.1; HSD27	6.86687	0	6.65854	0	6.66552	0	6.85781	0	6.51014	0	6.84147	0	6.62223	0	6.66717	0	6.50398	0
ACVR1	ACVR1	ILMN_21502	2	Homo sapiens activin A receptor, type I (ACVR1), mRNA.	ALK2; SKR1; FOP; ACTRI; ACVRLK2	9.76556	0	9.7232	0	9.88158	0	10.078	0	9.97838	0	10.075	0	9.70566	0	9.94943	0	9.94842	0
ACVR1B	ACVR1B	ILMN_14555	12	Homo sapiens activin A receptor, type IB (ACVR1B), transcript variant 2, mRNA.	ACVRLK4; ALK4; SKR2; ACTRIB	7.24048	0.0397762	7.21165	0.0153745	7.39312	0.000717022	7.61924	0.00360302	7.75611	0.0114901	7.6606	0.00956246	7.02801	0.033342	6.99914	0.120901	6.9978	0.00321639
ACVR1C	ACVR1C	ILMN_11457	2	Homo sapiens activin A receptor, type IC (ACVR1C), mRNA.	ACVRLK7; ALK7	6.19343	0.113079	6.04784	0.320055	6.014	0.378267	5.89086	0.603567	5.73968	0.857339	6.08178	0.21981	5.83733	0.77459	6.01869	0.374829	5.87795	0.664365
ACVR2A	ACVR2A	ILMN_174413	2	Homo sapiens activin A receptor, type IIA (ACVR2A), mRNA.	ACTRII; ACVR2	7.45284	0	7.27735	0	7.45238	0.000341514	7.48945	0	7.73894	0.000135481	7.8633	0	7.1088	0.00859984	7.26708	0	7.02385	0.00210712
ACVR2B	ACVR2B	ILMN_1641	3	Homo sapiens activin A receptor, type IIB (ACVR2B), mRNA.	MGC116908; ACTRIIB; ActR-IIB	5.93571	0.5658	5.94052	0.570152	5.93476	0.545674	6.37098	0.101219	5.97674	0.510914	6.02511	0.489204	6.16942	0.0506594	5.90729	0.704466	5.84756	0.768161
ACVRL1	ACVRL1	ILMN_5692	12	Homo sapiens activin A receptor type II-like 1 (ACVRL1), mRNA.	ORW2; HHT; ALK-1; ALK1; SKR3; HHT2; ACVRLK1	5.78248	0.814714	5.891	0.660714	5.66989	0.950481	5.90659	0.625514	5.87036	0.680384	6.09042	0.227951	5.73907	0.898907	5.842	0.729138	5.74167	0.900552
ACY1	ACY1	ILMN_17094	3	Homo sapiens aminoacylase 1 (ACY1), mRNA.	ACY1D; ACYLASE	8.47161	0	8.35074	0	8.40895	0	8.9297	0	8.76013	0	9.03036	0	8.21039	0	8.18082	0	8.30321	0
ACY3	ACY3	ILMN_28192	11	Homo sapiens aspartoacylase (aminocyclase) 3 (ACY3), mRNA.	HCBP1; ACY-3; MGC9740	5.8286	0.73297	6.06312	0.339286	5.95396	0.473177	6.05535	0.303155	5.66654	0.94513	6.04199	0.301221	5.70411	0.938525	5.95964	0.504788	6.26664	0.0856354
ACYP1	ACYP1	ILMN_22509	14	Homo sapiens acylphosphatase 1, erythrocyte (common) type (ACYP1), transcript variant 1, mRNA.	ACYPE	8.16013	7.2829e-07	8.12083	1.85208e-05	8.10935	0.000113707	8.54201	0	8.81081	0	8.84608	0	8.16351	4.24928e-10	8.16804	1.04062e-05	8.16609	0
ACYP2	ACYP2	ILMN_14312	2	Homo sapiens acylphosphatase 2, muscle type (ACYP2), mRNA.	ACYP; ACYM	7.28169	1.4849e-05	7.23629	0.00559356	7.48843	0.0014389	7.94886	0.0294755	7.48219	0.231461	7.70364	0.0390633	7.49085	0.00347222	7.3886	0.00181151	7.26836	0.00042066
ADA	ADA	ILMN_8067	20	Homo sapiens adenosine deaminase (ADA), mRNA.		8.92761	0	8.92702	0	8.98373	0	9.09905	0	8.91877	0	8.94712	0	9.48941	0	9.41322	0	9.41691	0
ADAD1	ADAD1	ILMN_16871	4	Homo sapiens adenosine deaminase domain containing 1 (testis-specific) (ADAD1), mRNA.	Tenr; FLJ32741	5.80096	0.786103	6.22341	0.149725	6.06297	0.280605	5.81468	0.799726	5.87759	0.662551	5.99423	0.38806	5.67876	0.949453	5.89807	0.632011	5.76328	0.870166
ADAD2	ADAD2	ILMN_870	16	Homo sapiens adenosine deaminase domain containing 2 (ADAD2), mRNA.	TENRL; FLJ00337	6.23636	0.0776567	5.9221	0.549451	6.05933	0.287483	5.90959	0.559671	5.94158	0.510288	5.87067	0.628223	5.71841	0.922131	6.10312	0.228454	6.19298	0.131216
ADAL	ADAL	ILMN_26104	15	Homo sapiens adenosine deaminase-like (ADAL), mRNA.	FLJ44620; DKFZp313B2137	6.25085	0.0558583	6.13945	0.107143	6.4133	0.00550206	7.11224	0	7.41126	0	7.32867	0	6.1228	0.196721	6.18397	0.168263	6.14925	0.129834
ADAM10	ADAM10	ILMN_3167	15	Homo sapiens ADAM metallopeptidase domain 10 (ADAM10), mRNA.	CD156c; HsT18717; kuz; MADM	7.55609	0	7.50916	0	7.61736	0	7.55618	0	7.33992	0	7.12787	0	7.52643	0	7.61501	0	7.71286	0
ADAM11	ADAM11	ILMN_11394	17	Homo sapiens ADAM metallopeptidase domain 11 (ADAM11), mRNA.	MDC	6.64073	0	6.43536	0	6.62199	0	6.50975	0	6.3409	0.00274348	6.42388	0	7.16882	0	7.15939	0	7.12894	0
ADAM12	ADAM12	ILMN_29338	10	Homo sapiens ADAM metallopeptidase domain 12 (meltrin alpha) (ADAM12), transcript variant 2, mRNA.	MLTN; MCMP; MLTNA; MCMPMltna	5.97443	0.435837	6.01465	0.286179	5.98062	0.381186	6.33378	0.024359	6.31869	0.060489	6.37276	0.0692683	6.01084	0.480539	5.93392	0.653437	5.89123	0.75132
ADAM15	ADAM15	ILMN_5544	1	Homo sapiens ADAM metallopeptidase domain 15 (ADAM15), transcript variant 4, mRNA.	MDC15	10.4261	0.00026605	10.4453	0.00026605	10.467	0.00026605	10.5243	0.00026605	10.8786	0.00026605	10.7611	0.00027791	10.9363	0.00026605	10.8976	0.000328174	10.7627	0.000285617
ADAM17	ADAM17	ILMN_5977	2	Homo sapiens ADAM metallopeptidase domain 17 (tumor necrosis factor, alpha, converting enzyme) (ADAM17), mRNA.	MGC71942; CD156b; TACE; cSVP	7.5965	0	7.76226	0	7.81788	0	8.05214	0	7.92611	0	7.90119	0	7.5556	0	7.51976	0	7.31887	0
ADAM18	ADAM18	ILMN_5673	8	Homo sapiens ADAM metallopeptidase domain 18 (ADAM18), mRNA.	MGC41836; ADAM27; MGC88272; tMDCIII	5.95582	0.476839	5.83667	0.739011	5.81864	0.753783	5.88063	0.66941	5.75235	0.865569	5.77261	0.834464	5.9433	0.531421	5.77384	0.857729	5.98962	0.455801
ADAM19	ADAM19	ILMN_12727	5	Homo sapiens ADAM metallopeptidase domain 19 (meltrin beta) (ADAM19), transcript variant 2, mRNA.	MADDAM; FKSG34; MLTNB	7.05548	0.0555794	7.10314	0.0208333	6.96471	0.412337	6.49339	0.148191	6.50318	0.348098	6.67999	0.100672	7.44246	0.0354617	7.4393	0.235183	7.52834	0.155859
ADAM2	ADAM2	ILMN_18772	8	Homo sapiens ADAM metallopeptidase domain 2 (fertilin beta) (ADAM2), mRNA.	PH30; CRYN1; FTNB; CRYN2; PH-30b	5.96706	0.445504	6.18139	0.126374	6.08712	0.242091	5.92207	0.485597	6.32934	0.0205761	6.01474	0.306649	5.90298	0.632514	6.14602	0.187415	6.19269	0.122928
ADAM20	ADAM20	ILMN_17428	14	Homo sapiens ADAM metallopeptidase domain 20 (ADAM20), mRNA.		5.72354	0.89782	6.22241	0.167582	5.93371	0.525447	5.92121	0.591221	5.63516	0.96022	5.98182	0.432836	5.80251	0.830601	5.98045	0.459644	5.62274	0.969613
ADAM21	ADAM21	ILMN_29533	14	Homo sapiens ADAM metallopeptidase domain 21 (ADAM21), mRNA.	ADAM31; MGC125389	6.15372	0.147139	6.34906	0.0192308	6.23779	0.0756534	6.6948	0	6.68156	0	6.66084	0	6.6448	0	6.0403	0.378933	6.46742	0
ADAM22	ADAM22	ILMN_1995	7	Homo sapiens ADAM metallopeptidase domain 22 (ADAM22), transcript variant 1, mRNA.	MDC2; MGC149832	6.10054	0.28418	6.25914	0.129921	6.06317	0.240642	6.11306	0.19631	6.15071	0.0919962	6.05824	0.154751	6.2032	0.0169978	6.31794	0.161924	6.1064	0.264408
ADAM23	ADAM23	ILMN_30039	2	Homo sapiens ADAM metallopeptidase domain 23 (ADAM23), mRNA.	MDC3	6.44439	0	6.3683	0.00824176	6.34509	0.0178817	6.8488	0	6.99681	0	6.93202	0	6.28309	0.0478142	6.10452	0.273598	6.33035	0.0262431
ADAM28	ADAM28	ILMN_4121	8	Homo sapiens ADAM metallopeptidase domain 28 (ADAM28), transcript variant 3, mRNA.	MDC-Ls; MDC-Lm; MDCL; eMDCII; ADAM23	6.05023	0.449015	6.12413	0.217461	5.94644	0.53247	5.79188	0.938458	6.04692	0.232063	5.89603	0.502544	6.12066	0.118319	6.17803	0.244416	5.92706	0.610772
ADAM29	ADAM29	ILMN_175574	4	Homo sapiens ADAM metallopeptidase domain 29 (ADAM29), mRNA.	svph1	5.96751	0.446866	6.19934	0.14011	5.86086	0.672627	5.75602	0.864198	5.93378	0.513031	6.18733	0.107191	6.37894	0.0122951	5.96388	0.506156	6.17307	0.143646
ADAM30	ADAM30	ILMN_4470	1	Homo sapiens ADAM metallopeptidase domain 30 (ADAM30), mRNA.	svph4	5.89894	0.585831	6.48071	0.0178571	5.90292	0.592847	5.89143	0.611797	6.05341	0.305899	5.72697	0.890095	6.12991	0.181694	5.93744	0.560875	5.95356	0.501381
ADAM32	ADAM32	ILMN_138164		PREDICTED: Homo sapiens ADAM metallopeptidase domain 32 (ADAM32), mRNA.		5.98239	0.453039	6.14162	0.0573514	6.04231	0.152809	6.05986	0.0993304	5.99867	0.247654	6.05756	0.0544902	6.05888	0.211921	6.00054	0.32033	5.9338	0.594538
ADAM33	ADAM33	ILMN_15647	20	Homo sapiens ADAM metallopeptidase domain 33 (ADAM33), transcript variant 2, mRNA.	DKFZp434K0521; FLJ36751; MGC149823; DJ964F7.1; MGC71889; FLJ35308	6.17068	0.0478222	6.20908	0.0226658	6.1144	0.0968726	6.22486	0.0163932	6.23561	0.0259257	6.1967	0.0262911	6.25714	0.0110867	6.14203	0.105636	6.23409	0.0200553
ADAM3A	ADAM3A	ILMN_24129	8	Homo sapiens ADAM metallopeptidase domain 3A (cyritestin 1) (ADAM3A) on chromosome 8.	CYRN1; ADAM3; tMDCI	5.76368	0.983141	5.70484	0.995707	6.02433	0.304797	5.80754	0.901873	5.9417	0.634315	5.8619	0.841343	5.88162	0.829895	5.73839	0.994809	5.80221	0.951431
ADAM5	ADAM5	ILMN_137807		PREDICTED: Homo sapiens ADAM metallopeptidase domain 5, transcript variant 4 (ADAM5), misc RNA.		6.05191	0.245191	5.90216	0.714614	5.73905	0.965126	5.88562	0.749496	5.94874	0.558535	5.89535	0.68605	5.84424	0.870868	5.94009	0.576196	5.93925	0.584491
ADAM5P	ADAM5P	ILMN_8321	8	Homo sapiens ADAM metallopeptidase domain 5 pseudogene (ADAM5P) on chromosome 8. XR_001288 XR_001289	TMDCII; ADAM5	5.99965	0.408719	6.12841	0.255495	6.03621	0.335626	6.10311	0.222222	5.82235	0.75583	5.88316	0.616011	5.93477	0.561475	5.83564	0.744186	5.86672	0.69337
ADAM6	ADAM6	ILMN_18291	14	Homo sapiens ADAM metallopeptidase domain 6 (ADAM6) on chromosome 14.	tMDCIV; C14orf96	6.03414	0.236679	6.29814	0.014741	6.03782	0.272803	6.04535	0.230529	6.03415	0.286677	5.97086	0.344777	6.17635	0.0415444	6.12018	0.0982257	6.21027	0.0269223
ADAM7	ADAM7	ILMN_18196	8	Homo sapiens ADAM metallopeptidase domain 7 (ADAM7), mRNA.	EAPI; GP-83	6.37288	0.0149864	6.15527	0.131868	6.25893	0.0618982	6.19908	0.0685871	6.18557	0.090535	6.40492	0.0027137	6.18628	0.118852	6.57597	0	6.41015	0.0124309
ADAM8	ADAM8	ILMN_138980	10	Homo sapiens ADAM metallopeptidase domain 8 (ADAM8), mRNA.	MS2; CD156; MGC134985	6.15832	0.152589	6.18863	0.125	6.28183	0.0467675	6.20442	0.0809328	5.93826	0.469136	5.9712	0.383989	6.54416	0	6.25916	0.0834473	6.17093	0.135359
ADAM9	ADAM9	ILMN_922	8	Homo sapiens ADAM metallopeptidase domain 9 (meltrin gamma) (ADAM9), transcript variant 1, mRNA.	MDC9; KIAA0021; Mltng; MCMP	7.25343	0	7.79825	0	7.72156	0	7.15298	0	7.074	0	7.04354	0	7.33332	0	7.62736	0	7.37577	0
ADAMDEC1	ADAMDEC1	ILMN_5537	8	Homo sapiens ADAM-like, decysin 1 (ADAMDEC1), mRNA.	M12.219	5.90097	0.659181	5.97407	0.539042	5.96019	0.474207	5.83225	0.852461	5.88601	0.730709	5.848	0.796656	5.88	0.788572	5.9242	0.64954	5.97139	0.478145
ADAMTS1	ADAMTS1	ILMN_11081	21	Homo sapiens ADAM metallopeptidase with thrombospondin type 1 motif, 1 (ADAMTS1), mRNA.	KIAA1346; C3-C5; METH1	8.45778	0	8.55468	0	8.78708	0	7.12222	0	7.36361	0	7.33116	0	8.64465	0	8.85968	0	8.98528	0
ADAMTS10	ADAMTS10	ILMN_25432	19	Homo sapiens ADAM metallopeptidase with thrombospondin type 1 motif, 10 (ADAMTS10), mRNA.	WMS; ADAM-TS10	5.66086	0.955041	6.07421	0.291209	5.9632	0.455296	5.74778	0.88203	5.95094	0.493827	6.03493	0.297151	6.05518	0.308743	5.92134	0.590971	5.93988	0.513812
ADAMTS12	ADAMTS12	ILMN_1110	5	Homo sapiens ADAM metallopeptidase with thrombospondin type 1 motif, 12 (ADAMTS12), mRNA.	PRO4389	6.0834	0.253406	6.29419	0.0947802	5.9318	0.537827	6.01216	0.360768	5.82401	0.742112	5.81399	0.742198	5.83246	0.775956	5.79973	0.835841	6.10944	0.220995
ADAMTS13	ADAMTS13	ILMN_4294	9	Homo sapiens ADAM metallopeptidase with thrombospondin type 1 motif, 13 (ADAMTS13), transcript variant 1, mRNA.	FLJ42993; C9orf8; MGC118900; VWFCP; DKFZp434C2322; MGC118899; vWF-CP; TTP	6.11933	0.200646	6.1853	0.127034	6.09275	0.0828921	6.27704	0.325996	6.01075	0.273397	6.19557	0.0381923	6.22574	0.121058	6.1316	0.671653	6.2792	0.093445
ADAMTS14	ADAMTS14	ILMN_176528	10	Homo sapiens ADAM metallopeptidase with thrombospondin type 1 motif, 14 (ADAMTS14), transcript variant 1, mRNA.	FLJ32820	5.93865	0.621159	6.03364	0.211085	5.98877	0.315111	5.98644	0.301585	6.03048	0.242108	5.99042	0.310044	6.01145	0.407403	6.15526	0.0360986	6.14427	0.0497931
ADAMTS15	ADAMTS15	ILMN_3416	11	Homo sapiens ADAM metallopeptidase with thrombospondin type 1 motif, 15 (ADAMTS15), mRNA.	MGC126403	5.95426	0.480926	6.14843	0.203297	5.95769	0.4663	6.07383	0.242798	5.84745	0.683128	5.79214	0.774763	6.00549	0.398907	5.95428	0.521204	6.0486	0.31768
ADAMTS16	ADAMTS16	ILMN_12104	5	Homo sapiens ADAM metallopeptidase with thrombospondin type 1 motif, 16 (ADAMTS16), mRNA.		6.25225	0.0653951	5.9623	0.45467	6.18363	0.125172	6.02693	0.304527	5.82691	0.696845	6.14481	0.143826	6.04105	0.331967	5.86823	0.705882	6.13817	0.172652
ADAMTS17	ADAMTS17	ILMN_21550	15	Homo sapiens ADAM metallopeptidase with thrombospondin type 1 motif, 17 (ADAMTS17), mRNA.	FLJ16363; FLJ32769	6.02081	0.362398	5.93434	0.479396	6.25147	0.0646493	6.35278	0.00685871	6.30245	0.0288066	6.24399	0.0447761	6.22481	0.0833333	6.03988	0.354309	6.33033	0.0359116
ADAMTS18	ADAMTS18	ILMN_11824	16	Homo sapiens ADAM metallopeptidase with thrombospondin type 1 motif, 18 (ADAMTS18), mRNA.	ADAMTS21	6.11508	0.331879	6.10629	0.235856	6.06391	0.260747	6.1719	0.0271902	6.05835	0.229598	6.0681	0.186406	6.13501	0.072117	6.02837	0.38446	5.95645	0.4674
ADAMTS19	ADAMTS19	ILMN_8089	5	Homo sapiens ADAM metallopeptidase with thrombospondin type 1 motif, 19 (ADAMTS19), mRNA.		6.26295	0.0544959	6.19222	0.0947802	6.23965	0.0756534	6.33763	0.00411523	6.47476	0	6.06023	0.200814	6.12988	0.187159	6.31928	0.0547196	6.45429	0
ADAMTS2	ADAMTS2	ILMN_20566	5	Homo sapiens ADAM metallopeptidase with thrombospondin type 1 motif, 2 (ADAMTS2), transcript variant 2, mRNA.	PCINP; ADAMTS-3; hPCPNI; NPI; ADAM-TS2; PCPNI	6.025	0.443133	5.96134	0.567601	5.92567	0.619741	5.8704	0.773182	6.15162	0.0764196	6.17012	0.0806526	5.76167	0.970101	6.07882	0.302942	5.9253	0.634511
ADAMTS20	ADAMTS20	ILMN_3299	12	Homo sapiens ADAM metallopeptidase with thrombospondin type 1 motif, 20 (ADAMTS20), mRNA.	GON-1	6.89964	0	6.83183	1.76935e-06	6.7904	1.85973e-05	5.71446	0.822122	5.7804	0.767937	5.87814	0.526952	6.98304	0.000172191	7.00191	2.73072e-05	6.94423	3.49171e-05
ADAMTS3	ADAMTS3	ILMN_11294	4	Homo sapiens ADAM metallopeptidase with thrombospondin type 1 motif, 3 (ADAMTS3), mRNA.	KIAA0366; ADAMTS-4	7.67225	0	7.75894	0	7.82841	0	7.43207	0	7.77535	0	7.57023	0	8.18951	0	8.3657	0	8.17626	0
ADAMTS4	ADAMTS4	ILMN_16701	1	Homo sapiens ADAM metallopeptidase with thrombospondin type 1 motif, 4 (ADAMTS4), mRNA.	ADAMTS-2; ADMP-1; KIAA0688; ADAMTS-4	6.7112	0	6.39566	0.00961539	6.88119	0	5.87819	0.473251	6.21963	0.0493827	6.26433	0.0257802	6.70765	0	6.6022	0	6.54869	0
ADAMTS5	ADAMTS5	ILMN_22081	21	Homo sapiens ADAM metallopeptidase with thrombospondin type 1 motif, 5 (aggrecanase-2) (ADAMTS5), mRNA.	ADAMTS11; FLJ36738; ADMP-2	5.85605	0.674387	6.02082	0.255495	5.89016	0.620358	6.24335	0.0233196	5.76873	0.728395	5.96977	0.345997	5.90887	0.625683	5.95057	0.573187	5.99959	0.354972
ADAMTS6	ADAMTS6	ILMN_13736	5	Homo sapiens ADAM metallopeptidase with thrombospondin type 1 motif, 6 (ADAMTS6), mRNA.	ADAM-TS6	6.34553	0.0217984	6.02494	0.282967	6.20577	0.103164	5.73569	0.832647	6.05048	0.24417	6.01959	0.279512	6.19357	0.103825	6.08777	0.281806	6.49023	0
ADAMTS7	ADAMTS7	ILMN_2545	15	Homo sapiens ADAM metallopeptidase with thrombospondin type 1 motif, 7 (ADAMTS7), mRNA.	DKFZp434H204; ADAM-TS7	5.85317	0.679836	6.26948	0.0631868	5.97768	0.437414	5.96308	0.358025	5.59849	0.950617	5.68849	0.909091	6.25064	0.0669399	6.49333	0	6.37478	0.0220994
ADAMTS8	ADAMTS8	ILMN_15186	11	Homo sapiens ADAM metallopeptidase with thrombospondin type 1 motif, 8 (ADAMTS8), mRNA.	METH2; ADAM-TS8	6.1903	0.111717	6.28837	0.0439561	6.09062	0.240715	6.32887	0.00411523	6.45094	0	6.88787	0	6.13941	0.168033	6.11066	0.255814	6.3841	0.0124309
ADAMTS9	ADAMTS9	ILMN_14250	3	Homo sapiens ADAM metallopeptidase with thrombospondin type 1 motif, 9 (ADAMTS9), mRNA.	KIAA1312; FLJ42955	6.47563	0	6.79686	0	6.48282	0	6.37069	0.00137174	6.83645	0	6.60668	0	5.99583	0.427596	6.00908	0.443229	6.19127	0.117403
ADAMTSL1	ADAMTSL1	ILMN_4508	9	Homo sapiens ADAMTS-like 1 (ADAMTSL1), transcript variant 3, mRNA.	MGC40193; ADAMTSR1	6.01282	0.321204	6.09169	0.38532	6.0935	0.462226	6.11082	0.276268	6.18229	0.167058	6.26433	0.0860848	6.08376	0.567224	6.06122	0.377295	6.03308	0.588052
ADAMTSL2	ADAMTSL2	ILMN_697	9	Homo sapiens ADAMTS-like 2 (ADAMTSL2), mRNA.	FLJ45164; KIAA0605	6.57665	0	6.6581	0	6.74404	0	7.63504	0	7.76277	0	7.72762	0	5.97368	0.445355	6.07105	0.341997	6.29673	0.0303867
ADAMTSL3	ADAMTSL3	ILMN_7295	15	Homo sapiens ADAMTS-like 3 (ADAMTSL3), mRNA.	MGC150716; MGC150717; KIAA1233	6.02518	0.344687	6.18794	0.116758	6.42052	0.00550206	6.32251	0.0109739	6.2146	0.0740741	6.20304	0.0746269	6.10169	0.224044	6.31822	0.0533516	6.50611	0
ADAMTSL4	ADAMTSL4	ILMN_138028	1	Homo sapiens ADAMTS-like 4 (ADAMTSL4), transcript variant 2, mRNA.	TSRC1	6.79257	0.021522	6.65917	0.0151042	6.7801	0.000593218	6.01766	0.024359	6.13892	0.122001	6.08547	0.047792	7.42153	0.089961	7.32051	0.0022092	7.2445	0.00599552
ADAMTSL5	ADAMTSL5	ILMN_29163	19	Homo sapiens ADAMTS-like 5 (ADAMTSL5), mRNA.	THSD6	7.23044	0	7.33841	0	7.02893	0	6.3358	0	6.2523	0.0246914	5.98119	0.270014	7.10196	0	6.50623	0	7.27612	0
ADAR	ADAR	ILMN_20481	1	Homo sapiens adenosine deaminase, RNA-specific (ADAR), transcript variant 1, mRNA.	DRADA; K88dsRBP; ADAR1; IFI4; G1P1; DSRAD; IFI-4; p136; DSH	10.7874	0	10.8132	1.16632e-05	10.7923	0	10.5406	6.0489e-05	10.8675	1.47557e-07	10.7081	9.13946e-06	10.9491	4.99924e-05	11.0058	0	10.9604	0.00235368
ADARB1	ADARB1	ILMN_4112	21	Homo sapiens adenosine deaminase, RNA-specific, B1 (RED1 homolog rat) (ADARB1), transcript variant 1, mRNA.	ADAR2a; ADAR2; DRABA2; DRADA2; ADAR2a-L1; ADAR2a-L2; ADAR2g; ADAR2c; RED1; ADAR2a-L3; ADAR2b; ADAR2d	7.33405	0.000442345	7.1655	0.000459566	7.3311	0.000298378	8.10581	0.000883908	8.04334	0.00373324	8.08855	0.000620991	7.2232	0.0023799	7.19007	0.00803465	7.36084	0.000624971
ADARB2	ADARB2	ILMN_10534	10	Homo sapiens adenosine deaminase, RNA-specific, B2 (RED2 homolog rat) (ADARB2), mRNA.	hRED2; RED2; FLJ25034; FLJ36975; ADAR3	5.90063	0.580381	6.23307	0.111264	6.20126	0.10729	5.96502	0.415638	6.14508	0.14952	5.8002	0.746269	5.98807	0.438525	6.06884	0.307798	5.81718	0.752762
ADAT1	ADAT1	ILMN_1053	16	Homo sapiens adenosine deaminase, tRNA-specific 1 (ADAT1), mRNA.	HADAT1	7.814	0	7.83985	0	7.99831	0	9.06592	0	8.523	0	8.72804	0	8.08303	0	7.61433	0	7.9355	0
ADAT3	ADAT3	ILMN_5119	19	Homo sapiens adenosine deaminase, tRNA-specific 3, TAD3 homolog (S. cerevisiae) (ADAT3), mRNA.	TAD3; MSTP121; MST121; S863-5; FWP005	7.57158	0	7.51998	0	7.55807	0	7.32148	0	7.43715	0	7.03247	0	7.38627	0	7.34288	0	7.63827	0
ADC	ADC	ILMN_793	1	Homo sapiens arginine decarboxylase (ADC), mRNA.	ODC1L; AZI2; ODC-p; KIAA1945	6.56389	0	6.22718	0.0728022	6.28817	0.0440165	6.2836	0.0137174	6.30052	0.0205761	6.39963	0	6.26247	0.0587432	6.40897	0.0232558	6.04657	0.267956
ADCK1	ADCK1	ILMN_24747	14	Homo sapiens aarF domain containing kinase 1 (ADCK1), mRNA.	FLJ39600	7.50217	0	7.50623	0	7.47019	0	7.87538	0	7.25357	0	7.48969	0	7.90689	0	7.91965	0	8.07232	0
ADCK2	ADCK2	ILMN_10783	7	Homo sapiens aarF domain containing kinase 2 (ADCK2), mRNA.	MGC20727; AARF	9.35436	0	9.62134	0	9.55944	0	9.21175	0	9.6181	0	9.24067	0	10.0444	0	10.2428	0	10.057	0
ADCK4	ADCK4	ILMN_26138	19	Homo sapiens aarF domain containing kinase 4 (ADCK4), mRNA.	COQ8; FLJ12229	8.58944	0	8.85934	0	8.62913	0	9.33768	0	8.98445	0	9.06356	0	8.51516	0	8.47711	0	8.54255	0
ADCK5	ADCK5	ILMN_8656	8	Homo sapiens aarF domain containing kinase 5 (ADCK5), mRNA.	MGC126708; FLJ35454	6.67742	0	6.48799	0	6.62845	0	6.85886	0	6.74919	0	6.69899	0	7.16735	0	7.0754	0	7.06743	0
ADCY1	ADCY1	ILMN_6019	7	Homo sapiens adenylate cyclase 1 (brain) (ADCY1), mRNA.		7.03214	5.93961e-05	7.0338	0	6.98712	2.36506e-05	7.26894	0	6.82892	0	6.91336	0	7.64221	0	7.56514	0	7.70831	0
ADCY2	ADCY2	ILMN_691	5	Homo sapiens adenylate cyclase 2 (brain) (ADCY2), mRNA.	KIAA1060; FLJ16822; HBAC2; FLJ45092; MGC133314	6.80733	0	6.89725	0	7.17992	0	6.86032	0	6.7226	0	6.76028	0	7.01112	0	7.0449	0	7.03886	0
ADCY3	ADCY3	ILMN_26929	2	Homo sapiens adenylate cyclase 3 (ADCY3), mRNA.	KIAA0511; AC3	11.3432	0	11.4139	0	11.5321	0	10.152	0	10.1324	0	10.1341	0	11.6278	0	11.729	0	11.687	0
ADCY4	ADCY4	ILMN_26146	14	Homo sapiens adenylate cyclase 4 (ADCY4), mRNA.		6.25192	0.0653951	6.18507	0.160714	6.01564	0.376891	5.71003	0.91358	5.83738	0.694102	6.06539	0.244233	5.89038	0.655738	5.99778	0.426813	5.83615	0.733425
ADCY5	ADCY5	ILMN_9278	3	Homo sapiens adenylate cyclase 5 (ADCY5), mRNA.		5.808	0.777929	5.95921	0.56456	5.79542	0.793673	5.93151	0.573388	5.78432	0.828532	5.5941	0.982361	5.73929	0.898907	5.8713	0.682627	5.98354	0.480663
ADCY6	ADCY6	ILMN_18413	12	Homo sapiens adenylate cyclase 6 (ADCY6), transcript variant 2, mRNA.	KIAA0422; DKFZp779F075	7.21754	0	7.11503	0	7.18506	0	6.67468	0	6.35567	0.000211689	6.48174	4.51057e-05	7.32932	0	7.39363	0	7.49173	0
ADCY7	ADCY7	ILMN_24596	16	Homo sapiens adenylate cyclase 7 (ADCY7), mRNA.	KIAA0037; FLJ36387	6.96416	0	6.97446	0	7.06168	0	6.65781	0	6.62097	0	6.70529	0	7.19018	0	7.24779	0	7.05457	0
ADCY8	ADCY8	ILMN_13714	8	Homo sapiens adenylate cyclase 8 (brain) (ADCY8), mRNA.	HBAC1; ADCY3	6.28521	0.0504087	6.09386	0.244505	6.02241	0.365887	6.09861	0.183813	6.1017	0.194787	6.18308	0.105834	6.0549	0.310109	5.92047	0.599179	6.04399	0.312155
ADCY9	ADCY9	ILMN_19769	16	Homo sapiens adenylate cyclase 9 (ADCY9), mRNA.		7.67009	0	7.9831	0	7.89374	0	7.40682	0	7.07949	0	7.06484	0	8.56541	0	8.47417	0	8.59018	0
ADCYAP1	ADCYAP1	ILMN_9995	18	Homo sapiens adenylate cyclase activating polypeptide 1 (pituitary) (ADCYAP1), transcript variant 2, mRNA.	PACAP; MGC126852	7.68564	0	7.67661	0	7.82206	0	9.86186	0	9.85657	0	9.83204	0	6.17993	0.0505464	6.175	0.139535	6.22648	0.0124309
ADCYAP1R1	ADCYAP1R1	ILMN_672	7	Homo sapiens adenylate cyclase activating polypeptide 1 (pituitary) receptor type I (ADCYAP1R1), mRNA.	PACAPRI; PACAPR	5.74377	0.876022	6.09427	0.313187	5.72454	0.900963	6.10644	0.229081	5.73219	0.893004	5.69073	0.938942	5.82505	0.796448	5.83058	0.753762	5.7511	0.888122
ADD1	ADD1	ILMN_18025	4	Homo sapiens adducin 1 (alpha) (ADD1), transcript variant 4, mRNA.	ADDA; MGC44427; MGC3339	10.5011	0	10.7452	0	10.5036	0	10.2188	0	10.2748	0	10.1636	0	10.765	0	10.6871	0	10.636	0
ADD2	ADD2	ILMN_181897	2	Homo sapiens adducin 2 (beta) (ADD2), transcript variant beta-4, mRNA.	ADDB	5.8769	0.814431	6.07253	0.340316	5.97559	0.470562	5.89754	0.709257	5.91919	0.665553	6.13154	0.0845921	5.96787	0.548963	6.07031	0.213668	6.00526	0.547607
ADD3	ADD3	ILMN_27926	10	Homo sapiens adducin 3 (gamma) (ADD3), transcript variant 2, mRNA.	ADDL	8.82884	0.0127193	8.73564	0.00556493	8.83575	0.00609923	9.17413	0.025409	9.0115	0.0123	9.07374	0.00436117	8.52346	0.016506	8.35609	0.00441958	8.51392	0.00161502
ADFP	ADFP	ILMN_30009	9	Homo sapiens adipose differentiation-related protein (ADFP), mRNA.	ADRP; MGC10598	8.27843	0	8.24326	0	8.27725	0	9.46854	0	9.33845	0	9.29303	0	6.09421	0.107871	6.17346	0.143783	5.86536	0.259916
ADH1A	ADH1A	ILMN_8119	4	Homo sapiens alcohol dehydrogenase 1A (class I), alpha polypeptide (ADH1A), mRNA.	ADH1	5.9507	0.485014	5.75394	0.807692	5.77078	0.841816	5.80619	0.765432	5.87271	0.625514	5.69524	0.919946	5.86741	0.717213	6.04103	0.350205	5.75947	0.850829
ADH1B	ADH1B	ILMN_15844	4	Homo sapiens alcohol dehydrogenase IB (class I), beta polypeptide (ADH1B), mRNA.	ADH2	5.87048	0.638965	5.72336	0.870879	5.844	0.698762	5.97503	0.449931	5.96441	0.484225	6.37809	0.00814111	5.92626	0.576503	5.99659	0.419973	6.10642	0.230663
ADH1C	ADH1C	ILMN_3532	4	Homo sapiens alcohol dehydrogenase 1C (class I), gamma polypeptide (ADH1C), mRNA.	ADH3	5.75965	0.856948	5.64289	0.951923	5.95324	0.473177	5.85781	0.743484	5.72873	0.897119	5.6912	0.938942	5.67084	0.953552	5.65624	0.974008	6.0596	0.33011
ADH4	ADH4	ILMN_3605	4	Homo sapiens alcohol dehydrogenase 4 (class II), pi polypeptide (ADH4), mRNA.	ADH-2	5.91938	0.592052	5.97195	0.408469	5.94383	0.539094	5.91891	0.53238	6.11162	0.103079	5.92429	0.524125	6.18258	0.136882	6.03614	0.277925	6.09634	0.101374
ADH5	ADH5	ILMN_2956	4	Homo sapiens alcohol dehydrogenase 5 (class III), chi polypeptide (ADH5), mRNA.	ADH-3; ADHX; FDH	7.55522	0	7.5555	0	7.61104	0	7.6437	0	7.45839	0	7.50942	0	7.70847	0	7.60739	0	7.74709	0
ADH6	ADH6	ILMN_29135	4	Homo sapiens alcohol dehydrogenase 6 (class V) (ADH6), mRNA.	ADH-5	5.96043	0.460491	6.15866	0.144231	6.17537	0.132049	6.60825	0	6.06222	0.238683	6.00396	0.321574	6.11147	0.217213	6.01353	0.411765	6.1664	0.13674
ADH7	ADH7	ILMN_173330	4	Homo sapiens alcohol dehydrogenase 7 (class IV), mu or sigma polypeptide (ADH7), mRNA.	ADH-4	6.05019	0.309264	6.0416	0.364011	5.81484	0.763411	5.56242	0.987654	5.69366	0.917695	5.55551	0.990502	6.21376	0.0846994	5.98326	0.463748	5.83724	0.73895
ADHFE1	ADHFE1	ILMN_5010	8	Homo sapiens alcohol dehydrogenase, iron containing, 1 (ADHFE1), mRNA.	HOT; FLJ32430; ADH8; MGC48605; HMFT2263	6.22711	0.031763	6.75064	0.000849082	6.3295	0.0526896	6.12481	0.0892517	6.07148	0.362826	5.95209	0.350433	6.64142	0.0024271	6.53408	0.00215585	6.69585	0
ADI1	ADI1	ILMN_29081	2	Homo sapiens acireductone dioxygenase 1 (ADI1), mRNA.	HMFT1638; SIPL; ARD; APL1; MTCBP-1; FLJ10913	8.68991	0	9.19369	0	9.02024	0	7.9258	0	8.25666	0	8.15228	0	9.33422	0	9.44059	0	9.47968	0
ADIG	ADIG	ILMN_18187	20	Homo sapiens adipogenin (ADIG), mRNA.	MGC39724; MGC149650; SMAF1; RP5-1100H13.2; KIAA1219	6.00163	0.40327	6.00593	0.331044	6.07294	0.275103	6.12385	0.141289	6.25332	0.0521262	6.062	0.227951	6.08494	0.255464	6.1196	0.221614	6.20565	0.116022
ADIPOQ	ADIPOQ	ILMN_5561	3	Homo sapiens adiponectin, C1Q and collagen domain containing (ADIPOQ), mRNA.	APM1; GBP28; ACRP30; adiponectin; ACDC; APM-1	6.38375	0.0122616	6.2097	0.107143	6.05932	0.291609	5.93609	0.437586	5.9457	0.449931	6.15834	0.115332	6.01443	0.386612	6.43399	0.0150479	5.99267	0.388122
ADIPOR1	ADIPOR1	ILMN_4949	1	Homo sapiens adiponectin receptor 1 (ADIPOR1), mRNA.	ACDCR1; TESBP1A; CGI-45; PAQR1; FLJ42464; FLJ25385; CGI45	9.72409	0	9.53713	0	9.74802	0	9.6598	0	9.23494	0	9.25174	0	9.99611	0	9.97996	0	10.0412	0
ADIPOR2	ADIPOR2	ILMN_12936	12	Homo sapiens adiponectin receptor 2 (ADIPOR2), mRNA.	MGC4640; ACDCR2; PAQR2; FLJ21432	10.5008	0	10.529	0	10.542	0	9.68458	0	10.0872	0	10.1217	0	10.6884	0	10.5824	0	10.6537	0
ADK	ADK	ILMN_29192	10	Homo sapiens adenosine kinase (ADK), transcript variant ADK-long, mRNA.	AK	8.53454	0.0107029	8.36457	0.00185039	8.55865	0.003474	9.25417	0.0592638	9.36094	0.0127622	9.402	0.00735498	8.46224	0.00258034	8.43622	0.0174813	8.40015	0.00234395
ADM	ADM	ILMN_29514	11	Homo sapiens adrenomedullin (ADM), mRNA.	AM	10.785	0	11.0927	0	10.7352	0	9.98372	0	9.95119	0	10.1532	0	10.1771	0	10.1877	0	10.3889	0
ADM2	ADM2	ILMN_19761	22	Homo sapiens adrenomedullin 2 (ADM2), mRNA.	AM2; FLJ21135; dJ579N16.4	7.23599	0	7.39364	0	7.31477	0	7.57449	0	7.56227	0	7.66655	0	7.1173	0	7.17171	0	7.39144	0
ADNP	ADNP	ILMN_27197	20	Homo sapiens activity-dependent neuroprotector homeobox (ADNP), transcript variant 1, mRNA.	ADNP1; KIAA0784	9.44188	0	9.48358	0	9.61242	0	9.89388	0	9.78235	0	9.76758	9.20524e-07	9.34189	0	9.42149	0.00293435	9.24055	0
ADNP2	ADNP2	ILMN_6906	18	Homo sapiens ADNP homeobox 2 (ADNP2), mRNA.	KIAA0863; ZNF508	9.7317	0	9.99461	0	10.0523	0	8.84659	0	8.96718	0	9.01375	0	10.4517	0	10.2436	0	10.2842	0
ADO	ADO	ILMN_11264	10	Homo sapiens 2-aminoethanethiol (cysteamine) dioxygenase (ADO), mRNA.	FLJ14547; DKFZp564C046	9.56613	0	9.39095	0	9.47998	0	9.75148	0	9.7262	0	9.8189	0	9.28246	0	9.42093	0	9.41769	0
ADORA1	ADORA1	ILMN_177336	1	Homo sapiens adenosine A1 receptor (ADORA1), transcript variant 1, mRNA.	RDC7	6.31399	0.116816	6.48615	0.244769	6.42922	0.0281789	6.57344	0.146296	6.69817	0.0707959	6.5544	0.067026	6.77352	0.0215239	6.58608	0.727818	6.76103	0.134466
ADORA2A	ADORA2A	ILMN_8227	22	Homo sapiens adenosine A2a receptor (ADORA2A), mRNA.	ADORA2; RDC8; hA2aR	6.3044	0.0463215	6.18627	0.0989011	6.24227	0.0742779	6.42033	0	6.50813	0	6.52297	0	6.02415	0.372951	6.19454	0.158687	6.20998	0.103591
ADORA2B	ADORA2B	ILMN_25434	17	Homo sapiens adenosine A2b receptor (ADORA2B), mRNA.	ADORA2	8.93504	0	9.05439	0	8.74265	0	7.45534	0	7.53266	0	7.33435	0	8.92179	0	9.04801	0	9.19108	0
ADORA3	ADORA3	ILMN_5702	1	Homo sapiens adenosine A3 receptor (ADORA3), transcript variant 2, mRNA.	AD026; RP11-552M11.7; A3AR; bA552M11.5	7.56523	0.139714	7.51652	0.347604	7.89396	0.436155	6.94856	0.15356	7.25193	0.256363	7.10806	0.344777	7.81864	0.0752635	7.97462	0.374924	7.70037	0.0586673
ADPGK	ADPGK	ILMN_16425	15	Homo sapiens ADP-dependent glucokinase (ADPGK), mRNA.	ADP-GK; DKFZP434B195; 2610017G09Rik	9.52981	0	9.45672	0	9.63472	0	9.14342	0	8.99403	0	8.89537	0	9.75075	0	10.0285	0	9.89047	0
ADPRH	ADPRH	ILMN_28755	3	Homo sapiens ADP-ribosylarginine hydrolase (ADPRH), mRNA.	ARH1	6.00875	0.385559	6.46994	0	6.18249	0.130674	6.37551	0	6.16227	0.100137	6.39471	0.0027137	6.36935	0.0177596	6.30582	0.0574555	6.239	0.0801105
ADPRHL1	ADPRHL1	ILMN_2061	13	Homo sapiens ADP-ribosylhydrolase like 1 (ADPRHL1), transcript variant 2, mRNA.	ARH2	7.33347	0.025778	7.17177	0.00134435	7.28328	0.157222	6.52537	0.00115534	6.26174	0.0234198	6.40176	0.0846405	7.76197	7.06974e-05	7.70601	0.0336875	7.72516	0.0065379
ADPRHL2	ADPRHL2	ILMN_2074	1	Homo sapiens ADP-ribosylhydrolase like 2 (ADPRHL2), mRNA.	dJ665N4.2; ARH3; FLJ20446	8.88903	0	9.09668	0	8.83845	0	9.42267	0	9.6328	0	9.39148	0	8.62039	0	8.94349	0	8.73063	0
ADRA1A	ADRA1A	ILMN_17568	8	Homo sapiens adrenergic, alpha-1A-, receptor (ADRA1A), transcript variant 4, mRNA.	ADRA1C; ADRA1L1; ALPHA1AAR	6.15008	0.0714921	6.16925	0.0328304	6.11548	0.0322584	6.07418	0.0481676	5.99198	0.268505	6.22674	0.0133256	6.06731	0.228786	6.14904	0.176915	6.27423	0.0150137
ADRA1B	ADRA1B	ILMN_10629	5	Homo sapiens adrenergic, alpha-1B-, receptor (ADRA1B), mRNA.	ALPHA1BAR; ADRA1	5.9394	0.508174	6.0247	0.285714	6.20504	0.104539	6.29701	0.0164609	6.21021	0.0727023	6.40878	0.00135685	6.08015	0.273224	6.37079	0.0341997	6.41654	0.0110497
ADRA1D	ADRA1D	ILMN_15738	20	Homo sapiens adrenergic, alpha-1D-, receptor (ADRA1D), mRNA.	DAR; ADRA1A; ADRA1R; ADRA1; dJ779E11.2; ALPHA1	6.13268	0.182561	6.2813	0.0645604	6.11769	0.200825	6.3137	0.0137174	6.21797	0.0713306	6.34204	0.0122117	6.02508	0.364754	6.27866	0.0697674	6.12997	0.169889
ADRA2A	ADRA2A	ILMN_23205	10	Homo sapiens adrenergic, alpha-2A-, receptor (ADRA2A), mRNA.	ZNF32; ALPHA2AAR; ADRA2R; ADRA2; ADRAR	6.77978	0	6.64191	0	6.89215	0	6.45499	0	6.32037	0.0109739	6.81196	0	6.7071	0	6.77316	0	6.69117	0
ADRA2B	ADRA2B	ILMN_13761	2	Homo sapiens adrenergic, alpha-2B-, receptor (ADRA2B), mRNA.	ADRARL1; ADRA2L1; ALPHA2BAR; ADRA2RL1	6.91416	0	7.30936	0	7.07272	0	6.96521	0	6.9162	0	6.93645	0	7.19816	0	7.03204	0	7.0778	0
ADRA2C	ADRA2C	ILMN_137629		PREDICTED: Homo sapiens adrenergic, alpha-2C-, receptor (ADRA2C), mRNA.		6.05181	0.424103	6.00896	0.437524	6.12035	0.169271	6.05766	0.241841	6.22543	0.0137748	6.13465	0.340284	6.11505	0.463795	5.99754	0.541508	6.04486	0.458099
ADRB1	ADRB1	ILMN_26839	10	Homo sapiens adrenergic, beta-1-, receptor (ADRB1), mRNA.	BETA1AR; B1AR; ADRB1R; RHR	6.01995	0.36376	5.96378	0.519231	5.9012	0.594223	6.00721	0.382716	5.68258	0.930041	5.99323	0.385346	6.02361	0.362022	5.87384	0.685362	5.58642	0.976519
ADRB2	ADRB2	ILMN_2022	5	Homo sapiens adrenergic, beta-2-, receptor, surface (ADRB2), mRNA.	B2AR; BETA2AR; BAR; ADRBR; ADRB2R	6.40026	0	6.64952	0	6.54985	0	7.51545	0	7.4352	0	7.3759	0	6.00834	0.375683	5.91688	0.652531	6.01799	0.241713
ADRB3	ADRB3	ILMN_1876	8	Homo sapiens adrenergic, beta-3-, receptor (ADRB3), mRNA.	BETA3AR	6.17504	0.140327	6.28991	0.0782967	6.15287	0.152682	5.97232	0.410151	6.29248	0.0397805	5.98615	0.375848	5.95051	0.510929	6.14823	0.177839	6.24432	0.0925414
ADRBK1	ADRBK1	ILMN_22739	11	Homo sapiens adrenergic, beta, receptor kinase 1 (ADRBK1), mRNA.	BETA-ARK1; GRK2; BARK1	5.59553	0.978202	5.80312	0.835165	5.4915	0.995873	5.68276	0.951989	5.78764	0.834019	5.86962	0.677069	5.59242	0.978142	5.65622	0.97264	5.87428	0.707182
ADRBK2	ADRBK2	ILMN_8817	22	Homo sapiens adrenergic, beta, receptor kinase 2 (ADRBK2), mRNA.	BARK2; GRK3	6.21107	0.0899183	5.83988	0.690934	6.03443	0.338377	5.80299	0.799726	6.18379	0.127572	5.88525	0.606513	6.35554	0.0191257	6.03652	0.350205	6.09845	0.240332
ADRM1	ADRM1	ILMN_26111	20	Homo sapiens adhesion regulating molecule 1 (ADRM1), transcript variant 2, mRNA.	Rpn13; GP110; MGC29536	11.0941	0	11.1616	0	11.1505	0	11.9852	0	11.7656	0	11.7313	0	10.9063	0	10.7684	0	10.7586	0
ADSL	ADSL	ILMN_7521	22	Homo sapiens adenylosuccinate lyase (ADSL), mRNA.		12.32	0	12.3978	0	12.3241	0	12.6179	0	12.8296	0	12.8678	0	12.221	0	12.3658	0	12.1471	0
ADSS	ADSS	ILMN_9592	1	Homo sapiens adenylosuccinate synthase (ADSS), mRNA.	ADEH; MGC20404	9.90456	0	9.63277	0	9.75086	0	9.99194	0	9.96958	0	9.82913	0	9.67079	0	9.64593	0	9.87646	0
ADSSL1	ADSSL1	ILMN_1715	14	Homo sapiens adenylosuccinate synthase like 1 (ADSSL1), transcript variant 1, mRNA.	FLJ38602	6.78066	0.164631	6.9382	0.00208504	6.94922	0.0271404	7.42574	0.0142292	7.4537	0.0179744	7.33298	0.00167355	7.23417	0.000309773	7.0782	0.0050571	7.27761	0.00291814
AEBP1	AEBP1	ILMN_7042	7	Homo sapiens AE binding protein 1 (AEBP1), mRNA.	FLJ33612; ACLP	7.1072	0	7.21801	0	7.22515	0	9.24484	0	8.73586	0	8.88897	0	6.042	0.282787	6.36184	0.0396717	6.14644	0.0814917
AEBP2	AEBP2	ILMN_28948	12	Homo sapiens AE binding protein 2 (AEBP2), mRNA.	MGC17922	8.52264	0	8.28349	0	8.57978	0	6.94947	0	7.21399	0	6.94885	0	8.50819	0	8.75221	0	8.47364	0
AES	AES	ILMN_25198	19	Homo sapiens amino-terminal enhancer of split (AES), transcript variant 3, mRNA.	AES-2; ESP1; GRG5; GRG; TLE5; AES-1	9.3674	0.00347388	9.60212	2.97719e-05	9.38308	0.00124197	9.77276	0.00314102	9.59224	0.0225051	9.58726	0.000719432	9.74555	0.00146301	9.67297	0.0182937	9.74803	0.00367385
AFAP1	AFAP1	ILMN_5058	4	Homo sapiens actin filament associated protein 1 (AFAP1), transcript variant 2, mRNA.	AFAP-110; AFAP	6.68496	0.648494	6.86886	0.234657	6.78604	0.558131	7.42234	0.349068	7.63339	0.301585	7.71981	0.190027	6.39729	0.535824	6.39904	0.241039	6.43221	0.0210065
AFAP1L1	AFAP1L1	ILMN_25390	5	Homo sapiens actin filament associated protein 1-like 1 (AFAP1L1), mRNA.	FLJ36748; MGC149773	6.11332	0.190736	6.35549	0.0206044	6.25999	0.0577717	6.57858	0	6.49918	0	6.52874	0	6.16469	0.132514	6.15117	0.205198	6.05999	0.230663
AFAP1L2	AFAP1L2	ILMN_23732	10	Homo sapiens actin filament associated protein 1-like 2 (AFAP1L2), transcript variant 1, mRNA.	FLJ14564; XB130; KIAA1914	6.27896	0.0187135	6.65028	0	6.46964	1.51363e-05	6.79284	0	6.85246	0	6.87045	0	6.14951	0.0806571	6.07078	0.218288	5.98052	0.299136
AFAR3	AFAR3	ILMN_22809	1	Homo sapiens aflatoxin B1 aldehyde reductase 3 (AFAR3), mRNA.	AKR7A4	6.35508	0.0149864	6.64846	0	6.35758	0.0165062	6.398	0	6.54603	0	6.30431	0.0122117	6.76208	0	6.66868	0	6.82678	0
AFARP1	AFARP1	ILMN_13586	1	Homo sapiens AKR7 family pseudogene (AFARP1) on chromosome 1.		6.12396	0.227399	5.97597	0.35451	6.10565	0.279962	6.20161	0.334201	6.44992	0.131601	6.31736	0.0256725	6.05239	0.478381	6.05967	0.421289	6.0291	0.354938
AFF1	AFF1	ILMN_8254	4	Homo sapiens AF4/FMR2 family, member 1 (AFF1), mRNA.	MLLT2; MGC134969; AF4-MLL; MLL/AF4; PBM1; AF4; AF-4	6.97427	0.0356525	6.76453	0.15551	6.93489	0.0779229	6.37424	0.245673	6.63305	0.0368846	6.67591	0.0360882	6.90103	0.00224048	6.94726	0.0125907	6.85981	0.011333
AFF2	AFF2	ILMN_137007	X	Homo sapiens AF4/FMR2 family, member 2 (AFF2), mRNA.	FMR2; MRX2; OX19; FRAXE	6.10615	0.215259	6.29087	0.0535714	6.30249	0.0357634	6.41693	0	6.15702	0.112483	6.3357	0.0108548	6.03346	0.349727	6.00635	0.444596	6.49155	0
AFF3	AFF3	ILMN_25998	2	Homo sapiens AF4/FMR2 family, member 3 (AFF3), transcript variant 2, mRNA.	MLLT2-like; LAF4	6.2844	0.185436	6.13176	0.105245	6.15324	0.115888	7.06209	0.409829	6.89587	0.476952	7.12372	0.0224019	5.86929	0.799098	5.89714	0.783516	5.68677	0.976488
AFF4	AFF4	ILMN_15147	5	Homo sapiens AF4/FMR2 family, member 4 (AFF4), mRNA.	AF5Q31; MGC75036; MCEF	8.28316	0	7.88892	0	8.43794	0	8.24453	0	7.97168	0	8.13561	0	7.93015	0	8.19329	0	8.10003	0
AFG3L1	AFG3L1	ILMN_166820	16	Homo sapiens AFG3 ATPase family gene 3-like 1 (S. cerevisiae) (AFG3L1) on chromosome 16.	FLJ45200; AFG3	6.87534	0.00696912	7.0419	0.00113478	6.86578	0.0141087	6.90331	0.0381606	6.48909	0.154601	6.53483	0.11084	7.12878	0.354255	6.96468	0.0488377	7.11386	0.0655774
AFG3L2	AFG3L2	ILMN_29564	18	Homo sapiens AFG3 ATPase family gene 3-like 2 (yeast) (AFG3L2), nuclear gene encoding mitochondrial protein, mRNA.	FLJ25993	11.1056	0	11.207	0	11.1625	0	11.1515	0	11.2417	0	11.323	0	11.1333	0	11.206	0	11.0173	0
AFM	AFM	ILMN_26262	4	Homo sapiens afamin (AFM), mRNA.	MGC125338; ALBA; ALF; MGC125339; ALB2	6.06622	0.284741	5.75782	0.895604	5.88075	0.624484	5.63205	0.982167	6.05917	0.37037	5.77035	0.861601	5.8686	0.713115	5.29709	1	5.5988	0.979282
AFMID	AFMID	ILMN_5520	17	Homo sapiens arylformamidase (AFMID), mRNA.	KF; DKFZp686F03259	7.48428	0	7.41976	0	7.43872	0	7.61977	0	7.5853	0	7.54384	0	7.74634	0	7.53311	0	7.786	0
AFP	AFP	ILMN_19039	4	Homo sapiens alpha-fetoprotein (AFP), mRNA.	HPAFP; FETA	6.4079	0.00408719	6.41726	0.0192308	6.16178	0.148556	6.04748	0.226337	6.12653	0.142661	5.97001	0.371777	6.63959	0	6.57907	0	6.80252	0
AFTPH	AFTPH	ILMN_16569	2	Homo sapiens aftiphilin (AFTPH), transcript variant 2, mRNA.	MGC33965; FLJ23793; Nbla10388; FLJ20080	7.44465	0	7.20016	0	7.46845	0	7.79432	0	7.69159	0	7.57142	0	7.08647	0.00458662	7.24242	0.00127404	7.21487	0.000115126
AGA	AGA	ILMN_12704	4	Homo sapiens aspartylglucosaminidase (AGA), mRNA.	AGU; ASRG; GA	7.72149	0	7.78847	0	7.78491	0	7.93491	0	7.86585	0	7.76095	0	8.09719	0	7.9255	0	7.89807	0
AGBL1	AGBL1	ILMN_121698	15	Homo sapiens ATP/GTP binding protein-like 1 (AGBL1), mRNA.	MGC149239; FLJ32310	5.9488	0.471799	5.91096	0.695628	6.12523	0.0768406	5.91528	0.647615	5.93658	0.595124	5.77416	0.868472	5.72493	0.978156	6.02847	0.273861	5.78916	0.940383
AGBL2	AGBL2	ILMN_27467	11	Homo sapiens ATP/GTP binding protein-like 2 (AGBL2), mRNA.	FLJ23598	6.23105	0.0803815	6.04733	0.298077	6.28432	0.0440165	6.12968	0.14952	6.02249	0.347051	6.11127	0.183175	5.84968	0.759563	6.0797	0.280438	5.96494	0.469613
AGBL3	AGBL3	ILMN_23118	7	Homo sapiens ATP/GTP binding protein-like 3 (AGBL3), mRNA.	FLJ12983; MGC32955	6.13536	0.178474	5.79176	0.824176	5.68119	0.939477	5.8566	0.73251	6.08231	0.279835	6.06835	0.263229	5.64309	0.963115	6.07683	0.269494	5.95593	0.512431
AGBL4	AGBL4	ILMN_14118	1	Homo sapiens ATP/GTP binding protein-like 4 (AGBL4), mRNA.	FLJ14442	6.13466	0.179837	5.65836	0.951923	5.8924	0.607978	5.77887	0.883402	5.79514	0.823045	5.62306	0.972863	5.84294	0.766393	5.73121	0.902873	5.60457	0.975138
AGBL5	AGBL5	ILMN_181524	2	Homo sapiens ATP/GTP binding protein-like 5 (AGBL5), transcript variant 1, mRNA.	FLJ21839	8.88106	0	8.90792	0	8.8721	0	9.33581	0	9.01117	0	9.10186	0	8.69714	0	8.85596	0	8.81766	0
AGC1	AGC1	ILMN_1297	15	Homo sapiens aggrecan 1 (chondroitin sulfate proteoglycan 1, large aggregating proteoglycan, antigen identified by monoclonal antibody A0122) (AGC1), transcript variant 1, mRNA.	MSK16; SEDK; CSPG1; CSPGCP	6.17491	0.138965	6.32625	0.0425824	6.15903	0.149931	5.90986	0.486969	6.21171	0.0727023	6.10509	0.170963	6.23037	0.0819672	6.14054	0.202462	6.31282	0.0441989
AGER	AGER	ILMN_11545	6	Homo sapiens advanced glycosylation end product-specific receptor (AGER), transcript variant 1, mRNA.	MGC22357; RAGE	6.07541	0.154056	6.23431	0.0358026	5.87231	0.810385	6.15013	0.010601	6.06179	0.232063	5.94892	0.404536	6.11787	0.0371933	5.90639	0.773879	6.12988	0.0438719
AGGF1	AGGF1	ILMN_176602	5	Homo sapiens angiogenic factor with G patch and FHA domains 1 (AGGF1), mRNA.	VG5Q; FLJ10283; HUS84971; GPATCH7; HSU84971; GPATC7	8.64328	0	8.81934	0	8.67766	0	8.40166	0	8.37104	0	8.36241	0	8.80428	0	8.99503	0	8.76256	0
AGK	AGK	ILMN_23868	7	Homo sapiens acylglycerol kinase (AGK), mRNA.	MULK; FLJ10842	10.0171	0	10.0225	0	9.96802	0	10.0944	0	10.117	0	10.0472	0	10.2013	0	10.1542	0	10.2419	0
AGL	AGL	ILMN_30153	1	Homo sapiens amylo-1, 6-glucosidase, 4-alpha-glucanotransferase (glycogen debranching enzyme, glycogen storage disease type III) (AGL), transcript variant 6, mRNA.	GDE	7.40623	0.0032333	7.14202	0.00495394	7.25746	0.0875261	7.77573	0.0206969	7.54222	0.01576	7.49682	0.0116538	7.25891	0.0962221	7.23021	0.0103859	7.3496	0.0139946
AGMAT	AGMAT	ILMN_24467	1	Homo sapiens agmatine ureohydrolase (agmatinase) (AGMAT), mRNA.	FLJ23384	6.69292	0	6.53715	0	6.37773	0.0123796	7.3458	0	7.10074	0	7.38512	0	5.92358	0.580601	5.99837	0.488372	5.95516	0.39779
AGPAT1	AGPAT1	ILMN_26020	6	Homo sapiens 1-acylglycerol-3-phosphate O-acyltransferase 1 (lysophosphatidic acid acyltransferase, alpha) (AGPAT1), transcript variant 2, mRNA.	MGC5423; MGC4007; LPAAT-alpha; 1-AGPAT1; G15; LPAATA	7.43173	0.201409	7.26624	0.673755	7.34838	0.0706031	7.06157	0.16057	6.99025	0.238737	7.05337	0.180597	7.70979	0.162602	7.56739	0.247814	7.72851	0.12626
AGPAT2	AGPAT2	ILMN_7769	9	Homo sapiens 1-acylglycerol-3-phosphate O-acyltransferase 2 (lysophosphatidic acid acyltransferase, beta) (AGPAT2), transcript variant 2, mRNA.	LPAAB; LPAAT-beta; BSCL1; BSCL; 1-AGPAT2	8.57675	0	8.72872	0	8.66343	0	8.46238	0	8.32757	0	8.3312	0	9.07748	0	8.91377	0	9.03684	0
AGPAT3	AGPAT3	ILMN_15513	21	Homo sapiens 1-acylglycerol-3-phosphate O-acyltransferase 3 (AGPAT3), transcript variant 1, mRNA.	MGC4604; LPAAT-GAMMA1	5.88606	0.806901	6.10367	0.182224	6.27905	0.0369491	6.2462	0.0915354	6.292	0.000840226	6.06124	0.202785	6.03341	0.419476	5.95918	0.663062	5.95295	0.449344
AGPAT4	AGPAT4	ILMN_14756	6	Homo sapiens 1-acylglycerol-3-phosphate O-acyltransferase 4 (lysophosphatidic acid acyltransferase, delta) (AGPAT4), mRNA.	dJ473J16.2; LPAAT-delta; 1-AGPAT4; RP3-473J16.2	6.6112	0.211161	6.5415	0.170406	6.4959	0.231799	7.19108	0.0459515	7.15048	0.328617	7.20095	0.0364537	6.74178	0.034042	6.72797	0.106898	6.70471	0.250053
AGPAT5	AGPAT5	ILMN_9737	8	Homo sapiens 1-acylglycerol-3-phosphate O-acyltransferase 5 (lysophosphatidic acid acyltransferase, epsilon) (AGPAT5), mRNA.	1-AGPAT5; LPAAT-epsilon; LPAAT-e	8.68823	0	8.68136	0	8.59403	0	7.80519	0	7.88832	0	7.9215	0	8.70076	0	8.62488	0	8.58375	0
AGPAT6	AGPAT6	ILMN_6290	8	Homo sapiens 1-acylglycerol-3-phosphate O-acyltransferase 6 (lysophosphatidic acid acyltransferase, zeta) (AGPAT6), mRNA.	LPAAT-zeta; LPAATZ; DKFZp586M1819; TSARG7	7.09496	0	6.83285	0	6.94607	0	7.34949	0	7.0163	0	6.76757	0	7.00542	0	7.00935	0	6.77484	0
AGPAT7	AGPAT7	ILMN_137968	15	Homo sapiens 1-acylglycerol-3-phosphate O-acyltransferase 7 (lysophosphatidic acid acyltransferase, eta) (AGPAT7), mRNA.	FLJ10257; AYTL3; LPAAT-eta	7.13542	0	7.36399	0	7.41643	0	7.00974	0	7.2183	0	7.35374	0	7.36505	0	7.45039	0	7.40427	0
AGPAT9	AGPAT9	ILMN_14413	4	Homo sapiens 1-acylglycerol-3-phosphate O-acyltransferase 9 (AGPAT9), mRNA.	MAG1; AGPAT8; LPAAT-theta; GPAT3; MGC11324	6.56817	0	6.54006	0	6.34455	0.0178817	6.0806	0.152263	6.21166	0.0644719	5.69474	0.888738	6.36986	0.0177596	6.01648	0.418605	6.33806	0.0303867
AGPS	AGPS	ILMN_138634	2	Homo sapiens alkylglycerone phosphate synthase (AGPS), mRNA.	ADHAPS; ADAP-S; ADPS; ALDHPSY; ADAS	9.16481	0	9.10332	0	9.21706	0	9.89803	0	9.95545	0	10.0437	0	8.2708	0	8.47869	0	8.4586	0
AGR2	AGR2	ILMN_15860	7	Homo sapiens anterior gradient homolog 2 (Xenopus laevis) (AGR2), mRNA.	GOB-4; HAG-2; XAG-2; AG2	6.21166	0.0899183	6.6777	0	6.23898	0.0756534	6.23974	0.0507545	6.272	0.0397805	6.23733	0.0447761	6.06209	0.29918	6.24587	0.101231	6.26872	0.0676796
AGR3	AGR3	ILMN_20719	7	Homo sapiens anterior gradient homolog 3 (Xenopus laevis) (AGR3), mRNA.	HAG3; hAG-3; BCMP11	6.18145	0.0417109	6.05545	0.275103	6.13658	0.0600762	5.94156	0.545552	5.9965	0.433765	5.97416	0.33805	6.21415	0.474381	6.39152	0.00114623	6.02706	0.257929
AGRN	AGRN	ILMN_29539	1	Homo sapiens agrin (AGRN), mRNA.	FLJ45064	8.66998	0.0840835	8.8532	3.39633e-05	8.68253	0.391132	9.80847	0.176397	10.0098	0.00885235	10.3849	0	8.27381	0.0431345	8.3164	0.150461	8.18349	0.38827
AGRP	AGRP	ILMN_11321	16	Homo sapiens agouti related protein homolog (mouse) (AGRP), transcript variant 1, mRNA.	ASIP2; MGC118963; AGRT; ART	6.19574	0.0521284	5.94365	0.487714	6.34875	0.0903271	6.00316	0.384164	6.11243	0.0869485	5.79561	0.822596	5.85657	0.762025	5.97518	0.533615	5.99047	0.476795
AGT	AGT	ILMN_1261	1	Homo sapiens angiotensinogen (serpin peptidase inhibitor, clade A, member 8) (AGT), mRNA.	SERPINA8; ANHU	5.86821	0.645777	5.75914	0.875	5.81686	0.753783	5.59084	0.986283	5.55147	0.984911	5.63803	0.968792	5.65068	0.960383	5.58395	0.990424	5.8046	0.831492
AGTPBP1	AGTPBP1	ILMN_12151	9	Homo sapiens ATP/GTP binding protein 1 (AGTPBP1), mRNA.	NNA1; KIAA1035; DKFZp686M20191	7.7886	0	7.60869	0	7.63186	0.0341514	8.45732	0	8.19932	0	8.1907	0	7.87789	0	7.91771	0	7.89886	0
AGTR1	AGTR1	ILMN_17269	3	Homo sapiens angiotensin II receptor, type 1 (AGTR1), transcript variant 3, mRNA.	AT2R1A; AT2R1B; AT2R1; AT1; AT1B; AGTR1B; AGTR1A; AG2S; HAT1R	6.08337	0.14261	6.06576	0.1348	6.26627	0.00699678	6.25735	0.00385367	6.19255	0.0524009	6.19883	0.0256725	6.25234	0.00914573	6.15847	0.125342	6.29868	0.0393084
AGTR2	AGTR2	ILMN_29323	X	Homo sapiens angiotensin II receptor, type 2 (AGTR2), mRNA.	MRX88; ATGR2; AT2	6.27717	0.0517711	6.35897	0.032967	6.25321	0.0632737	6.31967	0.0109739	6.2967	0.0260631	5.92844	0.473541	6.36405	0.0191257	6.0594	0.335157	6.05594	0.269337
AGTRAP	AGTRAP	ILMN_168421	1	Homo sapiens angiotensin II receptor-associated protein (AGTRAP), transcript variant 2, mRNA.	MGC29646; ATRAP	8.33613	0	8.45892	0	8.36188	0	9.16866	0	9.03034	0	8.94081	0	8.41807	0	8.27901	0	8.36242	0
AGTRL1	AGTRL1	ILMN_139058	11	Homo sapiens angiotensin II receptor-like 1 (AGTRL1), mRNA.	FLJ90771; MGC45246; APJ	5.89889	0.585831	6.02885	0.369505	6.14516	0.163686	5.81746	0.766804	6.02275	0.367627	5.96144	0.449118	5.90265	0.629781	5.86403	0.705882	6.04823	0.33011
AGXT	AGXT	ILMN_21738	2	Homo sapiens alanine-glyoxylate aminotransferase (AGXT), mRNA.	PH1; SPT; AGT; SPAT; AGT1; TLH6; AGXT1	6.32015	0.0408719	5.96764	0.447802	5.97576	0.437414	6.09947	0.186557	6.02199	0.347051	6.16571	0.122117	6.05518	0.310109	6.12943	0.209302	5.93921	0.512431
AGXT2	AGXT2	ILMN_29969	5	Homo sapiens alanine-glyoxylate aminotransferase 2 (AGXT2), nuclear gene encoding mitochondrial protein, mRNA.	AGT2	6.02058	0.36376	5.81695	0.770604	6.08766	0.23934	5.79515	0.832647	5.92097	0.589849	5.92429	0.540027	5.93221	0.564208	6.04806	0.325581	5.85109	0.726519
AGXT2L1	AGXT2L1	ILMN_169763	4	Homo sapiens alanine-glyoxylate aminotransferase 2-like 1 (AGXT2L1), mRNA.		6.07755	0.235743	5.88968	0.454387	6.0558	0.283058	6.38108	0.042285	6.31362	0.00474277	6.37739	2.30131e-05	6.08769	0.133331	6.1102	0.410064	6.21169	0.0203329
AGXT2L2	AGXT2L2	ILMN_10281	5	Homo sapiens alanine-glyoxylate aminotransferase 2-like 2 (AGXT2L2), mRNA.	MGC117348; MGC15875; MGC45484	6.82243	0.0294048	6.84135	6.03792e-05	6.89991	0.162144	7.12127	0.000211689	7.03987	0.000135481	7.11322	0.00258575	6.65698	0.00335931	7.03171	0.0141562	6.96996	0
AHCTF1	AHCTF1	ILMN_137993		PREDICTED: Homo sapiens AT hook containing transcription factor 1 (AHCTF1), mRNA.		9.47109	0.0659974	9.44562	0.053673	9.45552	0.0020202	8.82438	0.00012368	8.48849	0.0226861	8.6738	0.00109417	9.56302	0.0774577	9.40178	0.00248837	9.41661	0.000115126
AHCY	AHCY	ILMN_10724	20	Homo sapiens S-adenosylhomocysteine hydrolase (AHCY), mRNA.	SAHH	12.4688	0	12.5654	0	12.472	0	13.0713	0	12.4789	0	12.7622	0	12.5433	0	12.3731	0	12.5289	0
AHCYL1	AHCYL1	ILMN_21551	1	Homo sapiens S-adenosylhomocysteine hydrolase-like 1 (AHCYL1), mRNA.	XPVKONA; PRO0233; IRBIT; DCAL	10.9155	0	10.627	0	10.9469	0	11.2732	0	11.3901	0	11.2856	0	10.7191	0	10.7924	0	10.8552	0
AHCYL2	AHCYL2	ILMN_9551	7	Homo sapiens S-adenosylhomocysteine hydrolase-like 2 (AHCYL2), mRNA.	KIAA0828; FLJ21719	7.27748	0	7.03858	0	7.34975	0	7.60931	0	7.60024	0	7.64128	0	7.51685	0	7.43142	0	7.75506	0
AHDC1	AHDC1	ILMN_5406	1	Homo sapiens AT hook, DNA binding motif, containing 1 (AHDC1), mRNA.	CL23945; DJ159A19.3; RP1-159A19.1	6.94828	0	7.11759	0	7.01852	0	7.81728	0	7.67807	0	7.90779	0	6.81278	0	6.81148	0	6.56183	0
AHI1	AHI1	ILMN_23469	6	Homo sapiens Abelson helper integration site 1 (AHI1), mRNA.	FLJ14023; FLJ20069; DKFZp686J1653; JBTS3; dJ71N10.1; ORF1; AHI-1	8.36849	0	8.24452	0	8.28399	0	8.12796	0	8.1384	0	8.12008	0	8.47464	0	8.54193	0	8.41166	0
AHNAK	AHNAK	ILMN_11790	11	Homo sapiens AHNAK nucleoprotein (AHNAK), transcript variant 1, mRNA.	MGC5395; AHNAKRS	9.2883	0.0269737	9.41189	0.000927307	9.34789	5.42195e-08	10.1769	0	10.2323	5.70659e-05	10.4576	5.75546e-06	9.08006	0.0257925	9.05419	0.0620946	9.14363	0.00160397
AHR	AHR	ILMN_138365	7	Homo sapiens aryl hydrocarbon receptor (AHR), mRNA.		10.4292	0.000112296	10.6807	0	10.3919	0	10.9394	0	11.0106	0	10.7131	0	10.4373	0.116938	10.4705	0.0219037	10.4568	0.115518
AHRR	AHRR	ILMN_6799	5	Homo sapiens aryl-hydrocarbon receptor repressor (AHRR), mRNA.	MGC167813; KIAA1234; AHHR; MGC176630; AHH	6.13637	0.175749	6.35513	0.0425824	5.93108	0.541953	6.23328	0.0644719	6.16891	0.122085	6.2864	0.0325645	5.86377	0.728142	6.2117	0.120383	6.14559	0.162983
AHSA1	AHSA1	ILMN_11051	14	Homo sapiens AHA1, activator of heat shock 90kDa protein ATPase homolog 1 (yeast) (AHSA1), mRNA.	p38; C14orf3; AHA1	10.9005	0	10.8884	0	10.7311	0	10.8769	0	10.9477	0	10.9541	0	10.3583	0	10.5884	0	10.8143	0
AHSA2	AHSA2	ILMN_23334	2	Homo sapiens AHA1, activator of heat shock 90kDa protein ATPase homolog 2 (yeast) (AHSA2), mRNA.	DKFZp564C236; Hch1	8.48826	0	9.03946	0	8.6229	0	9.14747	0	8.76128	0	8.58275	0	8.68835	0	8.73841	0	8.49935	0
AHSG	AHSG	ILMN_20116	3	Homo sapiens alpha-2-HS-glycoprotein (AHSG), mRNA.	HSGA; A2HS; AHS; FETUA	6.38207	0.0108992	6.45137	0	6.81298	0	6.35145	0	6.43913	0	6.27457	0.0203528	6.26871	0.0505464	6.41287	0.0232558	6.6898	0
AICDA	AICDA	ILMN_18510	12	Homo sapiens activation-induced cytidine deaminase (AICDA), mRNA.	ARP2; CDA2; HIGM2; AID	5.97993	0.423706	5.885	0.592033	6.25377	0.0618982	5.83269	0.72428	5.90438	0.573388	6.18588	0.105834	6.39737	0.0068306	6.33528	0.0396717	6.09101	0.23895
AIF1	AIF1	ILMN_17792	6	Homo sapiens allograft inflammatory factor 1 (AIF1), transcript variant 3, mRNA.	AIF-1; IRT-1; IBA1	6.13883	0.164631	6.08481	0.21426	5.99006	0.348669	6.14361	0.113303	5.99443	0.216585	5.9834	0.356429	6.17257	0.313959	6.14595	0.245263	6.18449	0.348555
AIFM1	AIFM1	ILMN_22104	X	Homo sapiens apoptosis-inducing factor, mitochondrion-associated, 1 (AIFM1), nuclear gene encoding mitochondrial protein, transcript variant 3, mRNA.	MGC111425; PDCD8; AIF	9.71587	0.00107876	9.50389	0.00176778	9.64917	0.0149873	9.21041	0.00457512	9.35651	0.00070348	9.43333	0.000968226	9.90278	0.00779777	9.83064	0.00642504	9.99944	0.00108994
AIFM2	AIFM2	ILMN_19032	10	Homo sapiens apoptosis-inducing factor, mitochondrion-associated, 2 (AIFM2), nuclear gene encoding mitochondrial protein, mRNA.	PRG3; RP11-367H5.2; AMID	6.19892	0.099455	6.40374	0.00824176	6.28427	0.045392	7.1494	0	6.62475	0	6.88923	0	6.08985	0.248634	6.14912	0.205198	6.3438	0.0262431
AIFM3	AIFM3	ILMN_14570	22	Homo sapiens apoptosis-inducing factor, mitochondrion-associated, 3 (AIFM3), nuclear gene encoding mitochondrial protein, transcript variant 2, mRNA.	FLJ30473; AIFL	6.24798	0.0653951	6.57359	0	6.46755	0	6.25595	0.0205761	6.34896	0.0109739	6.14919	0.109905	6.09508	0.241803	6.41899	0.0205198	6.33732	0.0303867
AIG1	AIG1	ILMN_22004	6	Homo sapiens androgen-induced 1 (AIG1), mRNA.	FLJ10485; dJ95L4.1; RP1-95L4.1; DKFZp686F03136; AIG-1	8.13378	0	8.29644	0	8.1154	0	8.88062	0	9.02135	0	8.93875	0	8.15121	0	8.23423	0	8.21299	0
AIM1	AIM1	ILMN_3972	6	Homo sapiens absent in melanoma 1 (AIM1), mRNA.	ST4	6.5838	0	6.58467	0	6.22137	0.085282	6.54972	0	6.73621	0	6.34834	0.00678426	6.63319	0	6.21422	0.139535	6.42175	0.00828729
AIM1L	AIM1L	ILMN_45818	1	Homo sapiens absent in melanoma 1-like (AIM1L), mRNA.	FLJ10040; DKFZp434L1713; FLJ38020	6.02533	0.275242	6.03862	0.226387	6.22486	0.0192422	6.2892	0.000572591	6.06072	0.127657	6.0295	0.301758	5.96103	0.566365	6.06492	0.187269	5.99688	0.348555
AIM2	AIM2	ILMN_10231	1	Homo sapiens absent in melanoma 2 (AIM2), mRNA.	PYHIN4	5.87538	0.736347	6.06208	0.227442	5.82774	0.831529	6.03032	0.236151	5.99558	0.361658	5.82773	0.835292	5.95915	0.514914	6.00533	0.352754	6.12036	0.240381
AIP	AIP	ILMN_13720	11	Homo sapiens aryl hydrocarbon receptor interacting protein (AIP), mRNA.	ARA9; FKBP16; XAP2; SMTPHN; FKBP37	10.2642	0	10.0932	0	10.1439	0	10.6165	0	10.5165	0	10.8234	0	10.3393	0	10.1704	0	10.1783	0
AIPL1	AIPL1	ILMN_177867	17	Homo sapiens aryl hydrocarbon receptor interacting protein-like 1 (AIPL1), transcript variant 1, mRNA.	AIPL2; LCA4	5.94	0.572125	6.18779	0.0499072	6.09926	0.181489	5.8428	0.781421	6.12255	0.115253	6.15498	0.0346448	6.23192	0.0121271	6.25728	0.0667049	6.11848	0.0731901
AIRE	AIRE	ILMN_137168	21	Homo sapiens autoimmune regulator (AIRE), transcript variant AIRE-2, mRNA.	AIRE1; PGA1; APSI; APS1; APECED	10.7574	0.0856826	11.0124	0.0460034	10.9239	0.0144815	11.3291	0.235389	11.3263	0.306228	11.2096	0.00766052	10.9278	0.0176013	10.9258	0.0260967	10.7333	0.0111603
AJAP1	AJAP1	ILMN_170040	1	Homo sapiens adherens junctions associated protein 1 (AJAP1), transcript variant 2, mRNA.	MOT8; SHREW1; RP3-426F10.1; SHREW-1	6.2084	0.28508	6.06943	0.151364	6.10151	0.26838	6.02422	0.631362	6.03221	0.334591	6.26768	0.0876995	6.00778	0.36475	5.93646	0.622139	6.03612	0.266182
AK1	AK1	ILMN_16785	9	Homo sapiens adenylate kinase 1 (AK1), mRNA.		8.85868	0	8.93945	0	8.93888	0	8.36943	0	8.96223	0	8.83077	0	9.37086	0	9.20883	0	9.32231	0
AK2	AK2	ILMN_19751	1	Homo sapiens adenylate kinase 2 (AK2), transcript variant AK2B, mRNA.	ADK2	10.7958	0	10.9493	0	10.8693	0	11.2812	0	11.3186	0	11.2771	0	10.7965	0	10.7848	0	10.8264	0
AK3	AK3	ILMN_6776	9	Homo sapiens adenylate kinase 3 (AK3), mRNA.	AKL3L1; AK6; AKL3L; AK3L1; FIX	9.93526	0	9.76204	0	9.87179	0	9.60134	0	9.57682	0	9.53046	0	10.2477	0	10.3761	0	10.1936	0
AK3L1	AK3L1	ILMN_28560	1	Homo sapiens adenylate kinase 3-like 1 (AK3L1), nuclear gene encoding mitochondrial protein, transcript variant 6, mRNA.	AK4; AK3	8.43884	0.000366737	8.50163	0.0252505	8.55513	0.005857	9.00424	0.0200459	9.12971	0.00451203	9.00725	0.0144214	8.63176	0.0328184	8.89478	0.00187897	8.87522	0.000408692
AK5	AK5	ILMN_14377	1	Homo sapiens adenylate kinase 5 (AK5), transcript variant 1, mRNA.	AK6; MGC33326	6.08154	0.143327	5.83795	0.874678	5.89121	0.746523	5.89286	0.723027	6.02126	0.377534	5.9455	0.493386	5.94063	0.529692	5.9751	0.516925	6.01925	0.550656
AK7	AK7	ILMN_29133	14	Homo sapiens adenylate kinase 7 (AK7), mRNA.	FLJ32864	5.96765	0.445504	6.06941	0.270604	6.35004	0.0178817	6.00638	0.336077	6.1528	0.137174	5.91127	0.529172	6.09902	0.228142	6.04365	0.347469	5.91226	0.553867
AKAP1	AKAP1	ILMN_19105	17	Homo sapiens A kinase (PRKA) anchor protein 1 (AKAP1), nuclear gene encoding mitochondrial protein, transcript variant 2, mRNA.	D-AKAP1; AKAP149; MGC1807; AKAP121; SAKAP84; PRKA1; AKAP; AKAP84	7.11084	0.136137	7.03944	0.066252	7.00264	0.0619985	7.61078	0.0265542	6.94218	0.0711509	6.99858	0.0646438	7.01693	0.0949575	7.06557	0.0457004	7.28495	0.159566
AKAP10	AKAP10	ILMN_5307	17	Homo sapiens A kinase (PRKA) anchor protein 10 (AKAP10), nuclear gene encoding mitochondrial protein, mRNA.	MGC9414; D-AKAP2; PRKA10	7.36787	0	7.20308	0	7.27507	0	7.43729	0	6.93824	0	7.37181	0	7.15671	0	7.26917	0	7.03873	0
AKAP11	AKAP11	ILMN_13368	13	Homo sapiens A kinase (PRKA) anchor protein 11 (AKAP11), mRNA.	PRKA11; AKAP220; DKFZp781I12161; KIAA0629; FLJ11304	8.59484	0.0446551	8.42272	0.024025	8.51516	0.0295836	7.21985	0.0152165	7.25787	0.0483807	7.22736	0.25159	8.72896	0.0444177	8.66077	0.0311674	8.59123	0.00120597
AKAP12	AKAP12	ILMN_9320	6	Homo sapiens A kinase (PRKA) anchor protein (gravin) 12 (AKAP12), transcript variant 1, mRNA.	DKFZp686M0430; AKAP250; DKFZp686O0331	7.30948	0.027228	7.57674	0.00654162	7.46728	0.00105832	8.78915	0.000808476	8.55919	0.000491448	8.73887	0.000631275	6.64845	0.0148327	6.87229	0.0728585	6.72013	0.00465486
AKAP13	AKAP13	ILMN_28017	15	Homo sapiens A kinase (PRKA) anchor protein 13 (AKAP13), transcript variant 3, mRNA.	HA-3; FLJ11952; BRX; FLJ43341; c-lbc; PROTO-LB; Ht31; LBC; AKAP-Lbc; PROTO-LBC	7.6475	0	7.59853	0	7.61999	0	7.53516	0	7.56643	0	7.64449	0	7.82458	0	7.77821	0	7.6838	0
AKAP14	AKAP14	ILMN_9633	X	Homo sapiens A kinase (PRKA) anchor protein 14 (AKAP14), transcript variant 3, mRNA.	AKAP28	5.77962	0.964585	5.89871	0.752672	5.99449	0.311347	5.92154	0.697489	5.82888	0.922409	5.85968	0.783206	6.02202	0.292707	6.04758	0.190971	6.00909	0.399307
AKAP2	AKAP2	ILMN_2917	9	Homo sapiens A kinase (PRKA) anchor protein 2 (AKAP2), mRNA.	PALM2; PRKA2; AKAPKL	6.131	0.0999614	6.11552	0.322442	5.93542	0.622794	6.1929	0.0179744	6.33464	0.00688443	6.09714	0.145886	6.12204	0.646945	6.08316	0.190227	6.10268	0.302641
AKAP3	AKAP3	ILMN_11088	12	Homo sapiens A kinase (PRKA) anchor protein 3 (AKAP3), mRNA.	AKAP110; FSP95; SOB1; PRKA3	6.64826	0	6.64374	0	6.58054	0	6.82497	0	6.81623	0	6.72067	0	6.90855	0	6.70831	0	6.76561	0
AKAP4	AKAP4	ILMN_10770	X	Homo sapiens A kinase (PRKA) anchor protein 4 (AKAP4), transcript variant 2, mRNA.	FSC1; HI; p82; hAKAP82; AKAP82	6.02742	0.190867	6.14488	0.0783256	6.03052	0.316055	6.05348	0.0976463	6.13694	0.103025	5.92577	0.512719	5.96691	0.498975	6.14744	0.0401912	6.18104	0.0742692
AKAP5	AKAP5	ILMN_5187	14	Homo sapiens A kinase (PRKA) anchor protein 5 (AKAP5), mRNA.	AKAP75; H21; AKAP79	6.21539	0.0871935	6.10067	0.243132	5.96878	0.444292	6.2736	0.0411523	5.96501	0.449931	5.93354	0.495251	6.11084	0.214481	6.12645	0.209302	6.26525	0.0745856
AKAP6	AKAP6	ILMN_26966	14	Homo sapiens A kinase (PRKA) anchor protein 6 (AKAP6), mRNA.	ADAP6; AKAP100; mAKAP; PRKA6; KIAA0311; ADAP100; MGC165020	5.98705	0.416894	5.9349	0.574176	5.92289	0.552957	5.98446	0.43347	5.90703	0.609054	5.92842	0.530529	5.75421	0.886612	5.73072	0.906977	5.93678	0.538674
AKAP7	AKAP7	ILMN_22040	6	Homo sapiens A kinase (PRKA) anchor protein 7 (AKAP7), transcript variant beta, mRNA.	AKAP18	7.25756	0.0016524	7.20858	0.00289135	6.98629	0.11725	6.75187	0.017233	6.78111	0.108326	6.8443	0.0327004	7.3798	0.0849711	7.27627	0.0280821	7.33381	0.0138698
AKAP8	AKAP8	ILMN_10271	19	Homo sapiens A kinase (PRKA) anchor protein 8 (AKAP8), mRNA.	AKAP95; DKFZp586B1222	8.73299	0	8.62782	0	8.52069	0	8.32045	0	8.28806	0	8.32321	0	8.77653	0	8.75375	0	8.88317	0
AKAP8L	AKAP8L	ILMN_12359	19	Homo sapiens A kinase (PRKA) anchor protein 8-like (AKAP8L), mRNA.	HAP95; NAKAP95; DKFZp434L0650; NAKAP	7.22738	0	7.27593	0	7.28517	0	7.05917	0	6.68354	0	6.84163	0	7.44637	0	7.34475	0	6.96725	0
AKAP9	AKAP9	ILMN_17048	7	Homo sapiens A kinase (PRKA) anchor protein (yotiao) 9 (AKAP9), transcript variant 4, mRNA.	YOTIAO; MU-RMS-40.16A; HYPERION; AKAP450; AKAP350; CG-NAP; PRKA9; KIAA0803	6.25949	0.0646823	6.25963	0.0229592	6.32473	0.115226	6.26935	0.00998135	6.37693	0.000339643	5.97572	0.495938	5.99364	0.465112	6.15741	0.495904	6.27062	0.011333
AKNA	AKNA	ILMN_5357		Homo sapiens AT-hook transcription factor (AKNA), mRNA.	RP11-82I1.4; KIAA1968	6.49528	0	6.69784	0	6.4137	0.00550206	6.7642	0	6.74762	0	6.69781	0	6.66841	0	6.56629	0	6.70267	0
AKR1A1	AKR1A1	ILMN_26822	1	Homo sapiens aldo-keto reductase family 1, member A1 (aldehyde reductase) (AKR1A1), transcript variant 2, mRNA.	ALR; ALDR1; MGC1380; MGC12529; DD3	10.2377	0.000307247	10.1531	0.00197596	10.3001	2.77604e-08	10.5898	5.37745e-08	10.5905	0.00354585	10.579	0.00290099	10.3494	0	10.364	0.00122169	10.3302	1.57825e-05
AKR1B1	AKR1B1	ILMN_12223	7	Homo sapiens aldo-keto reductase family 1, member B1 (aldose reductase) (AKR1B1), mRNA.	ALDR1; MGC1804; ALR2; AR; ADR	11.2785	0	11.4125	0	11.5278	0	11.8795	0	11.4614	0	11.5361	0	11.5273	0	11.3565	0	11.3979	0
AKR1B10	AKR1B10	ILMN_6435	7	Homo sapiens aldo-keto reductase family 1, member B10 (aldose reductase) (AKR1B10), mRNA.	ARL-1; AKR1B11; HSI; AKR1B12; ALDRLn; MGC14103; HIS; ARL1	5.94451	0.501362	5.84379	0.696429	5.77084	0.84044	6.18336	0.115226	5.97924	0.455418	5.80462	0.759837	5.81202	0.818306	5.91178	0.603283	5.79004	0.827348
AKR1C1	AKR1C1	ILMN_21740	10	Homo sapiens aldo-keto reductase family 1, member C1 (dihydrodiol dehydrogenase 1; 20-alpha (3-alpha)-hydroxysteroid dehydrogenase) (AKR1C1), mRNA.	C9; 2-ALPHA-HSD; MBAB; H-37; DDH1; HAKRC; DD1; MGC8954; 20-ALPHA-HSD; DDH	5.83846	0.716621	5.56818	0.98489	5.70242	0.916094	5.76077	0.90535	5.85417	0.744856	5.68525	0.944369	5.75429	0.886612	5.63737	0.978112	6.01611	0.435083
AKR1C2	AKR1C2	ILMN_137158		PREDICTED: Homo sapiens aldo-keto reductase family 1, member C2 (dihydrodiol dehydrogenase 2; bile acid binding protein; 3-alpha hydroxysteroid dehydrogenase, type III), transcript variant 8 (AKR1C2), mRNA.		6.03814	0.205214	5.98757	0.379637	6.05628	0.222451	5.99164	0.247906	5.94775	0.608418	5.89438	0.736195	6.1311	0.148387	6.09878	0.0734392	6.0952	0.369264
AKR1C3	AKR1C3	ILMN_11871	10	Homo sapiens aldo-keto reductase family 1, member C3 (3-alpha hydroxysteroid dehydrogenase, type II) (AKR1C3), mRNA.	HAKRB; hluPGFS; DD3; HSD17B5; HAKRe; KIAA0119; HA1753; DDX	10.7296	0	10.7037	0	10.5065	0	5.57276	0.806584	5.72469	0.695473	5.6618	0.820896	9.86565	0	9.81426	0	9.90044	0
AKR1C4	AKR1C4	ILMN_22268	10	Homo sapiens aldo-keto reductase family 1, member C4 (chlordecone reductase; 3-alpha hydroxysteroid dehydrogenase, type I; dihydrodiol dehydrogenase 4) (AKR1C4), mRNA.	CDR; CHDR; C11; 3-alpha-HSD; MGC22581; HAKRA; DD4	8.91884	0.0478222	9.09591	0.0448353	8.83749	0.114567	5.81202	0.553364	6.01576	0.126031	5.88275	0.435724	7.56684	0.0493632	7.37636	0.275889	7.66906	0.0841406
AKR1CL1	AKR1CL1	ILMN_18007	10	Homo sapiens aldo-keto reductase family 1, member C-like 1 (AKR1CL1), mRNA.	FLJ16347	6.08541	0.250681	6.02921	0.380495	5.98587	0.418157	5.99261	0.399177	5.90649	0.596708	5.87023	0.637721	5.84342	0.765027	5.90273	0.626539	6.14603	0.174033
AKR1CL2	AKR1CL2	ILMN_8236	10	Homo sapiens aldo-keto reductase family 1, member C-like 2 (AKR1CL2), mRNA.	LoopADR; AKRDC1; MGC10612	5.90387	0.574932	5.8765	0.67033	5.63611	0.973865	5.89996	0.633745	5.85016	0.702332	6.01765	0.345997	5.84606	0.760929	5.76717	0.864569	5.72349	0.912983
AKR1D1	AKR1D1	ILMN_23094	7	Homo sapiens aldo-keto reductase family 1, member D1 (delta 4-3-ketosteroid-5-beta-reductase) (AKR1D1), mRNA.	3o5bred; SRD5B1	11.885	0.0461517	12.2248	0.207517	12.1639	0.125344	12.4929	0.0455366	12.3861	0.330845	12.3436	0.0379339	11.8714	0.077937	11.9319	0.135827	11.8977	0.234669
AKR7A2	AKR7A2	ILMN_7152	1	Homo sapiens aldo-keto reductase family 7, member A2 (aflatoxin aldehyde reductase) (AKR7A2), mRNA.	AFAR1; AKR7; AFAR; AFB1-AR1	11.3483	0	11.5567	0	11.3498	0	11.4131	0	11.7903	0	11.9148	0	11.7319	0	11.7519	0	11.7227	0
AKR7A3	AKR7A3	ILMN_173325	1	Homo sapiens aldo-keto reductase family 7, member A3 (aflatoxin aldehyde reductase) (AKR7A3), mRNA.	AFAR2	8.91062	0.0886125	9.05953	0.0575574	8.94274	0.0736393	9.23051	0.115253	9.24477	0.133012	9.19828	0.011547	9.29658	0.299995	9.21157	0.186961	9.12322	0.476795
AKT1	AKT1	ILMN_4201	14	Homo sapiens v-akt murine thymoma viral oncogene homolog 1 (AKT1), transcript variant 1, mRNA.	RAC; MGC99656; PRKBA; RAC-ALPHA; PKB; AKT	10.9974	2.31266e-05	10.9719	1.28688e-05	10.9902	1.77666e-06	10.2926	3.44157e-09	10.0742	0	10.1623	0	11.5224	8.29086e-05	11.3649	4.26674e-07	11.3122	0
AKT1S1	AKT1S1	ILMN_18453	19	Homo sapiens AKT1 substrate 1 (proline-rich) (AKT1S1), mRNA.	MGC2865; PRAS40; Lobe	7.08973	0	6.87771	0	6.91035	0	7.04889	0	6.58488	0	6.98468	0	7.51961	0	7.21658	0	7.16049	0
AKT2	AKT2	ILMN_6473	19	Homo sapiens v-akt murine thymoma viral oncogene homolog 2 (AKT2), mRNA.	RAC-BETA; PRKBB; PKBBETA	6.17123	0.132153	6.53115	0	6.32874	0.0233838	6.6636	0	6.40289	0	6.51262	0	6.08679	0.255464	6.25649	0.110807	6.18046	0.111879
AKT3	AKT3	ILMN_5416	1	Homo sapiens v-akt murine thymoma viral oncogene homolog 3 (protein kinase B, gamma) (AKT3), transcript variant 2, mRNA.	PRKBG; PKBG; DKFZP434N0250; RAC-gamma; RAC-PK-gamma; STK-2	6.17433	0.0190297	6.03321	0.0753546	6.1157	0.0491217	6.35321	0.00243533	6.31115	0.0123	6.36125	0.00950239	6.1909	0.0512691	6.16583	0.02354	6.08408	0.0709308
AKTIP	AKTIP	ILMN_9667	16	Homo sapiens AKT interacting protein (AKTIP), transcript variant 2, mRNA.	FTS; FT1	8.12057	0	7.93958	0	8.0512	0	8.09438	0	7.84091	0	7.86121	0	8.44614	0	8.55633	0	8.75086	0
ALAD	ALAD	ILMN_23545	9	Homo sapiens aminolevulinate, delta-, dehydratase (ALAD), transcript variant 2, mRNA.	ALADH; PBGS; MGC5057	7.08147	0.237367	6.81356	0.193327	7.14083	0.12301	7.38768	0.0574022	7.60977	0.188807	7.66554	0.000255684	6.88215	0.17641	6.96858	0.131806	6.96883	0.00301227
ALAS1	ALAS1	ILMN_20926	3	Homo sapiens aminolevulinate, delta-, synthase 1 (ALAS1), transcript variant 1, mRNA.	MIG4; ALAS3; ALAS; ALASH	6.67674	0.000144562	6.67101	0.00423346	6.85433	8.90844e-05	6.39545	0.0287902	6.77023	0.0290034	6.56941	0.0135151	6.85862	0.00963108	6.82719	0.00346485	7.05992	0.00864419
ALAS2	ALAS2	ILMN_139153	X	Homo sapiens aminolevulinate, delta-, synthase 2 (ALAS2), nuclear gene encoding mitochondrial protein, transcript variant 2, mRNA.	ASB; ANH1; XLSA	6.04038	0.178511	6.06821	0.138844	6.09761	0.218341	6.07083	0.0976463	5.98991	0.26984	5.93405	0.511702	6.09103	0.266725	5.86863	0.801499	5.94205	0.532087
ALB	ALB	ILMN_28973	4	Homo sapiens albumin (ALB), mRNA.	PRO1341; DKFZp779N1935; PRO0903; PRO0883	6.50242	0.00058004	6.50566	0.000456618	6.50861	7.66278e-05	5.80011	0.808633	6.01872	0.248566	6.19117	0.019088	7.01173	0	6.96879	0	7.08264	0
ALCAM	ALCAM	ILMN_21054	3	Homo sapiens activated leukocyte cell adhesion molecule (ALCAM), mRNA.	CD166; FLJ38514; MEMD; MGC71733	9.16846	0	8.95923	0	8.86631	0	10.8282	0	10.1661	0	10.4751	0	7.34754	0	7.67244	0	7.39009	0
ALDH16A1	ALDH16A1	ILMN_23450	19	Homo sapiens aldehyde dehydrogenase 16 family, member A1 (ALDH16A1), mRNA.	MGC10204	7.40001	0	7.38625	0	7.45122	0	7.0317	0	6.55797	0	6.71377	0	7.43545	0	7.53482	0	7.40776	0
ALDH18A1	ALDH18A1	ILMN_172838	10	Homo sapiens aldehyde dehydrogenase 18 family, member A1 (ALDH18A1), nuclear gene encoding mitochondrial protein, transcript variant 1, mRNA.	PYCS; GSAS; P5CS; MGC117316	9.91465	0	10.0554	0	9.95413	0	9.68183	0	10.1543	0	10.0077	0	9.95644	0	10.1785	0	10.0395	0
ALDH1A1	ALDH1A1	ILMN_177898	9	Homo sapiens aldehyde dehydrogenase 1 family, member A1 (ALDH1A1), mRNA.	ALDH11; ALDH-E1; ALDC; RALDH1; MGC2318; ALDH1; PUMB1	6.22566	0.249984	6.21984	0.234914	6.07736	0.402158	6.16307	0.0223129	6.23841	0.154321	6.20052	0.0575327	6.15121	0.237975	6.16964	0.185291	6.19364	0.389489
ALDH1A2	ALDH1A2	ILMN_17630	15	Homo sapiens aldehyde dehydrogenase 1 family, member A2 (ALDH1A2), transcript variant 2, mRNA.	MGC26444; RALDH(II); RALDH2; RALDH2-T	10.1076	0	10.3352	0	10.2814	0	12.0747	0	12.1964	0	12.2733	0	6.38329	0.0141175	6.77318	0.00325716	6.56534	0.000596174
ALDH1A3	ALDH1A3	ILMN_25111	15	Homo sapiens aldehyde dehydrogenase 1 family, member A3 (ALDH1A3), mRNA.	RALDH3; ALDH6; ALDH1A6	8.45335	0	8.33513	0	8.31694	0	6.54468	0	6.64175	0	6.66307	0	8.07369	0	8.00415	0	8.10516	0
ALDH1B1	ALDH1B1	ILMN_8178	9	Homo sapiens aldehyde dehydrogenase 1 family, member B1 (ALDH1B1), nuclear gene encoding mitochondrial protein, mRNA.	ALDH5; ALDHX; MGC2230	8.2073	0	8.22582	0	8.34787	0	7.53094	0	7.89983	0	7.64351	0	8.51706	0	8.71798	0	8.66355	0
ALDH1L1	ALDH1L1	ILMN_9503	3	Homo sapiens aldehyde dehydrogenase 1 family, member L1 (ALDH1L1), mRNA.	FTHFD; DKFZp781N0997	5.93415	0.517711	6.00146	0.501374	6.00815	0.38652	5.59402	0.983539	5.84455	0.742112	5.88318	0.637721	5.86799	0.713115	5.97699	0.465116	5.67213	0.948895
ALDH1L2	ALDH1L2	ILMN_33928	12	PREDICTED: Homo sapiens aldehyde dehydrogenase 1 family, member L2 (ALDH1L2), mRNA.		7.08177	0.00213826	7.28161	0.0156995	7.13153	0.0242182	6.62072	0.146052	6.52092	0.107485	6.56368	0.0201632	7.42603	0.00107871	7.24736	0.110084	7.252	0.0247255
ALDH2	ALDH2	ILMN_17598	12	Homo sapiens aldehyde dehydrogenase 2 family (mitochondrial) (ALDH2), nuclear gene encoding mitochondrial protein, mRNA.	ALDM; ALDH-E2; ALDHI; MGC1806	8.30509	0	8.36908	0	8.45799	0	8.91815	0	9.26919	0	9.36691	0	8.65981	0	8.74151	0	8.92597	0
ALDH3A1	ALDH3A1	ILMN_6390	17	Homo sapiens aldehyde dehydrogenase 3 family, memberA1 (ALDH3A1), mRNA.	ALDH3; ALDHIII; MGC10406	5.84358	0.707085	5.94676	0.491758	5.86876	0.658872	6.40679	0.00411523	6.39466	0.00960219	6.02068	0.312076	5.79616	0.840164	5.90107	0.637483	6.02459	0.35221
ALDH3A2	ALDH3A2	ILMN_15293	17	Homo sapiens aldehyde dehydrogenase 3 family, member A2 (ALDH3A2), transcript variant 2, mRNA.	DKFZp686E23276; FALDH; ALDH10; FLJ20851; SLS	10.0123	0	10.0101	0	9.89179	0	10.067	0	10.4838	0	10.4104	0	9.97586	0	9.94555	0	9.95	0
ALDH3B1	ALDH3B1	ILMN_26797	11	Homo sapiens aldehyde dehydrogenase 3 family, member B1 (ALDH3B1), transcript variant 1, mRNA.	FLJ26433; ALDH7; ALDH4	7.15129	0.162932	7.29709	0.00489071	7.29394	0.0169868	8.01889	0.0434903	8.08406	0.0203306	8.20546	0.15474	6.73593	0.165391	6.47782	0.164272	6.45209	0.28125
ALDH3B2	ALDH3B2	ILMN_2557	11	Homo sapiens aldehyde dehydrogenase 3 family, member B2 (ALDH3B2), transcript variant 2, mRNA.	ALDH8	5.9551	0.483655	6.04919	0.238846	5.89587	0.676363	6.08476	0.0739419	5.99259	0.360776	6.00375	0.253881	5.97064	0.476445	5.88221	0.809773	5.90423	0.747862
ALDH4A1	ALDH4A1	ILMN_175664	1	Homo sapiens aldehyde dehydrogenase 4 family, member A1 (ALDH4A1), nuclear gene encoding mitochondrial protein, transcript variant P5CDhL, mRNA.	P5CDh; P5CD; ALDH4; P5CDhL; P5CDhS	6.91376	0.00134293	6.89534	0.0351041	6.82443	0.00241284	6.27804	0.00175014	6.18593	0.0960514	6.45236	0.00611833	7.22183	0.000367055	7.22679	0.000895448	7.25985	0.000510557
ALDH5A1	ALDH5A1	ILMN_1025	6	Homo sapiens aldehyde dehydrogenase 5 family, member A1 (succinate-semialdehyde dehydrogenase) (ALDH5A1), nuclear gene encoding mitochondrial protein, transcript variant 2, mRNA.	SSDH; SSADH	7.65934	0	7.81117	0	7.8913	0	8.45869	0	8.28277	0	8.37923	0	8.18945	0	8.2976	0	8.28742	0
ALDH6A1	ALDH6A1	ILMN_24260	14	Homo sapiens aldehyde dehydrogenase 6 family, member A1 (ALDH6A1), nuclear gene encoding mitochondrial protein, mRNA.	MMSDH; MMSADHA; MGC40271	7.8116	0	7.7352	0	7.76755	0	8.45448	0	7.99977	0	8.07479	0	7.95823	0	7.97204	0	8.1066	0
ALDH7A1	ALDH7A1	ILMN_137799	5	Homo sapiens aldehyde dehydrogenase 7 family, member A1 (ALDH7A1), mRNA.	ATQ1; PDE; EPD	11.4706	0	11.5216	0	11.623	0	11.3747	0	11.3244	0	11.3506	0	11.4448	0	11.5352	0	11.4489	0
ALDH8A1	ALDH8A1	ILMN_14966	6	Homo sapiens aldehyde dehydrogenase 8 family, member A1 (ALDH8A1), transcript variant 1, mRNA.	DKFZp779D2315; MGC138650; DJ352A20.2; ALDH12	6.10821	0.0809633	5.9181	0.650645	5.93891	0.582594	6.01498	0.362737	5.87669	0.768765	5.96043	0.539132	5.9883	0.369652	6.13996	0.228575	5.95834	0.557857
ALDH9A1	ALDH9A1	ILMN_25340	1	Homo sapiens aldehyde dehydrogenase 9 family, member A1 (ALDH9A1), mRNA.	TMABADH; ALDH9; ALDH7; ALDH4; E3	11.9996	0	12.1579	0	12.1145	0	11.5762	0	11.8092	0	11.8041	0	12.1808	0	12.2949	0	12.2962	0
ALDOA	ALDOA	ILMN_19652	16	Homo sapiens aldolase A, fructose-bisphosphate (ALDOA), transcript variant 2, mRNA.	MGC17716; ALDA; MGC10942; MGC17767	11.0099	0.00141762	11.1095	0.00061698	11.1261	0.00192672	11.1481	0.000411016	10.862	0.000383727	10.8864	0.00424232	11.1639	0.00129705	11.1669	0.0429134	11.0644	0.000355744
ALDOB	ALDOB	ILMN_8970	9	Homo sapiens aldolase B, fructose-bisphosphate (ALDOB), mRNA.		6.3502	0.0190736	6.33255	0.0315934	6.47097	0	6.20169	0.0562414	6.1368	0.11797	6.29803	0.0176391	6.66201	0	6.19056	0.158687	6.57757	0
ALDOC	ALDOC	ILMN_15767	17	Homo sapiens aldolase C, fructose-bisphosphate (ALDOC), mRNA.	ALDC	9.7316	0	10.0366	0	9.94181	0	7.28422	0	7.82656	0	7.83375	0	11.2257	0	11.2946	0	11.1758	0
ALG1	ALG1	ILMN_20216	16	Homo sapiens asparagine-linked glycosylation 1 homolog (S. cerevisiae, beta-1,4-mannosyltransferase) (ALG1), mRNA.	HMT-1; HMT1; HMAT1	7.14835	0	7.58711	0	7.16694	0	6.98869	0	6.86958	0	7.09355	0	7.2413	0	7.24648	0	7.31798	0
ALG10B	ALG10B	ILMN_6650	12	Homo sapiens asparagine-linked glycosylation 10 homolog B (yeast, alpha-1,2-glucosyltransferase) (ALG10B), mRNA.	ALG10; KCR1	7.28784	0	6.92226	0	7.06793	0	6.62355	0	6.72924	4.61011e-05	6.65281	0	7.12194	0	7.23899	0	7.04971	0
ALG11	ALG11	ILMN_5987	13	Homo sapiens asparagine-linked glycosylation 11 homolog (S. cerevisiae, alpha-1,2-mannosyltransferase) (ALG11), mRNA.	KIAA0266; GT8	7.32255	0	7.20926	0	7.03961	1.51363e-05	6.75671	2.3521e-05	6.92746	0	7.01526	0	7.28051	0	6.94124	0.00629163	7.42276	0
ALG12	ALG12	ILMN_19759	22	Homo sapiens asparagine-linked glycosylation 12 homolog (S. cerevisiae, alpha-1,6-mannosyltransferase) (ALG12), mRNA.	ECM39; PP14673; hALG12; MGC3136; MGC111358	6.74399	0	6.78924	0	6.51057	0	6.52692	0	6.8996	0	6.40843	0	6.74443	0	6.55629	0	6.88452	0
ALG13	ALG13	ILMN_3125	X	Homo sapiens asparagine-linked glycosylation 13 homolog (S. cerevisiae) (ALG13), mRNA.	YGL047W; GLT28D1; MDS031	9.10805	0	9.14603	0	9.1222	0	8.67782	0	9.16207	0	8.99198	0	9.37323	0	9.09589	0	9.34415	0
ALG14	ALG14	ILMN_10059	1	Homo sapiens asparagine-linked glycosylation 14 homolog (S. cerevisiae) (ALG14), mRNA.	MGC19780	7.29322	0	7.13524	0	7.23445	0	7.36941	0	7.50939	0	7.60033	0	7.3303	0	7.36907	0	7.56871	0
ALG2	ALG2	ILMN_27137	9	Homo sapiens asparagine-linked glycosylation 2 homolog (yeast, alpha-1,3-mannosyltransferase) (ALG2), transcript variant 2, mRNA.	CDGIi; hALPG2; FLJ14511	6.54022	0.000181901	6.41904	0.00150948	6.45522	0.00463551	6.3616	0.000791245	6.32283	0.00529222	6.43043	0.00299078	6.66336	0.000336864	6.61661	0	6.49689	0.00201841
ALG3	ALG3	ILMN_10753	3	Homo sapiens asparagine-linked glycosylation 3 homolog (S. cerevisiae, alpha-1,3-mannosyltransferase) (ALG3), mRNA.	D16Ertd36e; CDGS4; NOT56L; Not56	9.68515	0.00873215	9.56677	0.0428022	9.51231	0.0980873	9.85172	0.000304832	9.99289	0.0298095	9.96976	0.00589135	9.56977	0.0742072	9.39258	0.0175621	9.35665	0.0285486
ALG5	ALG5	ILMN_10548	13	Homo sapiens asparagine-linked glycosylation 5 homolog (S. cerevisiae, dolichyl-phosphate beta-glucosyltransferase) (ALG5), mRNA.	bA421P11.2; RP11-421P11.2	10.1735	0	10.0944	0	9.75999	0	10.238	0	10.4587	0	10.1442	0	10.1944	0	10.2264	0	10.2898	0
ALG6	ALG6	ILMN_1683	1	Homo sapiens asparagine-linked glycosylation 6 homolog (S. cerevisiae, alpha-1,3-glucosyltransferase) (ALG6), mRNA.		9.12427	0	8.7744	0	8.86148	0	9.20063	0	8.64259	0	8.92664	0	9.23001	0	9.18367	0	9.14159	0
ALG8	ALG8	ILMN_24209	11	Homo sapiens asparagine-linked glycosylation 8 homolog (S. cerevisiae, alpha-1,3-glucosyltransferase) (ALG8), transcript variant 1, mRNA.	MGC2840	10.0878	0.0613363	9.95326	0.0423211	9.84726	0.0243692	10.3675	0.0848077	9.98808	0.135865	10.2532	0.129185	10.236	0.000133611	10.2398	0.00627473	10.2074	0.0589445
ALG9	ALG9	ILMN_22873	11	Homo sapiens asparagine-linked glycosylation 9 homolog (S. cerevisiae, alpha- 1,2-mannosyltransferase) (ALG9), transcript variant 4, mRNA.	DKFZp586M2420; FLJ21845; DIBD1	9.36192	0	9.29438	0	9.26264	0	9.30906	0	9.51603	0	9.56278	0	9.49114	0	9.48605	0	9.39321	0
ALK	ALK	ILMN_431	2	Homo sapiens anaplastic lymphoma receptor tyrosine kinase (ALK), mRNA.	TFG/ALK; Ki-1; CD246	6.08632	0.249319	6.16185	0.149725	6.33859	0.0178817	5.99348	0.344307	5.97094	0.419753	6.03923	0.265943	6.12561	0.191257	6.22767	0.112175	6.13411	0.169889
ALKBH1	ALKBH1	ILMN_36691	14	Homo sapiens alkB, alkylation repair homolog 1 (E. coli) (ALKBH1), mRNA.	alkB; hABH; ALKBH; ABH	7.91548	0	7.90265	0	7.80014	0	7.81486	1.2816e-05	7.63911	1.47557e-07	7.72034	3.33071e-09	7.83635	0	8.00644	0	7.91671	0
ALKBH2	ALKBH2	ILMN_20557	12	Homo sapiens alkB, alkylation repair homolog 2 (E. coli) (ALKBH2), mRNA.	ABH2; MGC90512; hABH2	9.28417	0	9.2578	0	9.40741	0	8.79426	0	8.93438	0	8.82521	0	9.58379	0	9.49538	0	9.42703	0
ALKBH3	ALKBH3	ILMN_16597	11	Homo sapiens alkB, alkylation repair homolog 3 (E. coli) (ALKBH3), mRNA.	MGC118790; DEPC-1; MGC118792; MGC118793; PCA1; ABH3; DEPC1	8.87361	0	8.87089	0	8.79035	0	9.27476	0	9.09296	0	9.17187	0	8.92852	0	8.84096	0	8.83601	0
ALKBH4	ALKBH4	ILMN_29601	7	Homo sapiens alkB, alkylation repair homolog 4 (E. coli) (ALKBH4), mRNA.	FLJ20013	7.57373	0	7.49367	0	7.40675	0	7.47498	0	7.78979	0	7.52881	0	7.42599	0	7.48813	0	7.61857	0
ALKBH5	ALKBH5	ILMN_19293	17	Homo sapiens alkB, alkylation repair homolog 5 (E. coli) (ALKBH5), mRNA.	OFOXD1; OFOXD; FLJ20308	12.7628	0	12.848	0	12.8248	0	12.4852	0	12.8479	0	12.6586	0	13.0262	0	12.9057	0	12.9489	0
ALKBH6	ALKBH6	ILMN_6336	19	Homo sapiens alkB, alkylation repair homolog 6 (E. coli) (ALKBH6), transcript variant 1, mRNA.	MGC15677	9.99232	0	10.1097	0	9.82857	0	10.2834	0	10.8743	0	10.5705	0	9.36645	0	9.20885	0	9.29845	0
ALKBH7	ALKBH7	ILMN_7229	19	Homo sapiens alkB, alkylation repair homolog 7 (E. coli) (ALKBH7), mRNA.	MGC10974; UNQ6002; SPATA11	9.21314	0	9.4724	0	9.17918	0	8.54712	0	8.46645	0	8.62798	0	9.40282	0	9.38904	0	9.12197	0
ALKBH8	ALKBH8	ILMN_30199	11	Homo sapiens alkB, alkylation repair homolog 8 (E. coli) (ALKBH8), mRNA.	FLJ38204; MGC10235	7.60552	0	7.38827	0	7.19737	0	7.36061	0	7.48019	0	7.57809	0	7.61371	0	7.51689	0	7.56183	0
ALLC	ALLC	ILMN_10903	2	Homo sapiens allantoicase (ALLC), transcript variant 2, mRNA.	ALC	6.04594	0.15021	6.05584	0.183682	5.99047	0.40728	6.03093	0.170119	5.78575	0.912542	5.93513	0.520854	5.89607	0.795411	6.03495	0.325499	6.05522	0.192724
ALMS1	ALMS1	ILMN_138430	2	Homo sapiens Alstrom syndrome 1 (ALMS1), mRNA.	KIAA0328; ALSS	7.0715	0	8.00416	0	6.76786	0	7.10439	0	6.67291	0	7.03175	0	7.06105	0	6.99904	0	6.9792	0
ALOX12	ALOX12	ILMN_29267	17	Homo sapiens arachidonate 12-lipoxygenase (ALOX12), mRNA.	LOG12; 12-LOX	5.82359	0.735695	5.94215	0.559066	5.7468	0.878955	5.8869	0.651578	6.03988	0.356653	5.92222	0.541384	5.80466	0.829235	6.07307	0.27907	5.88515	0.668508
ALOX12B	ALOX12B	ILMN_30125	17	Homo sapiens arachidonate 12-lipoxygenase, 12R type (ALOX12B), mRNA.	12R-LOX	6.35354	0.0163488	6.19954	0.0741758	6.07706	0.26685	6.67286	0	6.74721	0	6.79458	0	6.38919	0.0122951	6.29324	0.0697674	6.47827	0
ALOX12P2	ALOX12P2	ILMN_32796	17	PREDICTED: Homo sapiens arachidonate 12-lipoxygenase pseudogene 2 (ALOX12P2), misc RNA.		5.8461	0.811231	5.93229	0.644333	5.74188	0.945509	5.86064	0.822788	5.81242	0.789507	5.82073	0.832162	6.0425	0.217692	5.86799	0.81637	5.81658	0.821983
ALOX15	ALOX15	ILMN_182092	17	Homo sapiens arachidonate 15-lipoxygenase (ALOX15), mRNA.	15-LOX2	6.09745	0.134208	6.25493	0.0272785	6.16016	0.0161033	5.91356	0.543515	6.23965	0.0103296	6.05417	0.130143	6.25669	0.00173766	6.03336	0.27919	6.17025	0.0230101
ALOX15B	ALOX15B	ILMN_6877	17	Homo sapiens arachidonate 15-lipoxygenase, type B (ALOX15B), transcript variant b, mRNA.		5.94646	0.525532	6.26987	0.0264206	6.14332	0.0694456	6.125	0.0178195	6.17687	0.0461049	6.15719	0.0413227	6.10013	0.0618405	6.12169	0.12948	6.27954	0.00204542
ALOX5	ALOX5	ILMN_2997	10	Homo sapiens arachidonate 5-lipoxygenase (ALOX5), mRNA.	5LPG; MGC163204; LOG5; 5-LO	6.06075	0.428763	6.17039	0.230504	6.15999	0.47989	6.02998	0.216585	6.04048	0.574261	6.07006	0.317475	5.97621	0.62247	6.18767	0.275742	6.21151	0.130907
ALOX5AP	ALOX5AP	ILMN_3192	13	Homo sapiens arachidonate 5-lipoxygenase-activating protein (ALOX5AP), mRNA.	FLAP	6.10174	0.226158	5.9927	0.403846	5.98986	0.41403	5.96184	0.437586	6.3736	0.0123457	5.84236	0.683853	5.94359	0.531421	5.77043	0.870041	5.80675	0.781768
ALOXE3	ALOXE3	ILMN_29198	17	Homo sapiens arachidonate lipoxygenase 3 (ALOXE3), mRNA.	MGC119695; MGC119694; MGC119696; eLOX3	5.80061	0.786103	6.04114	0.299451	6.03443	0.339752	6.04731	0.26749	6.09071	0.20439	5.96157	0.421981	6.10449	0.221311	6.26382	0.0807114	6.03131	0.337017
ALPI	ALPI	ILMN_29550	2	Homo sapiens alkaline phosphatase, intestinal (ALPI), mRNA.	IAP	6.05	0.307902	6.38158	0.0247253	6.24275	0.0729023	6.37713	0.00274348	5.97403	0.377229	6.29601	0.0217096	6.33865	0.023224	5.96144	0.53078	6.22593	0.0939226
ALPK1	ALPK1	ILMN_19988	4	Homo sapiens alpha-kinase 1 (ALPK1), mRNA.	LAK; 8430410J10Rik; KIAA1527; FLJ22670	6.58527	0	6.61924	0	6.64236	0	7.60315	0	7.15438	0	7.42058	0	6.22288	0.0819672	6.16514	0.187415	6.17112	0.107735
ALPK2	ALPK2	ILMN_30352	18	Homo sapiens alpha-kinase 2 (ALPK2), mRNA.	FLJ43253; HAK; FLJ34875	6.17302	0.0871935	6.32695	0.00824176	5.97281	0.418157	6.74691	0	6.82196	0	7.03538	0	6.17596	0.114754	6.24115	0.114911	6.22953	0.0593923
ALPK3	ALPK3	ILMN_138779	15	Homo sapiens alpha-kinase 3 (ALPK3), mRNA.	MAK; FLJ21176; KIAA1330; MIDORI	5.83707	0.719346	5.96732	0.493132	6.04068	0.330124	5.84706	0.72428	5.78077	0.8107	6.21551	0.0800543	6.15949	0.136612	5.93756	0.559508	6.29668	0.0635359
ALPL	ALPL	ILMN_4097	1	Homo sapiens alkaline phosphatase, liver/bone/kidney (ALPL), mRNA.	TNSALP; HOPS; FLJ40094; AP-TNAP; TNAP; MGC161443	7.77317	0	8.03607	0	8.00296	0	8.49505	0	9.00475	0	8.92933	0	7.55536	0	7.5281	0	7.53452	0
ALPP	ALPP	ILMN_25184	2	Homo sapiens alkaline phosphatase, placental (Regan isozyme) (ALPP), mRNA.	PLAP; ALP	11.214	0	11.3954	0	11.2423	0	12.0725	0	11.8037	0	11.5794	0	11.1144	0	11.232	0	11.1764	0
ALPPL2	ALPPL2	ILMN_23145	2	Homo sapiens alkaline phosphatase, placental-like 2 (ALPPL2), mRNA.	GCAP; ALPPL; ALPG	5.98268	0.420981	6.08853	0.258242	6.10375	0.214581	5.96953	0.407407	6.12078	0.175583	5.99611	0.356852	5.87292	0.698087	5.82127	0.811218	6.02223	0.354972
ALS2	ALS2	ILMN_3322	2	Homo sapiens amyotrophic lateral sclerosis 2 (juvenile) (ALS2), mRNA.	MGC87187; IAHSP; KIAA1563; FLJ31851; ALS2CR6; PLSJ; ALSJ	8.91039	0	9.18182	0	8.91416	0	9.82382	0	10.1393	0	10.0201	0	8.87114	0	8.98037	0	8.77819	0
ALS2CL	ALS2CL	ILMN_16145	3	Homo sapiens ALS2 C-terminal like (ALS2CL), transcript variant 3, mRNA.	MGC129698; DKFZp686P238; RN49018	5.85527	0.852945	5.93115	0.613173	6.01132	0.316055	6.0859	0.122001	5.82077	0.855582	5.98451	0.38473	6.09195	0.107267	6.04503	0.314188	5.97583	0.478254
ALS2CR11	ALS2CR11	ILMN_3134	2	Homo sapiens amyotrophic lateral sclerosis 2 (juvenile) chromosome region, candidate 11 (ALS2CR11), mRNA.	FLJ40332; FLJ25351	6.20367	0.100817	5.82966	0.741758	5.83247	0.723521	6.05698	0.300411	6.04595	0.347051	5.83449	0.717775	6.15434	0.142076	5.63066	0.980848	5.78754	0.838398
ALS2CR12	ALS2CR12	ILMN_23889	2	Homo sapiens amyotrophic lateral sclerosis 2 (juvenile) chromosome region, candidate 12 (ALS2CR12), mRNA.		6.14075	0.1703	6.1589	0.18956	6.0692	0.276479	6.14673	0.146776	6.05606	0.303155	5.67811	0.938942	5.77251	0.871585	5.86096	0.708618	6.10801	0.218232
ALS2CR13	ALS2CR13	ILMN_29052	2	Homo sapiens amyotrophic lateral sclerosis 2 (juvenile) chromosome region, candidate 13 (ALS2CR13), mRNA.	FLJ38771; DKFZp686H01244; FAM117B	9.85097	0	9.57989	0	9.56377	0	10.4551	0	10.3009	0	10.3771	0	9.15746	0	9.12263	0	9.18471	0
ALS2CR14	ALS2CR14	ILMN_947	2	Homo sapiens amyotrophic lateral sclerosis 2 (juvenile) chromosome region, candidate 14 (ALS2CR14), mRNA.		7.58258	0	7.8569	0	7.80061	0	7.56657	0	7.71266	0	7.75134	0	7.82752	0	7.90066	0	7.65016	0
ALS2CR16	ALS2CR16	ILMN_20186	2	PREDICTED: Homo sapiens amyotrophic lateral sclerosis 2 (juvenile) chromosome region, candidate 16 (ALS2CR16), mRNA.		6.10469	0.223433	6.1859	0.131868	6.03536	0.338377	6.1139	0.156379	6.34709	0.0164609	6.16713	0.115332	6.21831	0.0846994	5.98847	0.466484	6.12536	0.185083
ALS2CR2	ALS2CR2	ILMN_24336	2	Homo sapiens amyotrophic lateral sclerosis 2 (juvenile) chromosome region, candidate 2 (ALS2CR2), mRNA.	ILPIPA; ILPIP; PAPK; MGC102916; CALS-21; PRO1038	9.22958	0	9.08948	0	9.22932	0	10.594	0	10.4694	0	10.4356	0	9.26886	0	9.4194	0	9.35343	0
ALS2CR4	ALS2CR4	ILMN_23219	2	Homo sapiens amyotrophic lateral sclerosis 2 (juvenile) chromosome region, candidate 4 (ALS2CR4), transcript variant 1, mRNA.	FLJ33282; DKFZp313L091	10.2504	0	10.3376	0	10.1989	0	10.9924	0	10.9334	0	11.0497	0	10.2121	0	10.0742	0	10.2793	0
ALS2CR8	ALS2CR8	ILMN_23629		Homo sapiens amyotrophic lateral sclerosis 2 (juvenile) chromosome region, candidate 8 (ALS2CR8), mRNA.	DKFZp667N246; FLJ21579; NYD-SP24; CARF	6.35207	0.0190736	6.06653	0.270604	6.13964	0.171939	6.29652	0.0205761	5.93367	0.495199	5.85137	0.644505	6.27463	0.0505464	6.17602	0.158687	6.09596	0.218232
ALX3	ALX3	ILMN_1612	1	Homo sapiens aristaless-like homeobox 3 (ALX3), mRNA.		6.22231	0.0802181	6.10181	0.15551	6.08485	0.162929	6.7599	0	6.65685	0.0189711	6.6991	3.31389e-05	6.0957	0.15005	5.87273	0.858409	6.20898	0.065478
ALX4	ALX4	ILMN_4014	11	Homo sapiens aristaless-like homeobox 4 (ALX4), mRNA.	KIAA1788; PFM2; FPP; PFM1; PFM	5.8914	0.600817	5.85168	0.703297	5.90246	0.592847	5.84634	0.750343	5.92317	0.584362	5.90401	0.594301	6.18643	0.112022	5.62837	0.982216	5.85075	0.723757
AMAC1	AMAC1	ILMN_3576	17	Homo sapiens acyl-malonyl condensing enzyme 1 (AMAC1), mRNA.	FLJ40154; TMEM21A	6.03505	0.332425	6.48371	0	6.29558	0.0412655	6.19199	0.0658436	6.136	0.127572	6.23573	0.0420624	6.31952	0.0286885	6.11927	0.227086	6.42571	0.0110497
AMAC1L1	AMAC1L1	ILMN_44898	18	PREDICTED: Homo sapiens acyl-malonyl condensing enzyme 1-like 1 (AMAC1L1), mRNA.		6.08182	0.256131	5.88534	0.626374	5.91928	0.563962	5.81235	0.783265	6.08247	0.263375	5.91179	0.553596	5.93416	0.561475	6.01984	0.373461	5.9261	0.548342
AMAC1L2	AMAC1L2	ILMN_38069	8	Homo sapiens acyl-malonyl condensing enzyme 1-like 2 (AMAC1L2), mRNA.	AMAC	6.10253	0.425737	6.22571	0.0520757	6.1048	0.0927575	6.07671	0.107569	6.03117	0.250631	5.98442	0.274747	6.32013	0.00537506	6.36337	0.00519135	6.06909	0.286008
AMACR	AMACR	ILMN_3438	5	Homo sapiens alpha-methylacyl-CoA racemase (AMACR), transcript variant 1, mRNA.	RACE	6.9213	0	6.83317	9.33057e-08	6.90455	0	7.27715	0	7.18866	0	7.09992	0	6.76151	0	6.8984	0	6.81205	2.56124e-06
AMBN	AMBN	ILMN_138419		PREDICTED: Homo sapiens ameloblastin (enamel matrix protein) (AMBN), mRNA.		7.69681	0.000406344	7.83702	0.0115394	7.61059	0.00394849	7.70769	0.00203628	7.60629	0.00789049	7.66883	0.0056096	5.91342	0.722923	5.82201	0.976328	5.96058	0.154069
AMBP	AMBP	ILMN_13910	9	Homo sapiens alpha-1-microglobulin/bikunin precursor (AMBP), mRNA.	UTI; HCP; ITI; ITIL	6.36606	0.0149864	6.32642	0.0343407	6.1707	0.140303	6.20612	0.0521262	6.54812	0	6.37575	0.00542741	6.26359	0.0587432	6.16141	0.181943	6.32979	0.0331492
AMBRA1	AMBRA1	ILMN_523	11	Homo sapiens autophagy/beclin-1 regulator 1 (AMBRA1), mRNA.	WDR94; FLJ20294; AMBRA1; MGC33725; KIAA1736	6.61864	0	6.59711	0	6.76409	0	6.57229	0	6.31814	0.00960219	6.25996	0.0203528	6.97872	0	6.74619	0	6.72358	0
AMD1	AMD1	ILMN_20135	6	Homo sapiens adenosylmethionine decarboxylase 1 (AMD1), transcript variant 2, mRNA.	ADOMETDC; AMD; DKFZp313L1234; FLJ26964	10.8602	0	10.6603	0	10.6398	0	10.437	0	10.512	0	10.5387	0	10.7793	0	10.8704	0	10.6894	0
AMDHD1	AMDHD1	ILMN_26806	12	Homo sapiens amidohydrolase domain containing 1 (AMDHD1), mRNA.	HMFT1272; MGC35366	6.49674	0	6.47293	0	6.34567	0.0165062	7.11024	0	7.41196	0	7.21659	0	6.19479	0.0983607	6.41693	0.0232558	6.33912	0.0138122
AMDHD2	AMDHD2	ILMN_26534	16	Homo sapiens amidohydrolase domain containing 2 (AMDHD2), mRNA.	CGI-14	7.62998	0	7.76367	0	7.49319	0	7.94894	0	7.38067	0	7.77817	0	7.65915	0	7.44282	0	7.71536	0
AMELX	AMELX	ILMN_11043	X	Homo sapiens amelogenin (amelogenesis imperfecta 1, X-linked) (AMELX), transcript variant 1, mRNA.	AMGX; ALGN; AIH1; AMGL; AMG	5.87434	0.63079	5.87352	0.682692	5.84902	0.691885	5.93731	0.534979	5.76547	0.849108	5.91532	0.569878	5.94184	0.536885	6.14655	0.173735	6.02783	0.374309
AMELY	AMELY	ILMN_28550	Y	Homo sapiens amelogenin, Y-linked (AMELY), mRNA.	amelogenin; AMGL; AMGY	5.95938	0.46594	5.98696	0.43956	6.19617	0.112792	5.97194	0.422497	5.9251	0.532236	5.94216	0.485753	5.87234	0.699453	6.07198	0.287278	6.09578	0.23895
AMFR	AMFR	ILMN_138270	16	Homo sapiens autocrine motility factor receptor (AMFR), mRNA.	GP78; RNF45	8.9031	0	8.84625	0	8.83316	0	7.5232	0	7.63198	0	7.52489	0	9.08794	0	9.26646	0	9.41088	0
AMH	AMH	ILMN_11643	19	Homo sapiens anti-Mullerian hormone (AMH), mRNA.	MIF; MIS	6.53431	0	6.89216	0	6.63408	0	7.04577	0	6.75876	0	6.79349	0	6.95428	0	6.30147	0.0656635	6.86014	0
AMHR2	AMHR2	ILMN_30245	12	Homo sapiens anti-Mullerian hormone receptor, type II (AMHR2), mRNA.	AMHR; MISRII	7.17109	0	7.2001	0	7.16934	0	8.25593	0	7.97804	0	8.03558	0	5.68723	0.943989	5.87163	0.731874	6.01339	0.254144
AMICA1	AMICA1	ILMN_14597	11	Homo sapiens adhesion molecule, interacts with CXADR antigen 1 (AMICA1), mRNA.	MGC118814; AMICA; FLJ37080; CREA7-4; JAML; Gm638; CREA7-1; MGC118815	6.47549	0	6.42899	0	6.45631	0	6.36395	0	6.7999	0	6.59796	0	6.16316	0.13388	6.14108	0.214774	6.23837	0.0690608
AMIGO1	AMIGO1	ILMN_24000	1	Homo sapiens adhesion molecule with Ig-like domain 1 (AMIGO1), mRNA.	AMIGO	6.30006	0.0463215	6.0102	0.244505	6.28599	0.0440165	6.42439	0	6.5882	0	6.27901	0.0203528	6.90365	0	6.67299	0	6.45391	0
AMIGO2	AMIGO2	ILMN_15868	12	Homo sapiens adhesion molecule with Ig-like domain 2 (AMIGO2), mRNA.	ALI1; DEGA	6.51299	0	6.28506	0.0439561	6.08219	0.257221	6.35069	0.00274348	6.37302	0.00411523	6.03593	0.229308	6.14807	0.153005	6.45324	0.0123119	6.34386	0.0262431
AMIGO3	AMIGO3	ILMN_25473	3	Homo sapiens adhesion molecule with Ig-like domain 3 (AMIGO3), mRNA.	MGC120552	6.49251	0	6.33782	0.0247253	6.41239	0.00550206	6.22332	0.0233196	6.18348	0.0713306	6.49729	0	6.48457	0	6.60079	0	6.33436	0.0276243
AMMECR1	AMMECR1	ILMN_17238	X	Homo sapiens Alport syndrome, mental retardation, midface hypoplasia and elliptocytosis chromosomal region, gene 1 (AMMECR1), transcript variant 2, mRNA.	AMMERC1	8.33045	2.31266e-05	8.24479	1.76935e-06	8.23071	7.4953e-07	7.24663	0.000228624	7.27161	0.0073024	7.30203	0.00242808	8.00175	0.0164084	8.19028	0	8.29596	3.20155e-07
AMMECR1L	AMMECR1L	ILMN_10683	2	Homo sapiens AMME chromosomal region gene 1-like (AMMECR1L), mRNA.	FLJ38552; MGC4268	9.40819	0	9.12487	0	9.03912	0	9.03714	0	9.28155	0	9.2431	0	9.29457	0	9.50258	0	9.41508	0
AMN	AMN	ILMN_28146	14	Homo sapiens amnionless homolog (mouse) (AMN), mRNA.	PRO1028	5.96927	0.445504	6.12281	0.203297	6.20049	0.112792	6.1935	0.090535	5.98777	0.400549	6.12434	0.166893	6.23245	0.0806011	6.07202	0.303694	6.03081	0.335635
AMN1	AMN1	ILMN_29296	12	Homo sapiens antagonist of mitotic exit network 1 homolog (S. cerevisiae) (AMN1), mRNA.		6.62939	0	6.4716	0	6.68703	0	6.11502	0.0603566	6.3262	0.00960219	6.09376	0.126187	6.87334	0	6.83833	0	6.84899	0
AMOT	AMOT	ILMN_24612	X	Homo sapiens angiomotin (AMOT), transcript variant 2, mRNA.	KIAA1071	7.70628	0	7.74107	0	7.71765	0	9.51105	0	9.24758	0	9.21164	0	6.98382	0	6.93438	0	6.85951	0
AMOTL1	AMOTL1	ILMN_1904	11	Homo sapiens angiomotin like 1 (AMOTL1), mRNA.	JEAP	6.13612	0.175749	6.01931	0.31044	6.2365	0.0770289	6.03518	0.271605	6.21286	0.0823045	6.02521	0.289009	6.23655	0.0778689	6.30284	0.0547196	6.21691	0.107735
AMOTL2	AMOTL2	ILMN_28301	3	Homo sapiens angiomotin like 2 (AMOTL2), mRNA.	LCCP	6.35309	0.0190736	6.6242	0	6.19871	0.112792	6.27322	0.0205761	6.47862	0	5.89431	0.529172	6.01434	0.386612	6.40713	0.0232558	6.15661	0.140884
AMPD1	AMPD1	ILMN_2146	1	Homo sapiens adenosine monophosphate deaminase 1 (isoform M) (AMPD1), mRNA.	MADA; MAD	5.91061	0.56267	5.91558	0.608517	5.59826	0.982118	5.97619	0.452675	5.51216	0.989026	6.10848	0.203528	5.77414	0.871585	5.98881	0.443229	5.71988	0.917127
AMPD2	AMPD2	ILMN_20710	1	Homo sapiens adenosine monophosphate deaminase 2 (isoform L) (AMPD2), transcript variant 3, mRNA.		6.20635	0.0123144	6.19131	0.0754554	6.05766	0.235595	6.02111	0.143795	6.09465	0.0481734	6.03301	0.265968	6.37067	0.000101272	6.08339	0.230219	6.34068	0.00154228
AMPD3	AMPD3	ILMN_13634	11	Homo sapiens adenosine monophosphate deaminase (isoform E) (AMPD3), transcript variant 2, mRNA.		6.03502	0.134208	6.0778	0.197176	6.0852	0.313476	6.13136	0.0213482	6.13623	0.243168	5.91872	0.590163	6.20164	0.0115571	6.01359	0.45097	6.02096	0.432562
AMPH	AMPH	ILMN_2159	7	Homo sapiens amphiphysin (AMPH), transcript variant 1, mRNA.	AMPH1	7.77778	0.00156007	7.9446	0.00665681	7.79773	0.284094	6.66433	0	6.65376	0.0685871	6.90621	0	8.76512	0	8.67627	0.000270416	8.76413	0
AMT	AMT	ILMN_11202	3	Homo sapiens aminomethyltransferase (AMT), mRNA.	NKH; GCE; GCST	6.90186	0	6.51986	0	6.62259	0	5.92111	0.323731	5.89606	0.447188	6.1017	0.132971	6.99173	0	7.10572	0	6.71048	0
AMTN	AMTN	ILMN_13857	4	Homo sapiens amelotin (AMTN), mRNA.	MGC148133; UNQ689; MGC148132	5.83821	0.717984	5.95436	0.557692	6.06682	0.277854	5.972	0.48011	5.99872	0.443073	5.8698	0.663501	5.75051	0.887978	5.7065	0.927497	5.59035	0.976519
AMY1A	AMY1A	ILMN_9204	1	Homo sapiens amylase, alpha 1A (salivary) (AMY1A), transcript variant 2, mRNA.	AMY1; AMY1B	9.21547	0.562138	9.23189	0.523685	9.18913	0.573445	9.53936	0.444069	9.68758	0.536484	9.14154	0.533045	8.90097	0.418468	8.91813	0.382813	9.05657	0.353451
AMY1B	AMY1B	ILMN_29852	1	Homo sapiens amylase, alpha 1B (salivary) (AMY1B), mRNA.	AMY1	7.65927	0.505109	7.82503	0.243069	7.60742	0.418421	7.82998	0.562052	8.07969	0.208659	7.97329	0.34202	7.52143	0.294533	7.61101	0.583156	7.62362	0.14302
AMY1C	AMY1C	ILMN_28222	1	Homo sapiens amylase, alpha 1C (salivary) (AMY1C), mRNA.	AMY1	13.785	0	13.6248	0	13.8144	0	14.2229	0	13.81	0	13.7438	0	13.5436	0	13.6615	0	13.5549	0
AMY2A	AMY2A	ILMN_41349	1	Homo sapiens amylase, alpha 2A (pancreatic) (AMY2A), mRNA.	PA; AMY2; AMY2B	6.09196	0.45117	6.27408	0.0137091	6.22586	0.15678	6.09624	0.28507	5.97017	0.490522	6.0374	0.309161	6.29493	0.0500363	6.35173	0.0333317	6.17526	0.106308
AMY2B	AMY2B	ILMN_5982	1	Homo sapiens amylase, alpha 2B (pancreatic) (AMY2B), mRNA.	AMY2	6.26862	0.0857679	6.31796	0.00981539	6.18172	0.0382202	6.07439	0.16914	5.9246	0.529723	5.99564	0.391318	6.45578	2.33286e-05	6.26196	0.0175621	6.22187	0.0259693
AMZ1	AMZ1	ILMN_26335	7	Homo sapiens archaelysin family metallopeptidase 1 (AMZ1), mRNA.	KIAA1950	5.89324	0.594005	5.93451	0.494505	5.94488	0.49381	6.21773	0.0713306	6.00083	0.37037	5.82448	0.700136	6.15033	0.146175	6.20878	0.123119	6.02732	0.339779
AMZ2	AMZ2	ILMN_648	17	Homo sapiens archaelysin family metallopeptidase 2 (AMZ2), transcript variant 2, mRNA.		10.3242	0	10.0953	0	10.298	0	9.73592	0	9.84387	9.40838e-07	9.64024	0.000575327	10.141	0	10.2268	0	10.476	0
ANAPC1	ANAPC1	ILMN_138984		PREDICTED: Homo sapiens anaphase promoting complex subunit 1 (ANAPC1), mRNA.		8.7892	0.125629	9.01789	0.0393634	8.99738	0.024753	8.99074	0.00108214	9.02953	0.0751453	9.00551	5.20423e-08	9.00269	0.0174491	9.00706	0.0404568	8.88073	0.0389617
ANAPC10	ANAPC10	ILMN_2970	4	Homo sapiens anaphase promoting complex subunit 10 (ANAPC10), mRNA.	DKFZP564L0562; APC10; DOC1	9.37226	0	9.64189	0	9.25865	0	8.89972	0	8.82667	0	8.82652	0	9.50478	0	9.24666	0	9.48608	0
ANAPC11	ANAPC11	ILMN_138496		PREDICTED: Homo sapiens APC11 anaphase promoting complex subunit 11 homolog (yeast), transcript variant 8 (ANAPC11), mRNA.		9.30664	0.0224768	9.48827	0.00341831	9.42157	0.00193555	8.82507	0.0018932	9.02634	0.000546982	8.97785	0.0195497	9.83378	0.00112141	9.68718	0.00550984	9.65725	0.00122319
ANAPC13	ANAPC13	ILMN_29125	3	Homo sapiens anaphase promoting complex subunit 13 (ANAPC13), mRNA.	SWM1; APC13; DKFZP566D193m; DKFZP566D193	12.2721	0	12.0156	0	12.0704	0	12.5062	0	12.7686	0	12.4136	0	12.2185	0	12.2319	0	11.9812	0
ANAPC2	ANAPC2	ILMN_26718	9	Homo sapiens anaphase promoting complex subunit 2 (ANAPC2), mRNA.	RP11-350O14.5; APC2	6.43876	0.000835258	6.15674	0.150194	6.28774	0.00490418	6.74672	0	6.40571	0.0122271	6.55812	3.68209e-06	6.19957	0.0551011	6.30202	0.0175621	6.32207	0.011333
ANAPC4	ANAPC4	ILMN_16297	4	Homo sapiens anaphase promoting complex subunit 4 (ANAPC4), mRNA.	APC4	9.47827	0	9.52439	0	9.33324	0	9.10283	0	9.33126	0	9.36167	0	9.65278	0	9.74094	0	9.7796	0
ANAPC5	ANAPC5	ILMN_5146	12	Homo sapiens anaphase promoting complex subunit 5 (ANAPC5), mRNA.	APC5; PDL-108	11.9023	0	11.9196	0	11.7167	0	11.4111	0	11.1907	0	11.3583	0	11.9618	0	12.0772	0	11.9687	0
ANAPC7	ANAPC7	ILMN_4717	12	Homo sapiens anaphase promoting complex subunit 7 (ANAPC7), mRNA.	APC7	7.30491	0	7.39194	0	7.24826	0	7.3064	0	7.02177	0	7.14276	0	7.46661	0	7.59822	0	7.51894	0
ANG	ANG	ILMN_13716	14	Homo sapiens angiogenin, ribonuclease, RNase A family, 5 (ANG), transcript variant 2, mRNA.	RNASE5; MGC22466; RNASE4; MGC71966	9.51634	0	9.44923	0	9.53447	0	7.50858	0	7.82802	0	7.90881	0	8.80991	0	8.76355	0	8.88671	0
ANGEL1	ANGEL1	ILMN_25784	14	Homo sapiens angel homolog 1 (Drosophila) (ANGEL1), mRNA.	KIAA0759	7.97107	0	8.00278	0	8.13043	0	8.10774	0	7.92772	0	8.11474	0	8.29858	0	8.30261	0	8.35791	0
ANGEL2	ANGEL2	ILMN_20781	1	Homo sapiens angel homolog 2 (Drosophila) (ANGEL2), mRNA.	FLJ12793; KIAA0759L	10.0582	0	10.3447	0	10.2377	0	9.15731	0	9.01436	0	9.07296	0	10.2394	0	10.1955	0	10.2346	0
ANGPT1	ANGPT1	ILMN_5106	8	Homo sapiens angiopoietin 1 (ANGPT1), mRNA.	ANG1; AGP1; AGPT	6.28802	0.00508208	6.16163	0.0672558	6.13536	0.123286	5.9411	0.38778	5.96267	0.343233	6.29713	0.00813375	6.29792	0.0207167	6.26877	0.042054	6.2363	0.0292125
ANGPT2	ANGPT2	ILMN_18802	8	Homo sapiens angiopoietin 2 (ANGPT2), mRNA.	ANG2; AGPT2	6.06028	0.291553	5.76798	0.820055	5.94554	0.489684	5.97973	0.41701	6.00749	0.400549	5.82693	0.721845	5.96959	0.465847	5.96504	0.500684	5.92676	0.544199
ANGPT4	ANGPT4	ILMN_13847	20	Homo sapiens angiopoietin 4 (ANGPT4), mRNA.	ANG4; ANG-3; MGC138183; AGP4; MGC138181	5.83766	0.717984	5.62926	0.951923	5.97983	0.425034	6.08373	0.255144	5.70285	0.912208	5.97691	0.432836	5.94385	0.530055	5.76448	0.868673	5.83772	0.744475
ANGPTL1	ANGPTL1	ILMN_168178	1	Homo sapiens angiopoietin-like 1 (ANGPTL1), mRNA.	KIAA0351; ANG3; ANGPT3; ARP1; dJ595C2.2; UNQ162; AngY	5.95083	0.564529	5.96086	0.566323	5.74547	0.95627	5.81935	0.91701	5.99475	0.408588	5.97549	0.517483	5.84445	0.870173	6.05409	0.222831	5.83523	0.819502
ANGPTL2	ANGPTL2	ILMN_26679	9	Homo sapiens angiopoietin-like 2 (ANGPTL2), mRNA.	ARP2; MGC8889; HARP	8.83624	0	8.76019	0	8.66524	0	8.91887	0	9.43973	0	9.39175	0	8.99491	0	9.09812	0	9.01627	0
ANGPTL3	ANGPTL3	ILMN_172563	1	Homo sapiens angiopoietin-like 3 (ANGPTL3), mRNA.	ANGPT5	6.05103	0.191289	6.2697	0.101497	6.16467	0.151364	5.92266	0.581431	5.96141	0.464971	5.74272	0.893587	6.00222	0.331467	6.06321	0.390481	5.97248	0.471415
ANGPTL4	ANGPTL4	ILMN_31891	19	Homo sapiens angiopoietin-like 4 (ANGPTL4), transcript variant 3, mRNA.	HFARP; ANGPTL2; PGAR; NL2; pp1158; ARP4; FIAF	7.15964	1.80703e-05	7.3108	5.39964e-05	7.37303	0.00431083	6.40985	0.00421607	6.55287	0.00169683	6.58125	0.0299727	7.60288	0	7.55539	0.00326209	7.60957	0
ANGPTL5	ANGPTL5	ILMN_15984	11	Homo sapiens angiopoietin-like 5 (ANGPTL5), mRNA.		5.98789	0.415531	5.93556	0.590659	5.74311	0.883081	5.88133	0.674897	5.9181	0.596708	5.85109	0.694708	5.74417	0.894809	5.95792	0.504788	5.90296	0.628453
ANGPTL6	ANGPTL6	ILMN_23873	19	Homo sapiens angiopoietin-like 6 (ANGPTL6), mRNA.	AGF; ARP5	5.92032	0.544959	6.03155	0.366758	6.04104	0.328748	5.86775	0.66941	5.91319	0.581619	5.81938	0.731343	6.14774	0.147541	6.12504	0.207934	6.09927	0.23895
ANGPTL7	ANGPTL7	ILMN_15314	1	Homo sapiens angiopoietin-like 7 (ANGPTL7), mRNA.	RP4-647M16.2; dJ647M16.1; AngX; CDT6	6.04959	0.310627	5.91985	0.537088	5.93171	0.537827	6.16468	0.123457	5.75641	0.825789	6.16136	0.130258	6.21489	0.0846994	6.06635	0.307798	6.18008	0.135359
ANK1	ANK1	ILMN_29905	8	Homo sapiens ankyrin 1, erythrocytic (ANK1), transcript variant 4, mRNA.	SPH2; ANK; SPH1	6.53909	0.00232016	6.48218	0.0750249	6.44707	0.000159878	6.16906	0.0278338	5.90202	0.552067	6.17367	0.0335816	6.55553	0.0182896	6.74151	0.162707	6.48077	0.0229169
ANK2	ANK2	ILMN_12447	4	Homo sapiens ankyrin 2, neuronal (ANK2), transcript variant 1, mRNA.	DKFZp686P0948; FLJ38277; DKFZp686M09125; LQT4	8.15018	0.403041	8.33113	0.00423503	8.25364	0.403392	6.4774	0.407349	6.48827	0.0259257	6.45175	0.280487	9.24631	0.197453	9.2269	0.186961	9.35707	0.117519
ANK3	ANK3	ILMN_21858	10	Homo sapiens ankyrin 3, node of Ranvier (ankyrin G) (ANK3), transcript variant 1, mRNA.	ANKYRIN-G; FLJ45464	7.53984	0.0019279	7.52906	6.07386e-05	7.58085	1.42133e-05	8.34	0.000228624	8.28074	2.11355e-06	8.1923	0.0137709	6.3071	0.000217563	6.17837	0.0313862	6.05776	0.0476637
ANKAR	ANKAR	ILMN_176429	2	Homo sapiens ankyrin and armadillo repeat containing (ANKAR), mRNA.	FLJ25415	6.16621	0.0676559	6.14439	0.410956	6.38215	0.22714	6.16162	0.269291	5.84002	0.659037	5.99019	0.471912	6.32107	0.129132	6.10112	0.401437	6.35255	0.218859
ANKDD1A	ANKDD1A	ILMN_6117	15	Homo sapiens ankyrin repeat and death domain containing 1A (ANKDD1A), mRNA.	MGC120306; FLJ25870; MGC120307; MGC120305	7.29985	0	7.46362	0	7.31524	0	7.09564	0	7.3317	0	7.17451	0	7.87228	0	7.88429	0	7.85742	0
ANKFN1	ANKFN1	ILMN_21509	17	Homo sapiens ankyrin-repeat and fibronectin type III domain containing 1 (ANKFN1), mRNA.	FLJ38335	6.06926	0.282016	6.35852	0.0618132	6.05077	0.305364	5.944	0.515775	5.73864	0.8738	5.86946	0.644505	6.11717	0.204918	5.74382	0.897401	6.17435	0.150553
ANKFY1	ANKFY1	ILMN_3388	17	Homo sapiens ankyrin repeat and FYVE domain containing 1 (ANKFY1), transcript variant 2, mRNA.	KIAA1255; DKFZp686M19106; ANKHZN; ZFYVE14	8.19666	2.31266e-05	8.18725	0.000639984	8.30204	2.77604e-05	8.22904	0	8.29338	2.36057e-05	8.18046	8.19479e-06	8.39259	1.166e-06	8.44792	3.11046e-07	8.34681	0
ANKH	ANKH	ILMN_7881	5	Homo sapiens ankylosis, progressive homolog (mouse) (ANKH), mRNA. XM_944228	CPPDD; ANK; CMDJ; HANK; FLJ27166; CCAL2; MANK	6.04721	0.202401	5.96266	0.4636	6.00009	0.449096	6.17466	0.0841119	6.17616	0.186309	5.99352	0.371178	6.09244	0.11562	5.9805	0.467707	6.13287	0.083575
ANKHD1	ANKHD1	ILMN_16436	5	Homo sapiens ankyrin repeat and KH domain containing 1 (ANKHD1), transcript variant 2, mRNA.	VBARP; MASK	7.79274	0.0892276	7.83153	0.0639472	7.79322	0.0683009	8.15636	0.111719	8.23209	0.648988	8.18131	0.00328099	7.65414	0.159265	7.5039	0.424928	7.56703	0.243534
ANKHD1-EIF4EBP3	ANKHD1-EIF4EBP3	ILMN_12709	5	Homo sapiens ANKHD1-EIF4EBP3 (ANKHD1-EIF4EBP3), mRNA.	MASK-BP3arf	6.64716	0	6.5122	0	6.63281	0	6.83605	0	6.48589	0	6.48422	0	6.50323	0	6.96005	0	7.10399	0
ANKK1	ANKK1	ILMN_15172	11	Homo sapiens ankyrin repeat and kinase domain containing 1 (ANKK1), mRNA.	PKK2	5.73153	0.886921	5.76705	0.853022	5.83109	0.724897	5.94287	0.532236	6.06982	0.316872	5.94626	0.508819	5.78712	0.849727	5.80168	0.824897	5.58963	0.976519
ANKMY1	ANKMY1	ILMN_24429	2	Homo sapiens ankyrin repeat and MYND domain containing 1 (ANKMY1), transcript variant 1, mRNA.	DKFZp686L21237; DKFZp686D20155; FLJ20499; ZMYND13	7.01049	0.179224	7.12266	0.25421	7.15816	0.159215	6.68228	0.209444	6.77584	0.0432539	6.8856	0.00801402	7.37669	0.369652	7.37385	0.369971	7.4328	0.00974433
ANKMY2	ANKMY2	ILMN_7450	7	Homo sapiens ankyrin repeat and MYND domain containing 2 (ANKMY2), mRNA.	DKFZP564O043; ZMYND20	9.53343	0	9.66961	0	9.35686	0	9.98484	0	10.0023	0	10.1073	0	9.45653	0	9.49874	0	9.40629	0
ANKRA2	ANKRA2	ILMN_16224	5	Homo sapiens ankyrin repeat, family A (RFXANK-like), 2 (ANKRA2), mRNA.	ANKRA	8.36822	0	8.21511	0	8.24967	0	7.83282	0	7.81781	0	7.9308	0	8.13566	0	7.96037	0	8.16566	0
ANKRD1	ANKRD1	ILMN_15273	10	Homo sapiens ankyrin repeat domain 1 (cardiac muscle) (ANKRD1), mRNA.	C-193; ALRP; bA320F15.2; CVARP; CARP; MCARP	8.44287	0	8.16919	0	8.45793	0	9.87678	0	9.93357	0	9.93051	0	6.04602	0.162568	5.73605	0.887825	5.92638	0.190608
ANKRD10	ANKRD10	ILMN_17120	13	Homo sapiens ankyrin repeat domain 10 (ANKRD10), mRNA.	DKFZp686B07190; FLJ20093	8.10275	0	8.12438	0	7.94797	0	7.78077	0	7.70118	0	7.61197	0	8.37981	0	8.3414	0	8.27323	0
ANKRD11	ANKRD11	ILMN_28595	16	Homo sapiens ankyrin repeat domain 11 (ANKRD11), mRNA.	LZ16; T13; ANCO-1	9.76236	0.00785513	9.81089	0.0212271	9.54383	0.0230224	9.3948	0.134431	9.55238	0.446636	9.60358	0.150244	10.0804	0.40279	9.99061	0.148218	9.77353	0.0869975
ANKRD12	ANKRD12	ILMN_26751	18	Homo sapiens ankyrin repeat domain 12 (ANKRD12), transcript variant 1, mRNA.	ANCO1; FLJ20053; ANCO-2; KIAA0874; Nbla00144; GAC-1	8.17954	0	8.1916	0	8.09424	0	8.73591	0	8.60258	0	8.33295	0	8.18536	0	8.45858	0	8.11202	0
ANKRD13A	ANKRD13A	ILMN_14148	12	Homo sapiens ankyrin repeat domain 13A (ANKRD13A), mRNA.	ANKRD13; NY-REN-25	9.3086	0	9.38536	0	9.24045	0	8.79774	0	8.58054	0	8.46936	0	9.76482	0	9.73293	0	9.86969	0
ANKRD13B	ANKRD13B	ILMN_6562	17	Homo sapiens ankyrin repeat domain 13B (ANKRD13B), mRNA.	FLJ25555; FLJ20418	6.77896	0	6.85633	0	6.89267	0	7.33265	0	7.30151	0	7.19827	0	6.80145	0	7.21241	0	6.88767	0
ANKRD13C	ANKRD13C	ILMN_30045	1	Homo sapiens ankyrin repeat domain 13C (ANKRD13C), mRNA.	DKFZP566D1346; dJ677H15.3; FLJ14998; RP4-677H15.5	8.44142	0	8.42027	0	8.27922	0	9.23915	0	9.2714	0	9.47515	0	7.96843	0	8.11863	0	7.99139	0
ANKRD13D	ANKRD13D	ILMN_138324		PREDICTED: Homo sapiens ankyrin repeat domain 13 family, member D, transcript variant 3 (ANKRD13D), mRNA.		6.2929	0.115377	6.3928	0.0676061	6.2177	0.407713	6.30177	0.165548	6.25216	0.0395747	6.25766	0.165786	6.4732	0.0775217	6.32988	0.0639353	6.35372	0.120207
ANKRD16	ANKRD16	ILMN_3845	10	Homo sapiens ankyrin repeat domain 16 (ANKRD16), transcript variant 2, mRNA.		7.8326	0	7.76148	0	7.58116	0	7.06439	3.13613e-07	7.26174	0	7.09426	5.20423e-08	8.04845	0	7.99241	0	8.05489	0
ANKRD17	ANKRD17	ILMN_3021	4	Homo sapiens ankyrin repeat domain 17 (ANKRD17), transcript variant 2, mRNA.	KIAA0697; GTAR; FLJ22206; NY-BR-16	8.89418	0	8.9511	0	8.88982	0	8.70527	0	8.65045	0	8.56112	0	8.91082	0	9.07212	0	9.02198	0
ANKRD19	ANKRD19	ILMN_5877		Homo sapiens ankyrin repeat domain 19 (ANKRD19), mRNA.	FLJ36178; bA526D8.2	6.24048	0.0722071	6.58874	0	6.19618	0.112792	6.54064	0	6.48108	0	6.4487	0	6.15161	0.146175	6.03895	0.359781	6.04974	0.285912
ANKRD2	ANKRD2	ILMN_10133	10	Homo sapiens ankyrin repeat domain 2 (stretch responsive muscle) (ANKRD2), mRNA.	ARPP; MGC104314	5.98179	0.420981	6.04133	0.388736	5.67878	0.940853	5.90802	0.604938	5.94048	0.541838	5.93321	0.526459	5.51125	0.990437	5.92311	0.575923	6.03663	0.359116
ANKRD20A1	ANKRD20A1	ILMN_22258		Homo sapiens ankyrin repeat domain 20 family, member A1 (ANKRD20A1), mRNA.	DKFZp434A171; ANKRD20A	6.68324	0.00121368	6.74347	0.0031315	6.64057	0.00142799	6.63356	0.00660437	6.51194	0.0159579	6.67575	0.00144144	6.85268	0.000431806	6.87196	0.000640903	7.11966	0.00026605
ANKRD20A3	ANKRD20A3	ILMN_172376	9	Homo sapiens ankyrin repeat domain 20 family, member A3 (ANKRD20A3), mRNA.		6.07262	0.151475	5.9954	0.483652	5.99662	0.355486	6.13391	0.146052	6.04205	0.206066	5.84697	0.76151	5.99255	0.486432	6.0521	0.246247	6.02426	0.263915
ANKRD20B	ANKRD20B	ILMN_39468		Homo sapiens ankyrin repeat domain 20B (ANKRD20B) on chromosome 2.	DKFZp686H1631	5.8956	0.71582	5.82982	0.930073	5.97208	0.491232	5.83433	0.924045	6.15389	0.0986099	5.7827	0.969154	5.85007	0.882765	5.86385	0.844039	5.99029	0.497928
ANKRD21	ANKRD21	ILMN_14441	21	Homo sapiens ankyrin repeat domain 21 (ANKRD21), mRNA.	POTE-21; POTE21; POTE	6.01135	0.385559	5.9883	0.494505	5.74	0.885832	5.9785	0.45679	5.60495	0.971193	6.01977	0.345997	5.9333	0.561475	5.77828	0.852257	5.99082	0.455801
ANKRD22	ANKRD22	ILMN_7804	10	Homo sapiens ankyrin repeat domain 22 (ANKRD22), mRNA.	MGC22805	5.84761	0.784389	5.94695	0.510929	5.94402	0.540414	5.937	0.561109	6.01791	0.280479	5.86194	0.75109	5.92106	0.666305	5.78052	0.941519	6.05993	0.202719
ANKRD23	ANKRD23	ILMN_32220	2	Homo sapiens ankyrin repeat domain 23 (ANKRD23), mRNA.	FLJ32449; MARP3; MGC129593; DARP	6.33028	0.0490946	6.24707	0.239645	6.50245	0.000136227	6.24104	0.121256	6.28622	0.0135481	6.16933	0.179837	6.32606	0.0834238	6.14943	0.493183	6.5243	0.0151438
ANKRD24	ANKRD24	ILMN_169952	19	Homo sapiens ankyrin repeat domain 24 (ANKRD24), mRNA.	KIAA1981	6.3209	0.103531	6.47577	0.0309075	6.44566	0.0116559	6.0715	0.343233	6.07227	0.392627	6.28499	0.0241582	6.49043	0.3739	6.53898	0.431395	6.3966	0.300206
ANKRD26	ANKRD26	ILMN_11702	10	Homo sapiens ankyrin repeat domain 26 (ANKRD26), mRNA.	MGC163325; bA145E8.1	7.24134	0	7.43697	0	7.38282	0	7.48344	0	7.5575	0	7.42995	0	7.47084	0	7.41549	0	7.52452	0
ANKRD27	ANKRD27	ILMN_2290	19	Homo sapiens ankyrin repeat domain 27 (VPS9 domain) (ANKRD27), mRNA.	FLJ00040; VARP; PP12899; DKFZP434L0718	8.41512	0	8.12919	0	8.06587	0	8.67031	0	8.46702	0	8.60444	0	7.83224	0	7.85849	0	7.85671	0
ANKRD28	ANKRD28	ILMN_2622	3	Homo sapiens ankyrin repeat domain 28 (ANKRD28), mRNA.	PITK; KIAA0379	7.66989	0	7.84052	0	7.64854	0	7.02001	0	7.46418	0	7.40778	0	7.76208	0	7.96653	0	7.74001	0
ANKRD29	ANKRD29	ILMN_16771	18	Homo sapiens ankyrin repeat domain 29 (ANKRD29), mRNA.	FLJ25053	6.28614	0.0166643	6.1249	0.107144	6.22245	0.179011	7.4121	0	7.25592	0	7.33077	0	5.92711	0.579861	6.01967	0.394116	5.87385	0.623806
ANKRD30A	ANKRD30A	ILMN_139182		PREDICTED: Homo sapiens ankyrin repeat domain 30A (ANKRD30A), mRNA.		5.82829	0.908508	5.92622	0.732661	5.87277	0.780852	5.8812	0.847326	5.85852	0.81488	6.03275	0.314682	6.02732	0.263219	5.84782	0.88444	5.97954	0.47515
ANKRD30B	ANKRD30B	ILMN_7263	18	Homo sapiens ankyrin repeat domain 30B (ANKRD30B), mRNA.	NY-BR-1.1	11.4331	0	11.4918	0	11.4479	0	11.5776	0	11.8058	0	11.6554	0	11.4484	0	11.4489	0	11.4013	0
ANKRD31	ANKRD31	ILMN_33513	5	PREDICTED: Homo sapiens ankyrin repeat domain 31 (ANKRD31), mRNA.		6.09153	0.239782	5.95376	0.556319	5.80702	0.775791	5.72989	0.914952	5.71081	0.910837	5.77215	0.838535	5.72167	0.919399	5.91696	0.589603	5.7493	0.888122
ANKRD32	ANKRD32	ILMN_15362	5	Homo sapiens ankyrin repeat domain 32 (ANKRD32), mRNA.	DKFZp761C121	8.45965	0	8.33162	0	8.30222	0	9.06991	0	9.06035	0	9.09656	0	8.21927	0	8.12141	0	8.2746	0
ANKRD33	ANKRD33	ILMN_18253	12	Homo sapiens ankyrin repeat domain 33 (ANKRD33), mRNA.	DKFZp686O1689; C12orf7	7.80996	0	7.88607	0	7.90106	0	7.68657	0	8.52873	0	8.1783	0	7.43031	0	7.88727	0	7.63519	0
ANKRD34A	ANKRD34A	ILMN_39476	1	Homo sapiens ankyrin repeat domain 34A (ANKRD34A), mRNA.	ANKRD34; DKFZp761F202	7.87917	0	7.9152	0	7.99189	0	8.42972	0	8.24685	0	8.47636	0	7.91698	0	8.14358	0	8.20705	0
ANKRD34B	ANKRD34B	ILMN_26735	5	Homo sapiens ankyrin repeat domain 34B (ANKRD34B), mRNA.	DP58	6.77274	0	6.50368	0	6.37393	0.0151307	5.76997	0.762689	5.80432	0.683128	5.80452	0.700136	7.29761	0	7.23838	0	7.42248	0
ANKRD34C	ANKRD34C	ILMN_30890	15	PREDICTED: Homo sapiens ankyrin repeat domain 34C, transcript variant 2 (ANKRD34C), mRNA.		6.14978	0.159401	5.96196	0.449176	6.14132	0.167813	5.91778	0.515775	5.99656	0.389575	5.96925	0.412483	6.08286	0.260929	6.278	0.0656635	6.1396	0.169889
ANKRD35	ANKRD35	ILMN_8019	1	Homo sapiens ankyrin repeat domain 35 (ANKRD35), mRNA.	MGC126667; FLJ25124; MGC126669	5.79136	0.865988	5.96711	0.42224	5.98115	0.373096	5.94734	0.440177	6.07364	0.136573	5.98756	0.304348	6.03116	0.289506	6.19434	0.0566246	5.9463	0.57563
ANKRD36	ANKRD36	ILMN_28831	2	Homo sapiens ankyrin repeat domain 36 (ANKRD36), mRNA.	UNQ2430	6.13841	0.198456	6.27107	0.0633258	6.10424	0.462039	5.92044	0.606749	6.09863	0.0729639	6.13475	0.0842283	6.18851	0.100253	6.15105	0.29944	6.24922	0.0945255
ANKRD36B	ANKRD36B	ILMN_171738	2	Homo sapiens ankyrin repeat domain 36B (ANKRD36B), mRNA.	MGC149865; MGC167812; FLJ21281; FLJ90089; MGC149864	6.91638	0	7.02659	0	7.0157	0	6.61252	0.000737617	6.81565	4.61011e-05	6.84226	3.31389e-05	6.96152	0.000336864	6.85078	0	7.0895	0
ANKRD37	ANKRD37	ILMN_2423	4	Homo sapiens ankyrin repeat domain 37 (ANKRD37), mRNA.	Lrp2bp; MGC111507	7.75413	0	8.24825	0	8.21961	0	7.96092	0	7.35504	0	7.39483	0	8.43651	0	8.33248	0	8.72088	0
ANKRD38	ANKRD38	ILMN_8892		Homo sapiens ankyrin repeat domain 38 (ANKRD38), mRNA.	dJ1078M7.1; FLJ10884; KIAA0172; RP5-1155K23.5	7.14169	0	7.22642	0	7.41812	0	8.75057	0	8.74962	0	8.84375	0	6.61185	0	6.58955	0	6.55488	0
ANKRD39	ANKRD39	ILMN_23002	2	Homo sapiens ankyrin repeat domain 39 (ANKRD39), mRNA.	MGC41816	8.63532	0	8.64807	0	8.72895	0	8.91318	0	8.67627	0	8.81302	0	8.99087	0	8.67092	0	8.81508	0
ANKRD40	ANKRD40	ILMN_23218	17	Homo sapiens ankyrin repeat domain 40 (ANKRD40), mRNA.	MGC15396; DKFZp451K241	7.36953	0	7.29499	0	7.3206	0	6.86855	0	6.87217	0	6.98822	0	7.39487	0	7.50758	0	7.57912	0
ANKRD41	ANKRD41	ILMN_4273	19	Homo sapiens ankyrin repeat domain 41 (ANKRD41), mRNA.	FLJ39369	8.15743	0	8.24479	0	8.25553	0	6.93963	0	7.20723	0	7.05227	2.30131e-05	8.39235	0	8.27939	0	8.43805	0
ANKRD42	ANKRD42	ILMN_4376	11	Homo sapiens ankyrin repeat domain 42 (ANKRD42), mRNA.	FLJ37874	5.91434	0.557221	6.05192	0.376374	5.787	0.806052	5.80982	0.814815	5.97555	0.484225	5.77714	0.829037	5.9717	0.463115	5.78652	0.848153	5.95635	0.512431
ANKRD43	ANKRD43	ILMN_14177	5	Homo sapiens ankyrin repeat domain 43 (ANKRD43), mRNA.		6.8251	0	6.5119	0	6.73135	0	6.02257	0.139918	5.82771	0.562414	5.96582	0.291723	7.66362	0	7.90108	0	7.93487	0
ANKRD44	ANKRD44	ILMN_17623	2	Homo sapiens ankyrin repeat domain 44 (ANKRD44), mRNA.	MGC70444; MGC21968	6.55247	0.22924	6.47408	0.0358737	6.58034	0.18315	6.83672	0.105586	6.46772	0.351235	6.60981	0.145815	6.28774	0.349503	6.53974	0.448072	6.55563	0.222529
ANKRD45	ANKRD45	ILMN_20995	1	Homo sapiens ankyrin repeat domain 45 (ANKRD45), mRNA.	MGC161633; MGC161631; RP3-436N22.4; FLJ45235	6.03043	0.337875	6.11583	0.217033	6.00697	0.390647	5.99174	0.358025	6.09865	0.198903	6.09846	0.195387	6.00959	0.39071	6.09255	0.261286	6.08591	0.241713
ANKRD46	ANKRD46	ILMN_9031	8	Homo sapiens ankyrin repeat domain 46 (ANKRD46), mRNA.		9.09582	0	8.85286	0	8.93716	0	9.14473	0	9.3142	0	9.17225	0	9.54618	0	9.65407	0	9.50872	0
ANKRD47	ANKRD47	ILMN_12421	19	Homo sapiens ankyrin repeat domain 47 (ANKRD47), mRNA.	FLJ46061	6.13151	0.182561	5.92502	0.421703	6.27282	0.0536451	6.10823	0.133059	6.08228	0.179698	6.08194	0.187246	6.28738	0.0464481	6.07386	0.314638	6.41053	0.0124309
ANKRD49	ANKRD49	ILMN_21580	11	Homo sapiens ankyrin repeat domain 49 (ANKRD49), mRNA.	FGIF; FLJ20189; GBIF; FLJ20441	8.29675	0	8.16219	0	8.09959	0	7.91562	0	7.86404	0	7.89618	0	8.1943	0	8.53853	0	8.44326	0
ANKRD5	ANKRD5	ILMN_9924	20	Homo sapiens ankyrin repeat domain 5 (ANKRD5), transcript variant 1, mRNA.	dJ839B4.6; FLJ21669	5.90666	0.744864	5.76372	0.947607	5.8207	0.928227	6.04704	0.172915	5.9873	0.420668	6.03222	0.181312	5.82994	0.926569	5.87311	0.851761	5.83535	0.883791
ANKRD50	ANKRD50	ILMN_180150	4	Homo sapiens ankyrin repeat domain 50 (ANKRD50), mRNA.	KIAA1223	8.91177	0	8.53092	0	8.76585	0	9.20976	0	9.12412	0	9.10147	0	8.67452	0	8.80775	0	8.52107	0
ANKRD53	ANKRD53	ILMN_12214	2	Homo sapiens ankyrin repeat domain 53 (ANKRD53), mRNA.	FLJ36160; FLJ12056	6.21369	0.0871935	6.09462	0.226648	6.25294	0.0632737	6.20836	0.0768176	6.47518	0	6.2225	0.0583446	5.87544	0.695355	6.14666	0.187415	6.07792	0.243094
ANKRD54	ANKRD54	ILMN_21813	22	Homo sapiens ankyrin repeat domain 54 (ANKRD54), mRNA.		9.17923	0	9.1203	0	9.19831	0	8.44801	0	8.25383	0	8.27445	0	9.35266	0	9.32731	0	9.33885	0
ANKRD55	ANKRD55	ILMN_37103	5	Homo sapiens ankyrin repeat domain 55 (ANKRD55), transcript variant 2, mRNA.	FLJ11795; MGC126014; MGC126013	5.95553	0.476839	5.85208	0.679945	5.93672	0.513067	5.84458	0.727023	6.07305	0.277092	5.54657	0.991859	5.9789	0.45082	5.82919	0.76881	6.21032	0.122928
ANKRD56	ANKRD56	ILMN_162776	4	Homo sapiens ankyrin repeat domain 56 (ANKRD56), mRNA.		5.93374	0.517711	5.79832	0.820055	6.00354	0.392022	5.89635	0.648834	6.0462	0.356653	5.65391	0.959294	5.5762	0.983607	5.94701	0.522572	5.64143	0.958564
ANKRD57	ANKRD57	ILMN_29273	2	Homo sapiens ankyrin repeat domain 57 (ANKRD57), mRNA.	C2orf26	10.3652	0	10.5084	0	10.3909	0	10.035	0	9.95187	0	9.97716	0	10.3123	0	10.346	0	10.3614	0
ANKRD58	ANKRD58	ILMN_43968	X	PREDICTED: Homo sapiens ankyrin repeat domain 58 (ANKRD58), mRNA.		6.06949	0.280654	6.43833	0.0192308	6.27735	0.0536451	6.15834	0.111111	6.21972	0.0754458	5.97543	0.378562	6.24586	0.0696721	6.20657	0.128591	5.99934	0.377072
ANKRD6	ANKRD6	ILMN_4620	6	Homo sapiens ankyrin repeat domain 6 (ANKRD6), mRNA.		7.60348	0	7.66058	0	7.71204	0	9.65335	0	9.42197	0	9.59637	0	6.73334	0.00335931	6.71511	0.000786921	6.7458	0.000976771
ANKRD7	ANKRD7	ILMN_27200	7	Homo sapiens ankyrin repeat domain 7 (ANKRD7), transcript variant 1, mRNA.	TSA806	5.996	0.440571	6.18668	0.0512176	6.21737	0.0177559	6.7261	0	6.44804	0.00361658	6.42454	0.0016238	6.04009	0.341553	6.11057	0.333491	6.04807	0.183832
ANKRD9	ANKRD9	ILMN_18729	14	Homo sapiens ankyrin repeat domain 9 (ANKRD9), mRNA.	MGC21990	9.24703	0	9.33335	0.0010906	9.21093	0	8.76883	0	9.08025	0.000211689	9.09857	0	9.69334	0	9.52375	0	9.39657	0
ANKS1A	ANKS1A	ILMN_25376	6	Homo sapiens ankyrin repeat and sterile alpha motif domain containing 1A (ANKS1A), mRNA.	ANKS1; KIAA0229; MGC42354	9.05967	0	9.04709	0	9.07482	0	9.5656	0	9.69696	0	9.55986	0	9.02935	0	9.18504	0	8.85224	0
ANKS1B	ANKS1B	ILMN_28640	12	Homo sapiens ankyrin repeat and sterile alpha motif domain containing 1B (ANKS1B), transcript variant 2, mRNA.	MGC26087; ANKS2; AIDA; cajalin-2; EB-1; AIDA-1	6.28204	0.0346919	5.9806	0.340633	6.07113	0.127559	6.47583	0.117055	6.49627	0.0597937	6.36318	0.0582034	6.34819	0.00197909	6.16312	0.0442986	6.11843	0.170845
ANKS3	ANKS3	ILMN_25038	16	Homo sapiens ankyrin repeat and sterile alpha motif domain containing 3 (ANKS3), mRNA.	FLJ32345; FLJ32767; KIAA1977	6.58901	0	6.34761	0.00824176	6.72018	0	6.60734	0	6.35474	0.00274348	6.29039	0.0149254	6.49838	0	6.34193	0.0492476	6.30126	0.031768
ANKS4B	ANKS4B	ILMN_9791	16	Homo sapiens ankyrin repeat and sterile alpha motif domain containing 4B (ANKS4B), mRNA.	MGC133381; MGC133380; FLJ38819; HARP	6.10556	0.217984	5.87704	0.583791	6.21296	0.0921596	6.16266	0.111111	6.08931	0.201646	6.0748	0.217096	6.09094	0.245902	6.20078	0.134063	6.11352	0.191989
ANKS6	ANKS6	ILMN_20078	9	Homo sapiens ankyrin repeat and sterile alpha motif domain containing 6 (ANKS6), mRNA.	DKFZp781I0117; DKFZp686D24121; SAMD6; ANKRD14; MGC70366	6.06512	0.287466	6.19524	0.146978	5.98027	0.429161	6.07494	0.238683	6.14158	0.159122	6.06762	0.242876	6.21472	0.0846994	5.96348	0.506156	6.01452	0.374309
ANKZF1	ANKZF1	ILMN_13438	2	Homo sapiens ankyrin repeat and zinc finger domain containing 1 (ANKZF1), transcript variant 2, mRNA.	ZNF744; FLJ13144; FLJ10415	6.63814	0.00925198	6.50193	0.089623	6.66211	0.00331623	6.39409	0.00773695	6.4586	0.0158854	6.594	0.000293506	6.93165	0.000158604	6.75593	0.00812139	6.94285	0.000942762
ANLN	ANLN	ILMN_20921	7	Homo sapiens anillin, actin binding protein (ANLN), mRNA.	DKFZp779A055; Scraps; scra; ANILLIN	10.0358	0	9.59941	0	9.85879	0	10.3132	0	10.2975	0	10.1303	0	9.82847	0	9.82482	0	9.86006	0
ANP32A	ANP32A	ILMN_15080	15	Homo sapiens acidic (leucine-rich) nuclear phosphoprotein 32 family, member A (ANP32A), mRNA.	C15orf1; PP32; PHAPI; MGC150373; PHAP1; I1PP2A; LANP; MAPM; MGC119787	8.67927	0	8.76554	0	8.77413	0	7.89125	0	8.22108	0	8.09911	0	8.68177	0	8.94506	0	8.91035	0
ANP32B	ANP32B	ILMN_5899	9	Homo sapiens acidic (leucine-rich) nuclear phosphoprotein 32 family, member B (ANP32B), mRNA.	PHAPI2; SSP29; APRIL	13.6188	0	13.5768	0	13.5806	0	13.8008	0	13.7083	0	13.9203	0	13.7918	0	13.6241	0	13.587	0
ANP32C	ANP32C	ILMN_11992	4	Homo sapiens acidic (leucine-rich) nuclear phosphoprotein 32 family, member C (ANP32C), mRNA.	PP32R1	7.28886	0.462581	7.61325	0.234914	7.50113	0.0857105	6.39178	0.459695	6.68603	0.280479	6.4969	0.36304	7.46463	0.271097	7.42355	0.377296	7.60763	0.3343
ANP32D	ANP32D	ILMN_17735	12	Homo sapiens acidic (leucine-rich) nuclear phosphoprotein 32 family, member D (ANP32D), mRNA.	PP32R2	5.94751	0.49455	5.76232	0.853022	6.09025	0.233838	5.88536	0.665295	5.8869	0.651578	5.73122	0.898236	5.81909	0.810109	5.73989	0.898769	5.85389	0.723757
ANP32E	ANP32E	ILMN_18806	1	Homo sapiens acidic (leucine-rich) nuclear phosphoprotein 32 family, member E (ANP32E), mRNA.	LANP-L; LANPL; MGC5350	6.39518	0.00953679	6.62991	0	6.47419	0	6.08933	0.152263	6.30109	0.0219479	6.04014	0.242876	6.08147	0.271858	6.37031	0.0369357	6.39053	0.0124309
ANPEP	ANPEP	ILMN_20088	15	Homo sapiens alanyl (membrane) aminopeptidase (aminopeptidase N, aminopeptidase M, microsomal aminopeptidase, CD13, p150) (ANPEP), mRNA.	APN; gp150; CD13; LAP1; PEPN	6.05743	0.298365	5.7927	0.752747	5.7595	0.861073	6.28636	0.0384088	6.34311	0.0205761	6.15579	0.135685	5.87787	0.68306	5.64351	0.97948	6.06693	0.276243
ANRIL	ANRIL	ILMN_112628	9	Homo sapiens antisense noncoding RNA in the INK4 locus (ANRIL) on chromosome 9.	RP11-145E5.4	6.18178	0.126703	6.29728	0.0549451	5.96299	0.458047	6.2147	0.0603566	6.4092	0.00274348	6.2826	0.027137	6.12434	0.195355	6.0191	0.404925	6.0601	0.255525
ANTXR1	ANTXR1	ILMN_14947	2	Homo sapiens anthrax toxin receptor 1 (ANTXR1), transcript variant 1, mRNA.	ATR; FLJ21776; FLJ11298; TEM8; FLJ10601	8.46296	0.00026605	8.39127	0.00026605	8.37857	0.000295767	9.0726	0.00026605	9.21051	0.00026605	9.07607	0.00026605	8.11771	0.00026605	8.27194	0.000306105	8.14902	0.00026605
ANTXR2	ANTXR2	ILMN_22521	4	Homo sapiens anthrax toxin receptor 2 (ANTXR2), mRNA.	FLJ31074; MGC111533; CMG-2; MGC45856; JHF; CMG2; ISH	7.58578	0	7.46846	0	7.48357	0	8.3475	0	7.66169	0	7.80927	0	6.28528	0.0286885	6.15094	0.201094	6.0199	0.178177
ANTXRL	ANTXRL	ILMN_31387	10	Homo sapiens anthrax toxin receptor-like (ANTXRL) on chromosome 10.		5.77087	0.839237	5.77489	0.842033	5.61772	0.977992	5.76204	0.887517	5.91496	0.60631	6.03595	0.31886	5.85297	0.75	6.15421	0.166895	5.78614	0.84116
ANUBL1	ANUBL1	ILMN_25589	10	Homo sapiens AN1, ubiquitin-like, homolog (Xenopus laevis) (ANUBL1), mRNA.	ZFAND4; FLJ40185	6.72046	0	6.73197	0	6.75028	0	6.32951	0.00411523	6.2436	0.037037	6.16851	0.0800543	6.68115	0	6.80905	0	6.76345	0
ANXA1	ANXA1	ILMN_14184	9	Homo sapiens annexin A1 (ANXA1), mRNA.	LPC1; ANX1	11.6174	0	11.5852	0	11.4027	0	13.0813	0	12.6659	0	12.9145	0	6.08242	0.0464481	6.12279	0.116279	6.76112	0
ANXA10	ANXA10	ILMN_20600	4	Homo sapiens annexin A10 (ANXA10), mRNA.	ANX14	6.4479	0	6.55717	0	6.39689	0.00687758	5.96663	0.452675	5.95818	0.491084	5.8719	0.630936	5.91832	0.601093	6.15836	0.168263	5.8735	0.674033
ANXA11	ANXA11	ILMN_14436	10	Homo sapiens annexin A11 (ANXA11), transcript variant c, mRNA.	ANX11; CAP50	7.75581	0	7.73439	0	7.7699	0	7.67614	0	7.91773	0.000228624	7.84893	9.14695e-07	7.85447	0	7.66494	8.39823e-06	7.76663	0
ANXA13	ANXA13	ILMN_19368	8	Homo sapiens annexin A13 (ANXA13), transcript variant 1, mRNA.	MGC150460; ISA; ANX13	5.97572	0.44597	5.84651	0.886761	5.92202	0.603804	5.98339	0.624447	5.83427	0.905207	5.8424	0.874219	5.91028	0.772335	5.93408	0.650535	5.83161	0.923287
ANXA2	ANXA2	ILMN_9658	15	Homo sapiens annexin A2 (ANXA2), transcript variant 1, mRNA.	P36; LPC2D; ANX2L4; ANX2; PAP-IV; CAL1H; LIP2; LPC2	10.9945	0	10.8737	0	10.8458	0	11.8868	0	11.9389	0	11.96	0	10.5373	0	10.5667	0	10.5467	0
ANXA2P1	ANXA2P1	ILMN_10494	4	Homo sapiens annexin A2 pseudogene 1 (ANXA2P1) on chromosome 4.	LPC2A; ANX2L1; ANX2P1	10.4543	0	10.4586	0	10.3545	0	12.0701	0	11.566	0	11.5308	0	10.144	0	10.2395	0	10.3475	0
ANXA2P3	ANXA2P3	ILMN_6148	10	Homo sapiens annexin A2 pseudogene 3 (ANXA2P3) on chromosome 10.	ANX2L3; LIP2; LPC2C; ANX2P3	6.8621	0	6.80268	0	6.84505	0	7.18078	0	7.52636	0	7.29951	0	6.57694	0	6.91382	0	6.59203	0
ANXA3	ANXA3	ILMN_8372	4	Homo sapiens annexin A3 (ANXA3), mRNA.	ANX3	7.85132	0	8.1556	0	7.97447	0	9.986	0	10.1901	0	9.90249	0	6.17552	0.0546448	6.12366	0.192886	6.1269	0.0441989
ANXA4	ANXA4	ILMN_23425	2	Homo sapiens annexin A4 (ANXA4), mRNA.	DKFZp686H02120; MGC75105; PIG28; ANX4	7.92388	0	7.75133	0	7.81223	0	8.32836	0	8.0042	0	8.1346	0	7.21071	0	7.50805	0	7.41713	0
ANXA5	ANXA5	ILMN_26606	4	Homo sapiens annexin A5 (ANXA5), mRNA.	PP4; ANX5; ENX2	11.735	0	11.6018	0	11.7556	0	11.6778	0	11.6323	0	11.6231	0	11.3083	0	11.3956	0	11.1643	0
ANXA6	ANXA6	ILMN_3328	5	Homo sapiens annexin A6 (ANXA6), transcript variant 1, mRNA.	ANX6; CBP68	6.8172	0	6.92151	0	6.70007	0	6.59057	0	6.75895	0	6.93857	0	7.66485	0	7.61143	0	7.62543	0
ANXA7	ANXA7	ILMN_14787	10	Homo sapiens annexin A7 (ANXA7), transcript variant 2, mRNA.	ANX7; SNX	9.93129	0.0962254	9.82367	0.208402	10.0327	0.179011	9.82498	0.285639	10.2155	0.00264282	10.0345	0.140731	10.1948	0.339299	10.1244	0.479691	10.1687	0.0288796
ANXA8	ANXA8	ILMN_2382	10	Homo sapiens annexin A8 (ANXA8), mRNA.	ANXA8L2; FLJ32754; ANX8; VAC beta	7.82674	0	7.9347	0	7.71915	0	9.65316	0	9.48559	0	9.5708	0	6.16116	0.0209957	6.14304	0.147474	5.92133	0.188892
ANXA8L2	ANXA8L2	ILMN_2382	10	Homo sapiens annexin A8-like 2 (ANXA8L2), mRNA.	ANXA8L2; FLJ32754; ANX8; ANXA8; VAC beta; bA145E20.2	6.85369	0	6.93372	0	7.01898	0	8.33868	0	8.63505	0	8.62934	0	6.42423	0	6.24525	0.112175	6.20299	0.0455801
ANXA9	ANXA9	ILMN_22287	1	Homo sapiens annexin A9 (ANXA9), mRNA.	ANX31	6.4711	0	6.69243	0	6.6954	0	6.98428	0	7.20952	0	6.89375	0	6.44256	0	6.42221	0.0232558	5.94271	0.426796
AOAH	AOAH	ILMN_2504	7	Homo sapiens acyloxyacyl hydrolase (neutrophil) (AOAH), mRNA.		6.21107	0.0899183	5.92921	0.531593	5.95678	0.4663	6.25355	0.0589849	6.17342	0.130316	5.92666	0.516961	6.02829	0.356557	5.87161	0.70041	5.9289	0.537293
AOC2	AOC2	ILMN_15833	17	Homo sapiens amine oxidase, copper containing 2 (retina-specific) (AOC2), transcript variant 1, mRNA.	DAO2; RAO	6.05555	0.2283	6.14127	0.0549742	6.08722	0.0675449	5.98919	0.283276	6.06951	0.0883532	6.00377	0.291742	6.03592	0.291795	6.0055	0.329298	6.18062	0.0198145
AOC3	AOC3	ILMN_17272	17	Homo sapiens amine oxidase, copper containing 3 (vascular adhesion protein 1) (AOC3), mRNA.	SSAO; HPAO; VAP-1; VAP1	6.20089	0.103542	6.21521	0.111264	5.93767	0.514443	6.09336	0.175583	6.20455	0.0891632	6.02355	0.291723	6.22649	0.0833333	6.20253	0.134063	6.36068	0.0276243
AOF1	AOF1	ILMN_25272	6	Homo sapiens amine oxidase (flavin containing) domain 1 (AOF1), mRNA.	dJ298J15.2; FLJ34109; FLJ43328; C6orf193; DKFZp686I0412; bA204B7.3; FLJ33898	5.95824	0.46594	6.11523	0.196429	6.30553	0.0343879	6.17529	0.100137	5.95162	0.447188	6.03754	0.265943	6.24363	0.0696721	6.29459	0.0574555	6.43719	0.0110497
AOF2	AOF2	ILMN_16582	1	Homo sapiens amine oxidase (flavin containing) domain 2 (AOF2), transcript variant 2, mRNA.	KDM1; KIAA0601; LSD1; BHC110; RP1-184J9.1	11.5034	0	11.613	0	11.4016	0	11.2658	0	11.6313	0	11.407	0	11.7046	0	11.6438	0	11.6089	0
AOX1	AOX1	ILMN_26204	2	Homo sapiens aldehyde oxidase 1 (AOX1), mRNA.	AO; AOH1	6.2133	0.0871935	6.14879	0.126374	6.21123	0.0962861	7.76775	0	7.30098	0	7.54045	0	5.8988	0.647541	5.64096	0.984952	5.93726	0.483425
AOX2	AOX2	ILMN_12010	2	Homo sapiens aldehyde oxidase 2 (AOX2) on chromosome 2.	AOH2	6.14615	0.166213	6.124	0.186813	6.01123	0.385144	6.11814	0.146776	6.41666	0.00274348	6.25172	0.0407056	6.087	0.252732	6.08315	0.281806	6.11828	0.187845
AP1B1	AP1B1	ILMN_27296	22	Homo sapiens adaptor-related protein complex 1, beta 1 subunit (AP1B1), transcript variant 2, mRNA.	CLAPB2; ADTB1; BAM22; AP105A	8.38574	0	8.51899	0	8.41497	0	8.18263	0	8.52099	0	8.49662	0	8.83747	0	8.72814	0	8.70666	0
AP1G1	AP1G1	ILMN_4777	16	Homo sapiens adaptor-related protein complex 1, gamma 1 subunit (AP1G1), transcript variant 2, mRNA.	MGC18255; ADTG; CLAPG1	8.37727	0	8.127	0	8.18603	0	7.79714	0	7.75381	0	7.94112	0	8.33871	0	8.33	0	8.39107	0
AP1G2	AP1G2	ILMN_12968	14	Homo sapiens adaptor-related protein complex 1, gamma 2 subunit (AP1G2), transcript variant 2, mRNA.	G2AD	7.37627	0.392107	7.35512	0.227442	7.19612	0.332668	7.52575	0.00350086	7.11534	0.251476	7.25651	0.09076	7.38794	0.453329	7.40744	0.46243	7.31454	0.325326
AP1GBP1	AP1GBP1	ILMN_181091	17	Homo sapiens AP1 gamma subunit binding protein 1 (AP1GBP1), transcript variant 1, mRNA.	MGC104959; SYNG	6.75936	0.000112296	6.65118	0.00449164	6.37099	0.00636105	6.8717	0	6.78874	0	6.87335	0	6.47802	0.000302338	6.46503	0.00613911	6.5387	0.000461677
AP1M1	AP1M1	ILMN_6012	19	Homo sapiens adaptor-related protein complex 1, mu 1 subunit (AP1M1), mRNA.	MU-1A; CLAPM2; CLTNM; AP47	12.0325	0	12.0622	0	12.0257	0	13.2668	0	13.4551	0	13.4273	0	10.8969	0	10.8349	0	10.8144	0
AP1M2	AP1M2	ILMN_27417	19	Homo sapiens adaptor-related protein complex 1, mu 2 subunit (AP1M2), mRNA.	HSMU1B; MU1B; MU-1B	6.86304	0	6.87088	0	6.70258	0	6.85547	0	7.22243	0	7.24344	0	6.49777	0	6.99762	0	6.7344	0
AP1S1	AP1S1	ILMN_4691	7	Homo sapiens adaptor-related protein complex 1, sigma 1 subunit (AP1S1), transcript variant 2, mRNA.	SIGMA1A; CLAPS1; AP19	9.35982	0	9.48646	0	9.44823	0	8.91875	0	8.87059	0	8.90989	0	9.22686	0	9.14009	0	9.20782	0
AP1S2	AP1S2	ILMN_3812	X	Homo sapiens adaptor-related protein complex 1, sigma 2 subunit (AP1S2), mRNA.	MGC:1902; SIGMA1B; MRX59; DC22	7.96457	0	7.9052	0	7.90628	0	9.64902	0	9.73309	0	9.8441	0	5.88762	0.453329	6.01494	0.306145	5.8214	0.428196
AP1S3	AP1S3	ILMN_15204	2	Homo sapiens adaptor-related protein complex 1, sigma 3 subunit (AP1S3), mRNA.		6.12666	0.186648	6.4395	0.0274725	6.17134	0.136176	6.42773	0	6.39724	0.0109739	6.03258	0.299864	5.65966	0.959016	6.04551	0.343365	5.86826	0.674033
AP2A1	AP2A1	ILMN_17914	19	Homo sapiens adaptor-related protein complex 2, alpha 1 subunit (AP2A1), transcript variant 1, mRNA.	CLAPA1; AP2-ALPHA; ADTAA	7.70426	0	7.86887	0	7.73062	0	6.69715	1.16153e-08	6.94116	3.66458e-05	7.04252	3.33071e-09	8.04738	0	8.00893	0	8.27699	0
AP2A2	AP2A2	ILMN_3557	11	Homo sapiens adaptor-related protein complex 2, alpha 2 subunit (AP2A2), mRNA.	CLAPA2; HYPJ; HIP9; ADTAB	7.08401	0	7.31901	0	7.30332	0	6.92748	0	6.69916	0	6.63104	0	7.5058	0	7.19809	0	7.30451	0
AP2B1	AP2B1	ILMN_3077	17	Homo sapiens adaptor-related protein complex 2, beta 1 subunit (AP2B1), transcript variant 2, mRNA.	DKFZp781K0743; AP105B; CLAPB1; ADTB2; AP2-BETA	7.66863	0	7.84883	0	7.67752	0	7.87818	0	7.92463	0	8.0227	0	7.61077	0	7.89102	0	7.84542	0
AP2M1	AP2M1	ILMN_1795	3	Homo sapiens adaptor-related protein complex 2, mu 1 subunit (AP2M1), transcript variant 1, mRNA.	AP50; mu2; CLAPM1	10.0348	0	10.2248	0	10.1567	0	10.9978	0	10.6757	0	10.8032	0	9.83228	0	9.83701	0	9.88502	0
AP2S1	AP2S1	ILMN_23048	19	Homo sapiens adaptor-related protein complex 2, sigma 1 subunit (AP2S1), transcript variant AP17, mRNA.	AP17; CLAPS2; AP17-DELTA	13.3094	0	13.2008	0	13.2462	0	13.2606	0	13.1706	0	13.089	0	13.4147	0	13.139	0	13.1444	0
AP3B1	AP3B1	ILMN_4527	5	Homo sapiens adaptor-related protein complex 3, beta 1 subunit (AP3B1), mRNA.	ADTB3; ADTB3A; HPS; PE; HPS2	11.1111	0	10.8685	0	11.0344	0	10.4197	0	10.4899	0	10.4966	0	11.0619	0	11.2325	0	11.0546	0
AP3B2	AP3B2	ILMN_8410	15	Homo sapiens adaptor-related protein complex 3, beta 2 subunit (AP3B2), mRNA.	DKFZp686D17136; NAPTB	6.30565	0.0435967	6.10632	0.14011	6.34688	0.0178817	6.47772	0	6.17722	0.0754458	6.38265	0.0027137	6.61084	0	6.58588	0	6.71056	0
AP3D1	AP3D1	ILMN_12013	19	Homo sapiens adaptor-related protein complex 3, delta 1 subunit (AP3D1), transcript variant 2, mRNA.	hBLVR; ADTD	9.15222	0.00499534	9.21743	0.00330258	9.18096	0	9.21363	0.0225051	8.99223	0.000392628	9.04529	0.0128895	9.39586	0.00617284	9.3358	0.000354389	9.3595	0.0224261
AP3M1	AP3M1	ILMN_5879	10	Homo sapiens adaptor-related protein complex 3, mu 1 subunit (AP3M1), transcript variant 2, mRNA.	MGC22164	9.53217	0.000317603	9.35957	0.000141906	9.46501	2.97513e-06	9.75058	0.00688443	9.61043	2.2026e-07	9.69763	0.0379388	9.47248	7.46854e-06	9.56441	0.00288059	9.51855	6.17509e-05
AP3M2	AP3M2	ILMN_568	8	Homo sapiens adaptor-related protein complex 3, mu 2 subunit (AP3M2), mRNA.	AP47B; CLA20; P47B	8.69511	0	8.97609	0	8.71362	0	8.47596	0	8.61308	0	8.52226	0	9.32991	0	9.30868	0	9.28256	0
AP3S1	AP3S1	ILMN_7845	5	Homo sapiens adaptor-related protein complex 3, sigma 1 subunit (AP3S1), transcript variant 2, mRNA.	CLAPS3; Sigma3A	9.53383	0	9.909	0	9.75417	0	9.78711	0	9.49252	0	9.53088	0	9.75095	0	9.79503	0	9.80025	0
AP3S2	AP3S2	ILMN_25905	15	Homo sapiens adaptor-related protein complex 3, sigma 2 subunit (AP3S2), mRNA.	sigma3b; AP3S3; FLJ35955	7.56212	0	7.39291	0	7.47325	0	7.31188	0	7.64756	0	7.46488	0	7.31503	0	7.58206	0	7.68601	0
AP4B1	AP4B1	ILMN_20264	1	Homo sapiens adaptor-related protein complex 4, beta 1 subunit (AP4B1), mRNA.	BETA-4	8.63054	0	8.81213	0	8.80834	0	8.5807	0	9.3192	0	9.02276	0	9.14327	0	8.83583	0	9.09434	0
AP4E1	AP4E1	ILMN_26795	15	Homo sapiens adaptor-related protein complex 4, epsilon 1 subunit (AP4E1), mRNA.	DKFZp686L12167	8.57822	0	8.72549	0	8.79628	0	8.78338	0	8.36275	0	8.37941	0	8.91073	0	8.82565	0	8.86911	0
AP4M1	AP4M1	ILMN_21938	7	Homo sapiens adaptor-related protein complex 4, mu 1 subunit (AP4M1), mRNA.	MU-4; MU-ARP2	7.24685	0	7.36573	0	7.49581	0	7.406	0	7.63963	0	7.19316	0	7.54169	0	7.59791	0	7.89335	0
AP4S1	AP4S1	ILMN_6773	14	Homo sapiens adaptor-related protein complex 4, sigma 1 subunit (AP4S1), mRNA.	CLA20; CLAPS4; FLJ32366; AP47B	6.74087	0	7.02048	0	7.06186	0	7.02634	0	7.10747	0	6.93544	0	7.09628	0	7.00902	0	7.03432	0
APAF1	APAF1	ILMN_886	12	Homo sapiens apoptotic peptidase activating factor 1 (APAF1), transcript variant 1, mRNA.	CED4; DKFZp781B1145	8.03968	0.000181901	8.20343	0.00037737	8.09532	0	8.42471	0.00663855	8.40179	0.0063262	8.40411	0.0061896	8.219	0.00107871	8.22683	0.108167	8.31071	0.122937
APBA1	APBA1	ILMN_10233	9	Homo sapiens amyloid beta (A4) precursor protein-binding, family A, member 1 (X11) (APBA1), mRNA.	D9S411E; X11A; X11; X11ALPHA; MINT1	5.68547	0.970925	5.90601	0.666004	5.92612	0.577862	5.90601	0.694322	5.84776	0.837964	5.80296	0.89731	5.92863	0.622548	5.91485	0.679781	5.96177	0.506882
APBA2	APBA2	ILMN_4001	15	Homo sapiens amyloid beta (A4) precursor protein-binding, family A, member 2 (X11-like) (APBA2), mRNA.	X11L; MGC:14091; MGC99508; LIN-10; D15S1518E; HsT16821; MINT2	6.79836	0	6.52168	0	6.94689	0	6.30269	0	6.22488	0.0342935	6.32195	0.00678426	7.27299	0	6.99181	0	7.15385	0
APBA2BP	APBA2BP	ILMN_9282	20	Homo sapiens amyloid beta (A4) precursor protein-binding, family A, member 2 binding protein (APBA2BP), transcript variant 2, mRNA.	SYTIP2; dJ63M2.4; XB51; NIP1; EFCBP3; NECAB3; dJ63M2.5	6.33654	0.416608	6.40003	0.453079	6.54282	0.0600762	6.41486	0.00373419	6.04791	0.433765	6.22419	0.272416	6.52773	0.214996	6.56214	0.0543462	6.47741	0.289598
APBA3	APBA3	ILMN_4538	19	Homo sapiens amyloid beta (A4) precursor protein-binding, family A, member 3 (X11-like 2) (APBA3), mRNA.	MGC:15815; X11L2; mint3	8.06718	0	8.26781	0	8.19466	0	8.08394	0	8.19817	0	8.3366	0	8.38756	0	8.12402	0	8.27951	0
APBB1	APBB1	ILMN_6260	11	Homo sapiens amyloid beta (A4) precursor protein-binding, family B, member 1 (Fe65) (APBB1), transcript variant 2, mRNA.	RIR; FE65; MGC:9072	5.96634	0.417682	5.98081	0.408919	6.10635	0.0479699	6.17714	0.0107106	6.02481	0.203979	6.22434	0.00666266	6.01659	0.478492	5.9008	0.789896	5.94938	0.526918
APBB1IP	APBB1IP	ILMN_19412	10	Homo sapiens amyloid beta (A4) precursor protein-binding, family B, member 1 interacting protein (APBB1IP), mRNA.	PREL1; INAG1; RIAM; RARP1	6.62732	0	6.48461	0	6.76637	0	6.56172	0	6.71428	0	6.69753	0	6.3922	0.0068306	6.66496	0	6.90085	0
APBB2	APBB2	ILMN_3902	4	Homo sapiens amyloid beta (A4) precursor protein-binding, family B, member 2 (Fe65-like) (APBB2), mRNA.	FE65L; FE65L1; MGC35575	6.0323	0.333788	6.53424	0	6.60721	0	6.55398	0	6.34655	0.0109739	6.27764	0.0257802	6.14254	0.162568	6.21647	0.129959	6.18798	0.120166
APBB3	APBB3	ILMN_14246	5	Homo sapiens amyloid beta (A4) precursor protein-binding, family B, member 3 (APBB3), transcript variant 3, mRNA.	MGC87674; SRA; MGC150555; FE65L2	8.85493	0	9.00932	0	8.82323	0	9.76606	0	10.0721	0	9.98237	0	8.0289	0	7.88045	0	7.88127	0
APC	APC	ILMN_18629	5	Homo sapiens adenomatous polyposis coli (APC), mRNA.	DP2.5; FAP; GS; DP3; DP2; FPC	6.24297	0.0681199	6.29575	0.0535714	6.32337	0.0261348	6.13047	0.115226	6.04656	0.246914	5.98937	0.332429	6.81925	0	6.16096	0.176471	6.17936	0.129834
APC2	APC2	ILMN_4619	19	Homo sapiens adenomatosis polyposis coli 2 (APC2), mRNA.	APCL	6.54835	0	6.36926	0.0274725	6.64072	0	5.85085	0.599451	5.84553	0.624143	5.94152	0.432836	6.54194	0	6.72301	0	6.62853	0
APCDD1	APCDD1	ILMN_21788	18	Homo sapiens adenomatosis polyposis coli down-regulated 1 (APCDD1), mRNA.	DRAPC1; B7323; FP7019	6.38971	0.0108992	6.18535	0.0975275	6.34084	0.0178817	6.18326	0.0617284	6.30902	0.0164609	6.27893	0.0217096	6.78927	0	6.68194	0	6.45817	0
APCDD1L	APCDD1L	ILMN_29515	20	Homo sapiens adenomatosis polyposis coli down-regulated 1-like (APCDD1L), mRNA.	RP4-685L9.2; FLJ90166; MGC126807; MGC126809	5.91047	0.56267	5.80616	0.706044	5.92162	0.563962	6.109	0.174211	5.91407	0.536351	6.01795	0.31479	6.02103	0.374317	6.03788	0.354309	5.88838	0.61326
APCS	APCS	ILMN_10843	1	Homo sapiens amyloid P component, serum (APCS), mRNA.	SAP; MGC88159; PTX2	6.4502	0	6.34368	0.0247253	6.38076	0.0123796	6.44952	0	6.29555	0.0192044	6.4867	0	6.48124	0	6.4373	0.0164159	6.34677	0.0248619
APEG1	APEG1	ILMN_10852	2	Homo sapiens aortic preferentially expressed gene 1 (APEG1), mRNA.	SPEG; KIAA1297; MGC12676	6.57596	0	6.23476	0.0521978	6.7067	0	6.89761	0	6.86579	0	7.00988	0	6.37978	0.0122951	6.37459	0.0369357	6.24995	0.0635359
APEH	APEH	ILMN_27694	3	Homo sapiens N-acylaminoacyl-peptide hydrolase (APEH), mRNA.	D3S48E; APH; ACPH; OPH; MGC2178; DNF15S2; D3F15S2	10.6422	0	10.855	0	10.8183	0	11.3181	0	11.118	0	11.1199	0	10.8825	0	11.0097	0	10.9754	0
APEX1	APEX1	ILMN_1992	14	Homo sapiens APEX nuclease (multifunctional DNA repair enzyme) 1 (APEX1), transcript variant 3, mRNA.	APEX; REF1; APE1; APE-1; HAP1; APE; APX; REF-1; APEN	11.7991	0	11.8122	0	11.7839	0	12.5305	0	12.3094	0	12.2853	0	11.729	0	11.6891	0	11.649	0
APEX2	APEX2	ILMN_5062	X	Homo sapiens APEX nuclease (apurinic/apyrimidinic endonuclease) 2 (APEX2), nuclear gene encoding mitochondrial protein, mRNA.	XTH2; APEXL2; APE2	9.94231	0	10.0513	0	10.0994	0	10.6878	0	10.6845	0	10.7674	0	10.1415	0	9.88245	0	9.99207	0
APH1A	APH1A	ILMN_24581	1	Homo sapiens anterior pharynx defective 1 homolog A (C. elegans) (APH1A), transcript variant 1, mRNA.	APH-1A; CGI-78; 6530402N02Rik	9.68234	0	9.54647	0	9.81657	0	10.0852	0	9.7033	0	9.78339	0	9.88439	0	9.88784	0	9.92563	0
APH1B	APH1B	ILMN_29208	15	Homo sapiens anterior pharynx defective 1 homolog B (C. elegans) (APH1B), mRNA.	PRO1328; TAAV688; APH-1B; DKFZp564D0372; PSFL	8.43484	0	8.36636	0	8.3711	0	8.3315	0	8.33921	0	8.30982	0	8.602	0	8.49515	0	8.5055	0
API5	API5	ILMN_27686	11	Homo sapiens apoptosis inhibitor 5 (API5), mRNA.	AAC-11; AAC11; API5L1	10.6479	0	10.5613	0	10.7357	0	10.9864	0	10.6294	0	10.7228	0	10.7488	0	10.805	0	10.6452	0
APIP	APIP	ILMN_15379	11	Homo sapiens APAF1 interacting protein (APIP), mRNA.	dJ179L10.2; APIP2; MMRP19; CGI-29	8.94681	0	8.88448	0	8.85525	0	8.62728	0	8.40456	0	8.42524	0	9.23992	0	9.0102	0	9.3023	0
APITD1	APITD1	ILMN_10245	1	Homo sapiens apoptosis-inducing, TAF9-like domain 1 (APITD1), transcript variant B, mRNA.	MGC32686; CENP-S; CENPS	8.58888	0	8.68448	0	8.5622	0	8.71166	0	8.82812	0	8.85816	0	8.72271	0	8.49159	0	8.6409	0
APLN	APLN	ILMN_7244	X	Homo sapiens apelin (APLN), mRNA.	XNPEP2; apelin	6.29358	0.0476839	6.21932	0.0782967	6.4063	0.00687758	6.24849	0.0219479	6.40193	0.00137174	6.39933	0.00135685	6.70808	0	6.44581	0.0150479	6.35619	0.0248619
APLP1	APLP1	ILMN_22183	19	Homo sapiens amyloid beta (A4) precursor-like protein 1 (APLP1), transcript variant 2, mRNA.	APLP	9.98248	0	9.98238	0	10.0681	0	11.2695	0	10.5561	0	10.8852	0	9.95999	0	10.0324	0	9.89896	0
APLP2	APLP2	ILMN_19935	11	Homo sapiens amyloid beta (A4) precursor-like protein 2 (APLP2), mRNA.	CDEBP; APPH; APPL2	8.88263	0	8.74196	0	8.76384	0	8.06183	0.00617284	7.94506	0.000135481	8.16896	0	9.34986	0	9.31887	0	9.3	0
APM-1	APM-1	ILMN_138461	18	PREDICTED: Homo sapiens BTB/POZ-zinc finger protein-like (APM-1), mRNA.		6.20811	0.0776567	6.44274	0	6.5338	0	8.19137	0	7.99189	0	8.27412	0	5.99213	0.424863	6.10486	0.273598	6.19303	0.0856354
APOA1	APOA1	ILMN_23504	11	Homo sapiens apolipoprotein A-I (APOA1), mRNA.	MGC117399	7.38425	0	7.49578	0	7.57381	0	7.64347	0	8.03088	0	7.92999	0	5.92583	0.52459	5.67401	0.976744	5.93072	0.354972
APOA1BP	APOA1BP	ILMN_24882	1	Homo sapiens apolipoprotein A-I binding protein (APOA1BP), mRNA.	MGC119145; MGC119143; AIBP	11.5091	0	11.5395	0	11.5758	0	12.2565	0	11.8774	0	12.0797	0	11.7394	0	11.9123	0	11.7474	0
APOA2	APOA2	ILMN_18670	1	Homo sapiens apolipoprotein A-II (APOA2), mRNA.		6.22758	0.0817439	6.55838	0	6.36977	0.0165062	5.94098	0.438958	6.05006	0.266118	6.06569	0.221167	6.37677	0.0150273	6.39064	0.0246238	6.23269	0.0939226
APOA4	APOA4	ILMN_13361	11	Homo sapiens apolipoprotein A-IV (APOA4), mRNA.	MGC142154; MGC142156	5.8753	0.628065	5.80661	0.809066	5.78561	0.807428	5.93833	0.545953	5.78693	0.825789	6.05854	0.282225	5.80758	0.825137	5.70807	0.926129	5.68376	0.941989
APOA5	APOA5	ILMN_18555	11	Homo sapiens apolipoprotein A-V (APOA5), mRNA.	APOA-V; MGC126838; MGC126836; APOAV; RAP3	5.84806	0.700272	6.06925	0.307692	5.99681	0.400275	5.97367	0.441701	5.98843	0.43347	5.91151	0.554952	5.67919	0.949453	5.771	0.863201	6.01234	0.390884
APOB	APOB	ILMN_9286	2	Homo sapiens apolipoprotein B (including Ag(x) antigen) (APOB), mRNA.	FLDB	5.82436	0.734332	6.01222	0.394231	5.86733	0.661623	5.93583	0.506173	5.90378	0.589849	5.71712	0.90095	5.85486	0.748634	5.96419	0.50342	6.17455	0.143646
APOB48R	APOB48R	ILMN_8456	16	Homo sapiens apolipoprotein B48 receptor (APOB48R), mRNA.		5.70623	0.912806	5.82366	0.748626	5.8822	0.624484	6.08126	0.255144	5.83954	0.717421	5.9505	0.488467	5.84309	0.766393	6.08639	0.25855	5.98769	0.45442
APOBEC1	APOBEC1	ILMN_17473	12	Homo sapiens apolipoprotein B mRNA editing enzyme, catalytic polypeptide 1 (APOBEC1), mRNA.	HEPR; CDAR1; BEDP; APOBEC-1	6.03948	0.326975	6.08489	0.270604	6.12965	0.180193	5.88446	0.611797	5.96917	0.454047	6.43749	0	6.27082	0.0505464	5.89643	0.641587	6.18191	0.133978
APOBEC2	APOBEC2	ILMN_3940	6	Homo sapiens apolipoprotein B mRNA editing enzyme, catalytic polypeptide-like 2 (APOBEC2), mRNA.	ARCD1; ARP1	5.95524	0.478202	5.97505	0.495879	5.76307	0.847318	5.75368	0.886145	5.74047	0.872428	5.90142	0.594301	5.81014	0.822404	6.08816	0.255814	5.85897	0.707182
APOBEC3A	APOBEC3A	ILMN_12846	22	Homo sapiens apolipoprotein B mRNA editing enzyme, catalytic polypeptide-like 3A (APOBEC3A), mRNA.	PHRBN; bK150C2.1; ARP3	5.67302	0.946867	5.92851	0.625	5.87687	0.636864	5.61059	0.983539	5.78983	0.82716	6.0279	0.343284	5.75031	0.887978	5.6281	0.980848	5.43922	0.995856
APOBEC3B	APOBEC3B	ILMN_5305	22	Homo sapiens apolipoprotein B mRNA editing enzyme, catalytic polypeptide-like 3B (APOBEC3B), mRNA.	FLJ21201; APOBEC1L; ARCD3; DJ742C19.2; PHRBNL; ARP4; bK150C2.2	9.789	0	9.70804	0	9.85057	0	8.03679	0	8.09066	0	8.25616	0	10.1252	0	9.87083	0	10.0375	0
APOBEC3C	APOBEC3C	ILMN_9058	22	Homo sapiens apolipoprotein B mRNA editing enzyme, catalytic polypeptide-like 3C (APOBEC3C), mRNA.	APOBEC1L; PBI; ARDC2; ARP5; MGC19485; ARDC4; bK150C2.3	7.42344	0	7.86335	0	7.69349	0	7.00228	0	6.73091	0	6.84986	0	8.09691	0	7.96674	0	8.25236	0
APOBEC3D	APOBEC3D	ILMN_2064	22	Homo sapiens apolipoprotein B mRNA editing enzyme, catalytic polypeptide-like 3D (putative) (APOBEC3D), mRNA.	ARP6	6.11859	0.196185	5.92992	0.556319	6.06858	0.276479	5.78852	0.828532	5.97147	0.465021	5.93076	0.516961	5.91813	0.601093	6.13308	0.19699	5.83976	0.736188
APOBEC3F	APOBEC3F	ILMN_18531	22	Homo sapiens apolipoprotein B mRNA editing enzyme, catalytic polypeptide-like 3F (APOBEC3F), transcript variant 2, mRNA.	KA6; BK150C2.4.MRNA; ARP8; MGC74891	7.09912	0.00968052	7.30681	0.0195677	7.2438	0.0034001	6.56326	0.00783918	6.77193	0.00141084	6.7138	0.0011247	7.5257	0.00265694	7.54548	0.00682065	7.71522	0.0125706
APOBEC3G	APOBEC3G	ILMN_15884	22	Homo sapiens apolipoprotein B mRNA editing enzyme, catalytic polypeptide-like 3G (APOBEC3G), mRNA.	CEM15; FLJ12740; bK150C2.7; ARP9; dJ494G10.1; MDS019	6.30299	0.012488	6.41197	0.00449164	6.32145	0.0014389	6.44343	4.61011e-05	6.50178	0	6.5439	0.000530222	6.09759	0.109783	6.03301	0.314769	5.84798	0.729014
APOBEC3H	APOBEC3H	ILMN_18618	22	Homo sapiens apolipoprotein B mRNA editing enzyme, catalytic polypeptide-like 3H (APOBEC3H), mRNA.	dJ742C19.2; ARP10	5.90469	0.574932	5.83078	0.714286	6.09184	0.233838	6.15759	0.144033	5.58486	0.971193	5.95038	0.481683	6.23546	0.0778689	5.83994	0.740082	5.97482	0.473757
APOBEC4	APOBEC4	ILMN_27016	1	Homo sapiens apolipoprotein B mRNA editing enzyme, catalytic polypeptide-like 4 (putative) (APOBEC4), mRNA.	C1orf169; MGC26594	5.72277	0.89782	5.83186	0.78022	5.71329	0.909216	5.85132	0.762689	5.69911	0.930041	5.84527	0.715061	5.88045	0.670765	5.94732	0.518468	5.71734	0.926796
APOC1	APOC1	ILMN_14337	19	Homo sapiens apolipoprotein C-I (APOC1), mRNA.		9.26189	0	9.30602	0	9.15722	0	8.66625	0	8.70014	0	8.69031	0	9.68141	0	9.67921	0	9.49311	0
APOC2	APOC2	ILMN_26723	19	Homo sapiens apolipoprotein C-II (APOC2), mRNA.	MGC75082	5.97081	0.440055	6.3814	0.0274725	5.96174	0.460798	6.14739	0.111111	6.30931	0.0246914	5.97087	0.375848	6.15607	0.142076	5.95107	0.552668	6.35517	0.0290055
APOC3	APOC3	ILMN_4236	11	Homo sapiens apolipoprotein C-III (APOC3), mRNA.	APOCIII; MGC150353	6.00651	0.395095	5.90697	0.583791	6.03983	0.332875	6.03772	0.308642	6.30766	0.0356653	6.36119	0.0122117	5.55993	0.986339	5.91057	0.611491	5.64468	0.951658
APOC4	APOC4	ILMN_9184	19	Homo sapiens apolipoprotein C-IV (APOC4), mRNA.		6.07163	0.276567	6.10688	0.248626	5.89048	0.614856	6.1016	0.193416	5.96073	0.466392	6.03318	0.298507	5.97243	0.463115	6.01162	0.389877	6.09005	0.241713
APOD	APOD	ILMN_28969	3	Homo sapiens apolipoprotein D (APOD), mRNA.		6.03169	0.337875	5.81958	0.743132	5.9588	0.464924	6.02629	0.344307	6.11462	0.201646	6.31265	0.0257802	5.92088	0.587432	6.15662	0.169631	5.56897	0.980663
APOE	APOE	ILMN_11525	19	Homo sapiens apolipoprotein E (APOE), mRNA.	MGC1571; apoprotein; AD2; LPG	10.698	0	10.5864	0	10.5902	0	12.0747	0	11.6437	0	11.8091	0	10.6421	0	10.7156	0	10.4921	0
APOF	APOF	ILMN_17377	12	Homo sapiens apolipoprotein F (APOF), mRNA.	DKFZp781G18150; Apo-F; MGC22520	5.90704	0.572207	5.75862	0.79533	5.86818	0.660248	6.0819	0.213992	6.02236	0.347051	5.82613	0.702849	6.28242	0.0478142	5.90013	0.638851	5.74037	0.877072
APOH	APOH	ILMN_10010	17	Homo sapiens apolipoprotein H (beta-2-glycoprotein I) (APOH), mRNA.	BG; B2G1	5.81562	0.757493	5.91481	0.635989	5.65504	0.961486	5.88167	0.689986	5.90482	0.631001	5.91751	0.572592	5.6174	0.974044	5.62468	0.982216	5.68244	0.941989
APOL1	APOL1	ILMN_22086	22	Homo sapiens apolipoprotein L, 1 (APOL1), transcript variant 2, mRNA.	APOL-I; APOL; APO-L	6.34922	0.101066	6.46482	0.221003	6.18038	0.48363	6.43605	0.0443031	6.33853	0.199948	6.42713	0.158537	6.32236	0.267089	7.03583	0.310442	6.60194	0.48085
APOL2	APOL2	ILMN_19374	22	Homo sapiens apolipoprotein L, 2 (APOL2), transcript variant alpha, mRNA.	APOL-II	6.55013	0.00166502	6.52901	0.00443393	6.53138	0.0054722	6.70387	0.00247159	6.57707	0.000358128	6.55887	0.000595955	6.55956	0.000695058	6.67723	0.000846277	6.54251	0.00212603
APOL3	APOL3	ILMN_8572	22	Homo sapiens apolipoprotein L, 3 (APOL3), transcript variant beta/a, mRNA.	CG12-1; APOLIII	6.00265	0.369018	6.04469	0.705593	5.9866	0.487106	5.99721	0.422695	5.99068	0.45839	5.98907	0.345846	6.00946	0.415445	6.00926	0.310448	5.97769	0.384209
APOL4	APOL4	ILMN_27521	22	Homo sapiens apolipoprotein L, 4 (APOL4), transcript variant a, mRNA.	APOL-IV; APOLIV	6.1346	0.128429	6.2547	0.0159439	5.9319	0.557398	6.0303	0.161256	6.06811	0.182975	6.27576	0.00729147	6.3612	0.0752635	6.17301	0.076002	6.12943	0.218859
APOL5	APOL5	ILMN_9498	22	Homo sapiens apolipoprotein L, 5 (APOL5), mRNA.	APOL-V	6.05587	0.30109	5.88039	0.616758	6.09209	0.233838	6.33414	0.0164609	6.17421	0.130316	6.0272	0.308005	5.9371	0.557377	6.14538	0.179207	5.80556	0.78453
APOL6	APOL6	ILMN_138012	22	Homo sapiens apolipoprotein L, 6 (APOL6), mRNA.	FLJ38562; DKFZp667M075; APOL-VI; MGC57495; FLJ90164	5.69453	0.926431	5.75	0.853022	5.89147	0.610729	5.90789	0.59808	6.0357	0.358025	5.95003	0.48711	5.95665	0.494536	5.88375	0.662107	5.84731	0.726519
APOLD1	APOLD1	ILMN_21263	12	Homo sapiens apolipoprotein L domain containing 1 (APOLD1), mRNA.	VERGE; DKFZP434F0318; FLJ25138	6.60503	0	6.27606	0.0274725	6.26634	0.0536451	6.45922	0	6.18168	0.0576132	6.35748	0.0027137	6.68241	0	6.82748	0	6.84174	0
APOM	APOM	ILMN_19748	6	Homo sapiens apolipoprotein M (APOM), mRNA.	G3a; HSPC336; NG20; MGC22400	6.83955	0	6.63879	0	6.82606	0	7.5976	0	7.64569	0	7.88826	0	7.09254	0	6.77924	0	6.93943	0
APOO	APOO	ILMN_11248	X	Homo sapiens apolipoprotein O (APOO), mRNA.	MGC4825; My025; FAM121B	9.09671	0	9.22316	0	9.3019	0	9.41173	0	9.11516	0	9.22831	0	9.53736	0	9.63046	0	9.81465	0
APOOL	APOOL	ILMN_23257	X	Homo sapiens apolipoprotein O-like (APOOL), mRNA.	MGC129748; UNQ8193; FAM121A; CXorf33	7.63384	0	7.64691	0	7.78163	0	6.49107	0	6.80945	0	6.96069	0	7.83846	0	7.78841	0	8.09089	0
APP	APP	ILMN_23272	21	Homo sapiens amyloid beta (A4) precursor protein (peptidase nexin-II, Alzheimer disease) (APP), transcript variant 3, mRNA.	AD1; ABETA; CTFgamma; APPI; ABPP; CVAP; PN2; AAA	9.4652	0	9.33277	0	9.58213	0	9.42886	0	9.1419	0	9.28517	0	9.3816	0	9.39827	0	9.14517	0
APPBP2	APPBP2	ILMN_170911	17	Homo sapiens amyloid beta precursor protein (cytoplasmic tail) binding protein 2 (APPBP2), mRNA.	PAT1; KIAA0228; HS.84084	9.1111	0	9.26586	0	8.9086	0	9.64402	0	9.60247	0	9.5452	0	9.21291	0	9.15783	0	9.09414	0
APPL1	APPL1	ILMN_18890	3	Homo sapiens adaptor protein, phosphotyrosine interaction, PH domain and leucine zipper containing 1 (APPL1), mRNA.	APPL; DIP13alpha	8.75333	0	8.88136	0	8.6741	0	8.55872	0	8.3677	0	8.33819	0	9.0567	0	9.08561	0	9.0103	0
APPL2	APPL2	ILMN_139404	12	Homo sapiens adaptor protein, phosphotyrosine interaction, PH domain and leucine zipper containing 2 (APPL2), mRNA.	DIP13B; FLJ10659; APPL2	8.54054	0	8.4281	0	8.47327	0	8.81018	0	8.90464	0	8.88476	0	8.26912	0	8.37584	0	8.50602	0
APRIN	APRIN	ILMN_13136	13	Homo sapiens androgen-induced proliferation inhibitor (APRIN), transcript variant 2, mRNA.	AS3; FLJ23236; RP1-267P19.1; KIAA0979; CG008	5.81833	0.750681	5.64698	0.950549	5.96277	0.452545	6.13211	0.183813	5.7715	0.838134	6.00073	0.378562	5.90252	0.629781	5.82835	0.763338	5.78699	0.839779
APRT	APRT	ILMN_4221	16	Homo sapiens adenine phosphoribosyltransferase (APRT), transcript variant 1, mRNA.	MGC125857; AMP; MGC125856; DKFZp686D13177; MGC129961	10.3113	0	10.2718	0	10.4514	0	10.2337	0	10.1857	0	10.1905	0	10.3266	0	10.099	0	10.2405	0
APTX	APTX	ILMN_17807	9	Homo sapiens aprataxin (APTX), transcript variant 4, mRNA.	MGC1072; AOA; EOAHA; FLJ20157; AOA1; AXA1; EAOH; FHA-HIT	9.17685	0.0399627	9.22491	0.134631	9.13996	0.00270208	9.16953	0.0817843	9.14324	0.140098	9.23863	0.0114675	9.25261	0.00277869	9.28394	0.00512393	9.23276	0.125115
AQP1	AQP1	ILMN_24349	7	Homo sapiens aquaporin 1 (Colton blood group) (AQP1), mRNA.	MGC26324; AQP-CHIP; CO; CHIP28	6.43227	0.00156007	6.2678	0.00618981	6.36915	0.00085142	6.28087	0.00199081	6.31431	0.000541923	6.28847	0.000884623	6.333	0.0235908	6.24866	0.022191	6.31727	0.00366671
AQP10	AQP10	ILMN_6629	1	Homo sapiens aquaporin 10 (AQP10), mRNA.	AQPA_HUMAN	6.10708	0.211172	5.89285	0.491758	6.15083	0.160935	7.01539	0	7.01955	0	7.17988	0	6.01755	0.385246	6.02676	0.389877	5.76107	0.827348
AQP11	AQP11	ILMN_25297	11	Homo sapiens aquaporin 11 (AQP11), mRNA.	AQPX1	6.40484	0	6.40902	0	6.83159	0	6.471	0	6.58543	0	6.41579	0	7.25772	0	7.33712	0	7.2882	0
AQP12A	AQP12A	ILMN_7810	2	Homo sapiens aquaporin 12A (AQP12A), mRNA.	AQPX2; AQP12	6.52028	0	6.17671	0.115385	6.27316	0.0536451	6.13554	0.111111	6.28007	0.0329218	6.31817	0.0162822	6.07925	0.27459	6.53863	0	6.39156	0.0124309
AQP2	AQP2	ILMN_10224	12	Homo sapiens aquaporin 2 (collecting duct) (AQP2), mRNA.	AQP-CD; MGC34501; WCH-CD	6.10052	0.228883	6.01908	0.355769	6.04448	0.323246	5.73253	0.887517	6.05118	0.297668	5.98505	0.378562	6.02341	0.36612	6.03844	0.351573	6.05708	0.290055
AQP3	AQP3	ILMN_22744	9	Homo sapiens aquaporin 3 (Gill blood group) (AQP3), mRNA.	GIL	6.17251	0.141689	6.27891	0.0865385	6.05285	0.303989	6.21907	0.0809328	6.12084	0.179698	6.00897	0.337856	5.93759	0.557377	5.98122	0.477428	5.97268	0.458564
AQP4	AQP4	ILMN_24856	18	Homo sapiens aquaporin 4 (AQP4), transcript variant a, mRNA.	MIWC; HMIWC2; MGC22454	6.11608	0.0857679	6.09512	0.101497	6.17346	0.0421178	5.99898	0.396282	5.91902	0.53238	6.00729	0.271415	5.98424	0.395467	5.89693	0.770731	5.90557	0.632146
AQP5	AQP5	ILMN_3566	12	Homo sapiens aquaporin 5 (AQP5), mRNA.		5.95768	0.47139	6.20329	0.14011	6.12895	0.180193	6.10473	0.192044	6.09746	0.216735	6.42456	0.0027137	5.78942	0.849727	5.95776	0.515732	5.84476	0.71547
AQP6	AQP6	ILMN_10931	12	Homo sapiens aquaporin 6, kidney specific (AQP6), transcript variant 2, mRNA.	AQP2L	6.99954	0.00213826	7.04051	0.00217365	7.04244	0.0147816	6.68376	0.0631124	6.66508	0.000135481	6.62298	0.000575327	7.06416	0.0247927	6.92264	0.00757915	7.03746	0.0412686
AQP7	AQP7	ILMN_10468	9	Homo sapiens aquaporin 7 (AQP7), mRNA.	MGC149555; AQP7L; MGC149556; AQPap; AQP9	6.0197	0.36376	6.06138	0.313187	5.97944	0.429161	5.98055	0.41701	5.98634	0.437586	6.05473	0.268657	5.84057	0.766393	5.95898	0.511628	5.80403	0.802486
AQP7P2	AQP7P2	ILMN_38291	9	PREDICTED: Homo sapiens aquaporin 7 pseudogene 2, transcript variant 1 (AQP7P2), misc RNA.		5.95548	0.512236	6.0547	0.149238	5.96338	0.476252	5.92818	0.620386	5.94905	0.501896	6.08927	0.0439855	6.0743	0.171953	6.07217	0.182074	6.13866	0.0451541
AQP8	AQP8	ILMN_11785	16	Homo sapiens aquaporin 8 (AQP8), mRNA.		5.89154	0.600817	6.04605	0.339286	5.90218	0.594223	6.00141	0.382716	6.10678	0.207133	6.06288	0.255088	5.91514	0.606557	5.81728	0.811218	5.5988	0.972376
AQP9	AQP9	ILMN_15164	15	Homo sapiens aquaporin 9 (AQP9), mRNA.	HsT17287; SSC1	6.33109	0.0313351	6.41613	0.00549451	6.50398	0	5.99274	0.242798	6.3886	0.00137174	6.03674	0.218453	6.40304	0.0068306	6.33647	0.0506156	6.40454	0.0110497
AQR	AQR	ILMN_166517	15	Homo sapiens aquarius homolog (mouse) (AQR), mRNA.	DKFZp686B23123; KIAA0560	8.7647	0	8.70002	0	8.77998	0	8.13666	0	8.10982	0	8.09529	0	8.93521	0	9.02368	0	8.85596	0
AR	AR	ILMN_20579	X	Homo sapiens androgen receptor (dihydrotestosterone receptor; testicular feminization; spinal and bulbar muscular atrophy; Kennedy disease) (AR), transcript variant 2, mRNA.	DHTR; SMAX1; TFM; HUMARA; AIS; NR3C4; KD; SBMA	6.14308	0.190127	6.20074	0.143144	6.0357	0.460332	6.00326	0.222224	5.92006	0.636281	6.03155	0.198984	6.20257	0.207695	6.30118	0.077776	6.20419	0.273324
ARAF	ARAF	ILMN_18073	X	Homo sapiens v-raf murine sarcoma 3611 viral oncogene homolog (ARAF), mRNA.	ARAF1; PKS2; A-RAF; RAFA1	9.18347	0	9.49541	0	9.31628	0	8.67977	0	9.07911	0	9.08212	0	9.57257	0	9.62277	0	9.54378	0
ARC	ARC	ILMN_28586	8	Homo sapiens activity-regulated cytoskeleton-associated protein (ARC), mRNA.	KIAA0278	6.45618	0	6.30732	0.0274725	6.59551	0	6.47122	0	6.59233	0	7.0231	0	6.54765	0	6.19545	0.158687	6.27109	0.0469613
ARCN1	ARCN1	ILMN_7340	11	Homo sapiens archain 1 (ARCN1), mRNA.	COPD	10.9466	0	10.8051	0	10.8334	0	11.2493	0	10.6622	0	10.6561	0	10.5991	0	10.5816	0	10.719	0
ARD1A	ARD1A	ILMN_20137	X	Homo sapiens ARD1 homolog A, N-acetyltransferase (S. cerevisiae) (ARD1A), mRNA.	MGC71248; DXS707; ARD1; TE2	10.8113	0	10.9	0	10.7953	0	9.85669	0	10.0765	0	10.1227	0	11.1786	0	11.0111	0	10.9469	0
AREG	AREG	ILMN_29697	4	Homo sapiens amphiregulin (schwannoma-derived growth factor) (AREG), mRNA.	MGC13647; CRDGF; AR; SDGF	5.84342	0.707085	6.06043	0.339286	5.85855	0.674003	5.92603	0.554184	5.85512	0.691358	6.02922	0.322931	5.87596	0.688525	6.05318	0.314638	5.84295	0.737569
ARF1	ARF1	ILMN_12213	1	Homo sapiens ADP-ribosylation factor 1 (ARF1), transcript variant 2, mRNA.		11.2276	1.02791e-05	11.1731	2.97719e-05	11.2914	1.42133e-05	10.1614	8.83532e-05	10.2067	8.39364e-05	10.27	0	11.5435	0	11.523	4.26674e-07	11.5678	0
ARF3	ARF3	ILMN_6605	12	Homo sapiens ADP-ribosylation factor 3 (ARF3), mRNA.		9.27079	0	9.26935	0	9.36011	0	8.46971	0	8.08093	0	8.20597	0	9.45446	0	9.34391	0	9.58265	0
ARF4	ARF4	ILMN_5548	3	Homo sapiens ADP-ribosylation factor 4 (ARF4), mRNA.	ARF2	11.6002	0	11.5551	0	11.634	0	11.7595	0	11.6061	0	11.6726	0	11.625	0	11.5445	0	11.4793	0
ARF5	ARF5	ILMN_4136	7	Homo sapiens ADP-ribosylation factor 5 (ARF5), mRNA.		9.77965	0	9.81994	0	9.8729	0	10.1111	0	9.89364	0	10.1571	0	9.80223	0	9.71592	0	9.93651	0
ARF6	ARF6	ILMN_30013	14	Homo sapiens ADP-ribosylation factor 6 (ARF6), mRNA.		6.60443	0	6.79806	0	6.45473	0	6.3957	0	6.26088	0.0246914	6.19259	0.0529172	6.45108	0	6.71289	0	6.61211	0
ARFGAP1	ARFGAP1	ILMN_4215	20	Homo sapiens ADP-ribosylation factor GTPase activating protein 1 (ARFGAP1), transcript variant 1, mRNA.	ARF1GAP; HRIHFB2281; MGC39924	8.20462	0	8.15798	0	8.15088	0	8.34361	0	8.36154	0	8.25726	0	8.05039	0	8.00404	0.00135115	8.00423	0
ARFGAP2	ARFGAP2	ILMN_12944	11	Homo sapiens ADP-ribosylation factor GTPase activating protein 2 (ARFGAP2), mRNA.	Zfp289; FLJ26000; FLJ14576; ZNF289; IRZ; Nbla10535	8.58501	0	8.38706	0	8.54541	0	8.51348	0	8.68567	0	8.68099	0	8.81689	0	8.66717	0	8.81578	0
ARFGAP3	ARFGAP3	ILMN_17507	22	Homo sapiens ADP-ribosylation factor GTPase activating protein 3 (ARFGAP3), mRNA.	ARFGAP1	7.96108	0	7.55288	0.139839	7.86427	0.00151363	7.70988	0.0532928	7.33963	0.0354094	7.37721	0.00299078	7.94021	0.000238884	7.98975	0.00629163	8.06666	0.000214623
ARFGEF1	ARFGEF1	ILMN_164295	8	Homo sapiens ADP-ribosylation factor guanine nucleotide-exchange factor 1(brefeldin A-inhibited) (ARFGEF1), mRNA.	DKFZP434L057; BIG1; ARFGEP1; P200; D730028O18Rik	8.33488	0	8.32862	0	8.19616	0	7.85991	0	7.76048	0	7.95824	0	8.36729	0	8.49864	0	8.3639	0
ARFGEF2	ARFGEF2	ILMN_9645	20	Homo sapiens ADP-ribosylation factor guanine nucleotide-exchange factor 2 (brefeldin A-inhibited) (ARFGEF2), mRNA.	FLJ23723; dJ1164I10.1; BIG2	7.72944	0	7.68072	0	7.52569	0	7.5067	0	7.46813	0	7.50455	0	7.70785	0	7.64799	0	7.36454	0
ARFIP1	ARFIP1	ILMN_15968	4	Homo sapiens ADP-ribosylation factor interacting protein 1 (arfaptin 1) (ARFIP1), transcript variant 2, mRNA.	MGC117369; HSU52521	8.13821	0.011958	7.69817	0.00859731	7.89792	0.000161899	8.03055	0.117055	7.82805	0.0924585	7.84808	0.027453	7.91155	0.00277869	8.08242	0.000377494	8.0126	0.0804782
ARFIP2	ARFIP2	ILMN_3420	11	Homo sapiens ADP-ribosylation factor interacting protein 2 (arfaptin 2) (ARFIP2), mRNA.	POR1	6.68427	0	6.31662	0.0357143	6.32283	0.0261348	6.3754	0	6.45305	0	6.46793	0	6.50479	0	6.19197	0.158687	6.58964	0
ARFRP1	ARFRP1	ILMN_1792	20	Homo sapiens ADP-ribosylation factor related protein 1 (ARFRP1), mRNA.	ARL18; Arp1; ARP	6.76297	0	6.78873	0	7.05125	0	7.0854	0	6.91556	0	6.91266	0	6.92606	0	6.87195	0	6.42042	0
ARG1	ARG1	ILMN_19494	6	Homo sapiens arginase, liver (ARG1), mRNA.		5.96263	0.456403	6.19826	0.171703	5.9864	0.418157	5.50524	0.998628	5.69382	0.921811	5.62945	0.967436	5.92704	0.575137	5.9977	0.414501	5.68217	0.936464
ARG2	ARG2	ILMN_15065	14	Homo sapiens arginase, type II (ARG2), nuclear gene encoding mitochondrial protein, mRNA.		6.73945	0	6.63115	0	6.52441	0	7.23445	0	7.33669	0	7.21676	0	7.09014	0	7.11158	0	7.0812	0
ARG99	ARG99	ILMN_138916	12	Homo sapiens ARG99 protein (ARG99), transcript variant 1, mRNA.	OLF	5.88472	0.613079	5.59069	0.968407	6.02744	0.352132	5.85076	0.727023	5.89851	0.615912	5.92764	0.529172	5.91043	0.617486	6.12112	0.209302	5.62927	0.961326
ARGFX	ARGFX	ILMN_29168	3	Homo sapiens arginine-fifty homeobox (ARGFX), mRNA.		5.8838	0.614441	6.14204	0.243132	5.95359	0.474553	5.83439	0.765432	5.50832	0.990398	5.94385	0.507463	5.71528	0.92623	5.74351	0.896033	6.09389	0.248619
ARGFXP2	ARGFXP2	ILMN_18049	17	Homo sapiens arginine-fifty homeobox pseudogene 2 (ARGFXP2) on chromosome 17.		5.84884	0.808711	5.86289	0.81901	5.88677	0.711743	6.00544	0.367515	6.00883	0.365167	6.10587	0.0884623	5.88754	0.712569	5.83765	0.85695	5.83892	0.836509
ARGLU1	ARGLU1	ILMN_6795	13	Homo sapiens arginine and glutamate rich 1 (ARGLU1), mRNA.	FLJ10154; RP11-297I6.1; DKFZp686O08106	11.2586	0	11.2434	0	11.2123	0	11.1663	0	11.3077	0	11.1562	0	11.2778	0	11.2517	0	11.2594	0
ARHGAP1	ARHGAP1	ILMN_4646	11	Homo sapiens Rho GTPase activating protein 1 (ARHGAP1), mRNA.	RHOGAP; p50rhoGAP; RHOGAP1; CDC42GAP	10.3973	0	10.4006	0	10.3338	0	10.4653	0	10.784	0	11.0027	0	10.0576	0	10.1103	0	9.98469	0
ARHGAP10	ARHGAP10	ILMN_24582	4	Homo sapiens Rho GTPase activating protein 10 (ARHGAP10), mRNA.	FLJ20896; PS-GAP; GRAF2; FLJ41791	8.13385	0	8.30832	0	8.39552	0	7.48482	0	7.44542	0	7.34687	0	8.90953	0	8.48717	0	8.55781	0
ARHGAP11A	ARHGAP11A	ILMN_15337	15	Homo sapiens Rho GTPase activating protein 11A (ARHGAP11A), transcript variant 1, mRNA.	GAP (1-12); KIAA0013; MGC70740	6.9426	0	6.99044	0	6.85171	0	6.58186	1.16153e-08	6.64375	2.2026e-07	6.71628	0	7.04001	0	7.03351	0	7.07396	0
ARHGAP11B	ARHGAP11B	ILMN_32562	15	Homo sapiens Rho GTPase activating protein 11B (ARHGAP11B), mRNA. XM_931045 XM_931050	B'-T; D-X; MGC104367; GAP (1-8); FAM7B1	7.41027	0	7.71799	0	7.54695	0	6.87916	0	6.83955	0	6.99696	0	7.80665	0	7.49508	0	7.58274	0
ARHGAP12	ARHGAP12	ILMN_19560	10	Homo sapiens Rho GTPase activating protein 12 (ARHGAP12), mRNA.	FLJ10971; FLJ21785; FLJ45709; FLJ20737; DKFZp779N2050	7.34396	0	7.18	0	7.28413	0	7.8356	0	7.49749	0	7.55525	0	7.18583	0	7.22892	0	7.2538	0
ARHGAP15	ARHGAP15	ILMN_3543	2	Homo sapiens Rho GTPase activating protein 15 (ARHGAP15), mRNA.	BM046	6.21278	0.0899183	6.17272	0.144231	6.19667	0.112792	5.63491	0.950617	6.14219	0.142661	5.82399	0.698779	6.12011	0.20082	5.91453	0.618331	5.94681	0.495856
ARHGAP17	ARHGAP17	ILMN_16990	16	Homo sapiens Rho GTPase activating protein 17 (ARHGAP17), transcript variant 1, mRNA.	FLJ37567; MSTP110; DKFZp564A1363; MSTP066; RICH1; MST066; FLJ43368; MGC87805; MSTP038; WBP15; NADRIN; MST110	9.3327	0.0102791	9.40958	0.0576391	9.43592	0.00661608	8.35192	0.00509883	8.7862	0.0537745	8.68768	0.0176979	9.60943	5.97483e-05	9.57582	0.00195174	9.61825	0.000208409
ARHGAP18	ARHGAP18	ILMN_28314	6	Homo sapiens Rho GTPase activating protein 18 (ARHGAP18), mRNA.	MGC126757; bA307O14.2; MGC138145; FLJ25728; MacGAP	7.47773	0	7.12134	0	7.16545	0	7.88683	0	7.93665	0	7.72226	0	6.03401	0.330601	5.91507	0.658003	5.77485	0.71547
ARHGAP19	ARHGAP19	ILMN_22028	10	Homo sapiens Rho GTPase activating protein 19 (ARHGAP19), mRNA.	MGC138804; MGC138805; MGC14258; DKFZp313K217	9.59101	0	9.59702	0	9.53988	0	9.24754	0	9.23995	0	9.06886	0	9.78368	0	9.55006	0	9.90955	0
ARHGAP20	ARHGAP20	ILMN_27302	11	Homo sapiens Rho GTPase activating protein 20 (ARHGAP20), mRNA.	KIAA1391; RARHOGAP	6.00173	0.40327	5.87786	0.603022	6.20707	0.0976616	6.46091	0	6.19335	0.111111	6.29916	0.027137	5.76097	0.882514	5.81506	0.819426	5.76678	0.842542
ARHGAP21	ARHGAP21	ILMN_10414	10	Homo sapiens Rho GTPase activating protein 21 (ARHGAP21), mRNA.	FLJ33323; DKFZp761L0424; ARHGAP10	9.79985	0	9.66178	0	9.67607	0	10.3876	0	10.4619	0	10.4504	0	9.45653	0	9.35475	0	9.2913	0
ARHGAP22	ARHGAP22	ILMN_15801	10	Homo sapiens Rho GTPase activating protein 22 (ARHGAP22), mRNA.	RhoGAP2	7.08464	0	7.25709	0	7.23354	0	6.86079	0	7.16913	0	7.21577	0	7.80472	0	7.676	0	7.75223	0
ARHGAP23	ARHGAP23	ILMN_44222	17	PREDICTED: Homo sapiens Rho GTPase activating protein 23, transcript variant 1 (ARHGAP23), mRNA.		8.65211	0.00241724	8.67966	0.0477725	8.82815	0.0436118	10.3132	0.0747427	10.2249	0.0547482	10.4352	0.0007938	6.06269	0.443789	6.25387	0.542518	6.01796	0.19348
ARHGAP24	ARHGAP24	ILMN_183382	4	Homo sapiens Rho GTPase activating protein 24 (ARHGAP24), transcript variant 3, mRNA.	FILGAP; p73RhoGAP; FLJ33877; RC-GAP72; DKFZP564B1162; p73; RCGAP72	6.3179	0.0252192	6.42234	0.00992348	6.21562	0.0143675	7.10174	0.000300909	7.03582	0.000611187	7.08097	0.000353943	6.02593	0.673492	6.03869	0.362028	5.88867	0.6701
ARHGAP25	ARHGAP25	ILMN_1674	2	Homo sapiens Rho GTPase activating protein 25 (ARHGAP25), transcript variant 1, mRNA.	KAIA0053	6.03051	0.374904	6.02517	0.363046	5.96612	0.463416	6.04865	0.0929223	6.06953	0.275183	6.28422	0.000893749	6.03831	0.184313	5.97102	0.49128	5.97503	0.376211
ARHGAP26	ARHGAP26	ILMN_138719	5	Homo sapiens Rho GTPase activating protein 26 (ARHGAP26), mRNA.	OPHN1L; GRAF; OPHN1L1; KIAA0621; FLJ42530	6.21614	0.0871935	6.24813	0.104396	5.7723	0.839065	6.13246	0.146776	6.12686	0.164609	6.25602	0.0434193	5.93289	0.564208	5.85324	0.723666	6.01243	0.368785
ARHGAP27	ARHGAP27	ILMN_2701	17	Homo sapiens Rho GTPase activating protein 27 (ARHGAP27), mRNA.	FLJ43547; CAMGAP1; MGC120624	6.13946	0.1703	6.31451	0.0412088	6.22754	0.082531	6.45885	0	6.0252	0.27572	6.12775	0.135685	6.2111	0.0915301	6.41821	0.0191519	6.46756	0
ARHGAP28	ARHGAP28	ILMN_22145	18	Homo sapiens Rho GTPase activating protein 28 (ARHGAP28), transcript variant 2, mRNA.	FLJ10312; DKFZp686A2038	7.19732	0.000628239	7.09376	0.000622135	7.11461	0.000711137	9.22074	0.00026605	8.80842	0.00026605	8.99003	0.00026605	5.74632	0.98967	5.92845	0.78495	5.78405	0.729876
ARHGAP29	ARHGAP29	ILMN_29935	1	Homo sapiens Rho GTPase activating protein 29 (ARHGAP29), mRNA.	RP11-255E17.1; PARG1	6.2079	0.0899183	6.39435	0.00824176	6.29121	0.042641	7.251	0	7.0003	0	7.09298	0	6.0039	0.413934	5.95926	0.560875	5.8977	0.535912
ARHGAP30	ARHGAP30	ILMN_15838	1	Homo sapiens Rho GTPase activating protein 30 (ARHGAP30), transcript variant 1, mRNA.	FLJ00267; RP11-544M22.6; FLJ44128	7.12434	0.322874	6.91089	0.119729	7.05615	0.108977	6.96715	0.0521773	7.16965	0.150742	7.0151	0.34202	6.96378	0.616535	7.21552	0.34174	7.05656	0.127989
ARHGAP4	ARHGAP4	ILMN_2811	X	Homo sapiens Rho GTPase activating protein 4 (ARHGAP4), mRNA.	p115; C1; RGC1; KIAA0131; RhoGAP4	8.94712	0	9.06208	0	9.06992	0	5.92786	0.187929	6.07	0.170096	6.21793	0.036635	9.49288	0	9.32449	0	9.49296	0
ARHGAP5	ARHGAP5	ILMN_4862	14	Homo sapiens Rho GTPase activating protein 5 (ARHGAP5), transcript variant 2, mRNA.	RhoGAP5; p190-B; GFI2	6.64897	0	6.08562	0.186813	6.06291	0.286107	6.32682	0.00548697	6.18343	0.085048	6.35443	0.00678426	6.38317	0.0122951	6.17916	0.166895	6.59119	0
ARHGAP6	ARHGAP6	ILMN_1184	X	Homo sapiens Rho GTPase activating protein 6 (ARHGAP6), transcript variant 4, mRNA.	RHOGAPX-1; rhoGAPX-1; RHOGAP6	5.8042	0.865792	5.9354	0.661426	5.93127	0.700738	6.01961	0.428352	5.74109	0.954871	5.76229	0.982077	5.96709	0.477357	5.96526	0.569593	5.8791	0.82521
ARHGAP8	ARHGAP8	ILMN_10507	22	Homo sapiens Rho GTPase activating protein 8 (ARHGAP8), transcript variant 2, mRNA.	PP610; FLJ20185; BPGAP1	5.97522	0.46733	6.18951	0.17152	6.13623	0.0430515	6.00308	0.365685	6.15155	0.0207477	6.05388	0.210506	6.05178	0.272021	6.10132	0.161924	6.09856	0.249543
ARHGAP9	ARHGAP9	ILMN_22879	12	Homo sapiens Rho GTPase activating protein 9 (ARHGAP9), transcript variant 2, mRNA.	10C; RGL1; FLJ16525; MGC1295	6.0462	0.254824	6.15689	0.188505	6.16975	0.0386015	5.9433	0.34551	6.23335	0.00813731	6.03814	0.229211	6.08192	0.167757	6.10513	0.124658	6.13592	0.132001
ARHGDIA	ARHGDIA	ILMN_15874	17	Homo sapiens Rho GDP dissociation inhibitor (GDI) alpha (ARHGDIA), mRNA.	RHOGDI-1; GDIA1; MGC117248; RHOGDI	11.2027	0	11.2455	0	11.0928	0	10.7085	0	10.7666	0	10.727	0	11.2436	0	11.2805	0	11.4674	0
ARHGDIB	ARHGDIB	ILMN_9074	12	Homo sapiens Rho GDP dissociation inhibitor (GDI) beta (ARHGDIB), mRNA.	Ly-GDI; RAP1GN1; GDIA2; D4; LYGDI; GDID4	6.99165	0	6.82281	0	6.81406	0	7.0254	0	7.24792	0	7.07482	0	5.97131	0.424863	6.13418	0.221614	6.36602	0.00552486
ARHGDIG	ARHGDIG	ILMN_176091	16	Homo sapiens Rho GDP dissociation inhibitor (GDI) gamma (ARHGDIG), mRNA.	RHOGDI-3	6.46498	0	6.53477	0	6.48947	0	6.62162	0	6.34916	0.000791245	6.51341	0	7.05766	0	7.13856	0	6.9039	0.00354938
ARHGEF1	ARHGEF1	ILMN_792	19	Homo sapiens Rho guanine nucleotide exchange factor (GEF) 1 (ARHGEF1), transcript variant 2, mRNA.	P115-RHOGEF; GEF1; LBCL2; SUB1.5	6.45939	0.000268075	6.8713	1.16632e-05	6.61791	0.0133008	6.23794	0.00688443	6.35617	0.00016057	6.49691	8.19479e-06	6.6076	2.71954e-08	6.5188	0.000271389	6.55581	6.86204e-06
ARHGEF10	ARHGEF10	ILMN_11481	8	Homo sapiens Rho guanine nucleotide exchange factor (GEF) 10 (ARHGEF10), mRNA.	GEF10; DKFZp686H0726; MGC131664	9.13209	0	9.41855	0	9.16916	0	9.19231	0	9.15691	0	8.65264	0	9.30473	0	9.43108	0	9.38696	0
ARHGEF10L	ARHGEF10L	ILMN_6822	1	Homo sapiens Rho guanine nucleotide exchange factor (GEF) 10-like (ARHGEF10L), transcript variant 2, mRNA.	FLJ10521; KIAA1626; RP11-473A10.1; GrinchGEF	6.30861	0.000657862	6.322	0.00137217	6.09309	0.19111	6.10134	0.124807	6.08213	0.182202	6.24698	0.042403	6.33285	0.031934	6.16902	0.110285	6.22305	0.0293908
ARHGEF11	ARHGEF11	ILMN_2135	1	Homo sapiens Rho guanine nucleotide exchange factor (GEF) 11 (ARHGEF11), transcript variant 2, mRNA.	DKFZp667F1223; KIAA0380; PDZ-RHOGEF; GTRAP48	7.1748	0.00131165	7.11661	0.015951	7.19081	0.0855095	6.69786	0.157908	6.76461	0.0506121	6.75352	8.19479e-06	7.389	0.0215239	7.45001	0.0187681	7.64552	0.0470667
ARHGEF12	ARHGEF12	ILMN_13030	11	Homo sapiens Rho guanine nucleotide exchange factor (GEF) 12 (ARHGEF12), mRNA.	LARG; DKFZp686O2372; KIAA0382; PRO2792	7.38628	0	7.37972	0	7.06486	0	6.68439	0	6.62302	0	6.74571	0	7.52401	0	7.31755	0	7.29411	0
ARHGEF15	ARHGEF15	ILMN_19901	17	Homo sapiens Rho guanine nucleotide exchange factor (GEF) 15 (ARHGEF15), mRNA.	MGC44868; FLJ13791; ARGEF15; Vsm-RhoGEF; KIAA0915	6.67912	0	6.49946	0	6.57223	0	6.34511	0.00411523	6.29463	0.0205761	6.32232	0.0122117	6.25727	0.0655738	6.1735	0.173735	6.5563	0
ARHGEF16	ARHGEF16	ILMN_3096	1	Homo sapiens Rho guanine exchange factor (GEF) 16 (ARHGEF16), mRNA.	GEF16; NBR	6.45692	0	6.96032	0	6.82941	0	7.16851	0	7.67001	0	7.48219	0	6.41942	0	6.46801	0.00957592	6.0703	0.168508
ARHGEF17	ARHGEF17	ILMN_11064	11	Homo sapiens Rho guanine nucleotide exchange factor (GEF) 17 (ARHGEF17), mRNA.	KIAA0337; P164RHOGEF; p164-RhoGEF; FLJ90019; TEM4	6.69316	0	6.50069	0	6.90683	0	7.73817	0	7.45186	0	7.38976	0	7.12729	0	7.11405	0	6.85945	0
ARHGEF18	ARHGEF18	ILMN_4153	19	Homo sapiens rho/rac guanine nucleotide exchange factor (GEF) 18 (ARHGEF18), mRNA.	KIAA0521; MGC15913	10.1449	0	10.3027	0	10.2373	0	10.5377	0	10.6677	0	10.6852	0	10.4198	0	10.309	0	10.3753	0
ARHGEF19	ARHGEF19	ILMN_20302	1	Homo sapiens Rho guanine nucleotide exchange factor (GEF) 19 (ARHGEF19), mRNA.	WGEF; FLJ33962; RP4-733M16.1	7.90041	0	8.06436	0	8.17007	0	7.69093	0	7.80993	0	8.00184	0	8.44858	0	8.5206	0	8.46105	0
ARHGEF2	ARHGEF2	ILMN_21181	1	Homo sapiens rho/rac guanine nucleotide exchange factor (GEF) 2 (ARHGEF2), mRNA.	P40; GEF; LFP40; DKFZp547L106; GEF-H1; DKFZp547P1516; GEFH1; KIAA0651	10.2645	0	10.3749	0	10.5003	0	10.3565	0	10.7481	0	10.7171	0	10.3392	0	10.3178	0	10.278	0
ARHGEF3	ARHGEF3	ILMN_18508	3	Homo sapiens Rho guanine nucleotide exchange factor (GEF) 3 (ARHGEF3), mRNA.	DKFZP434F2429; XPLN; GEF3; MGC118905; STA3	9.19217	0	9.21325	0	9.21028	0	10.1254	0	10.0675	0	10.0262	0	8.40678	0	8.3523	0	8.31839	0
ARHGEF4	ARHGEF4	ILMN_2511	2	Homo sapiens Rho guanine nucleotide exchange factor (GEF) 4 (ARHGEF4), transcript variant 1, mRNA.	STM6; ASEF1; GEF4; ASEF	6.4909	0.106654	6.31219	0.025997	6.24255	0.183983	7.30315	0.0120136	6.46849	0.338702	6.50763	0.038685	6.50004	0.00214996	6.32008	0.0103161	6.44022	0.100134
ARHGEF5	ARHGEF5	ILMN_7906	7	Homo sapiens Rho guanine nucleotide exchange factor (GEF) 5 (ARHGEF5), mRNA.	TIM; TIM1; P60; GEF5; DKFZp686N1969	6.043	0.318801	5.79895	0.796703	5.94764	0.482806	6.00531	0.389575	5.98845	0.454047	5.9736	0.438263	5.93822	0.557377	5.73116	0.905609	5.84271	0.737569
ARHGEF6	ARHGEF6	ILMN_26689	X	Homo sapiens Rac/Cdc42 guanine nucleotide exchange factor (GEF) 6 (ARHGEF6), mRNA.	COOL2; PIXA; MRX46; KIAA0006; alpha-PIX; Cool-2; alphaPIX	7.22482	0	6.93029	0	7.07182	0	5.39357	0.982167	5.78736	0.596708	5.69849	0.766621	8.23245	0	8.36575	0	8.41121	0
ARHGEF7	ARHGEF7	ILMN_29199	13	Homo sapiens Rho guanine nucleotide exchange factor (GEF) 7 (ARHGEF7), transcript variant 1, mRNA.	KIAA0412; P50BP; BETA-PIX; PIXB; COOL1; PAK3; KIAA0142; P85SPR; P85COOL1; P85; P50; DKFZp761K1021; Nbla10314	8.19994	0.0264958	8.44061	0.0879066	8.29352	0.0139384	8.61778	0.068778	8.51272	0.496209	8.51883	0.0928966	8.33391	0.452911	8.52925	0.115739	8.41957	0.137132
ARHGEF9	ARHGEF9	ILMN_2351	X	Homo sapiens Cdc42 guanine nucleotide exchange factor (GEF) 9 (ARHGEF9), mRNA.	PEM2; HPEM-2; PEM-2; KIAA0424; COLLYBISTIN	6.25455	0.0626703	6.08018	0.243132	6.15155	0.15956	6.3147	0.0137174	6.24101	0.0603566	6.23751	0.0474898	5.96817	0.474044	6.02675	0.374829	6.0513	0.287293
ARID1A	ARID1A	ILMN_11397	1	Homo sapiens AT rich interactive domain 1A (SWI-like) (ARID1A), transcript variant 1, mRNA.	BAF250; B120; P270; SMARCF1; C1orf4; BAF250a; BM029	10.2555	0.380135	10.1254	0.0298915	10.3457	0.0201654	10.4553	0.0480542	10.5886	0.203433	10.6468	0.19904	10.177	0.00347222	10.1822	0.196275	10.0424	0.068001
ARID1B	ARID1B	ILMN_905	6	Homo sapiens AT rich interactive domain 1B (SWI1-like) (ARID1B), transcript variant 3, mRNA.	BRIGHT; p250R; DAN15; BAF250b; KIAA1235; ELD/OSA1; 6A3-5; RP11-419L10.1	6.16376	0.0421053	6.24383	0.0351416	6.33826	0.0022714	6.00046	0.197354	5.99695	0.483675	5.93716	0.388921	6.29633	0.117599	6.2174	0.0723144	6.42021	0.018964
ARID2	ARID2	ILMN_163259	12	Homo sapiens AT rich interactive domain 2 (ARID, RFX-like) (ARID2), mRNA.	KIAA1557; FLJ30619; DKFZp686G052; DKFZp779P0222; p200; BAF200	8.79415	0	8.79773	0	8.6159	0	8.0906	0	8.14531	0	8.2728	0	8.53247	0	8.58601	0	8.55946	0
ARID3A	ARID3A	ILMN_18757	19	Homo sapiens AT rich interactive domain 3A (BRIGHT-like) (ARID3A), mRNA.	E2FBP1; BRIGHT; DRIL3; DRIL1	10.1981	0	10.3444	0	10.4009	0	9.79864	0	9.3155	0	9.44035	0	10.2441	0	10.3402	0	10.3013	0
ARID3B	ARID3B	ILMN_4032	15	Homo sapiens AT rich interactive domain 3B (BRIGHT-like) (ARID3B), mRNA.	DRIL2; BDP	9.97976	0	9.98852	0	10.0367	0	7.62893	0	8.21172	0	8.14874	0	10.1748	0	10.3309	0	10.0373	0
ARID3C	ARID3C	ILMN_24805	9	Homo sapiens AT rich interactive domain 3C (BRIGHT-like) (ARID3C), mRNA.		6.22816	0.0817439	5.95446	0.450549	6.11271	0.206327	5.6911	0.914952	6.23079	0.0713306	6.19039	0.0909091	6.25078	0.0669399	5.91049	0.626539	5.94669	0.497238
ARID4A	ARID4A	ILMN_17714	14	Homo sapiens AT rich interactive domain 4A (RBP1-like) (ARID4A), transcript variant 3, mRNA.	RBP1; RBP-1; RBBP1	7.45619	0	7.20048	3.45577e-09	7.31849	0	6.73208	5.37745e-08	6.67225	4.75762e-05	6.60833	6.50529e-06	7.2672	3.39943e-09	7.36992	0	7.1315	9.48608e-08
ARID4B	ARID4B	ILMN_478	1	Homo sapiens AT rich interactive domain 4B (RBP1-like) (ARID4B), transcript variant 1, mRNA.	BCAA; RBP1L1; MGC163290; BRCAA1; SAP180; RBBP1L1; DKFZp313M2420	7.88755	0	7.69233	0	7.62428	0	7.68837	0	7.50692	0	7.62859	0	8.01793	0	7.77722	0	7.6893	0
ARID5A	ARID5A	ILMN_12305	2	Homo sapiens AT rich interactive domain 5A (MRF1-like) (ARID5A), mRNA.	MRF-1; RP11-363D14; MRF1	5.83263	0.901964	5.9651	0.429199	6.11622	0.0757671	5.89544	0.699341	5.94676	0.567145	6.13251	0.026248	6.16872	0.0308123	6.12363	0.236849	6.0976	0.111918
ARID5B	ARID5B	ILMN_17477	10	Homo sapiens AT rich interactive domain 5B (MRF1-like) (ARID5B), mRNA.	MRF2; FLJ21150; RP11-341A19.1	9.7128	0	9.63801	0	9.67728	0	11.8768	0	11.5943	0	11.6188	0	7.5042	0	7.81319	0	7.72979	0
ARIH1	ARIH1	ILMN_16556	15	Homo sapiens ariadne homolog, ubiquitin-conjugating enzyme E2 binding protein, 1 (Drosophila) (ARIH1), mRNA.	ARI; HHARI; UBCH7BP; HARI	8.04728	0	8.13185	0	8.26209	0	8.03578	0	8.31919	0	8.15314	0	8.04504	0	7.92518	0	8.09166	0
ARIH2	ARIH2	ILMN_139401	3	Homo sapiens ariadne homolog 2 (Drosophila) (ARIH2), mRNA.	FLJ10938; TRIAD1; FLJ33921; ARI2	10.0004	0	9.938	0	9.97918	0	9.97851	0	10.5054	0	10.3843	0	10.0371	0	9.99819	0	9.78905	0
ARL1	ARL1	ILMN_26197	12	Homo sapiens ADP-ribosylation factor-like 1 (ARL1), mRNA.	ARFL1	9.71738	0	9.82298	0	9.58312	0	8.66673	0	8.69079	0	8.55576	0	10.0766	0	10.3053	0	10.3259	0
ARL10	ARL10	ILMN_24600	5	Homo sapiens ADP-ribosylation factor-like 10 (ARL10), mRNA.	FLJ39249; ARL10A	6.48457	0	6.40847	0.010989	6.16982	0.140303	6.40111	0	5.82089	0.643347	6.3885	0.0027137	6.42852	0.00136612	6.46647	0.00683995	6.39548	0.0124309
ARL11	ARL11	ILMN_29421	13	Homo sapiens ADP-ribosylation factor-like 11 (ARL11), mRNA.	FLJ33930; ARLTS1; MGC17429	5.83337	0.72752	5.62717	0.967033	6.04075	0.325997	5.69633	0.947874	5.88316	0.676269	5.64301	0.963365	5.75968	0.882514	5.50423	0.995896	5.77746	0.868784
ARL13A	ARL13A	ILMN_25863	X	Homo sapiens ADP-ribosylation factor-like 13A (ARL13A), mRNA.	dJ341D10.2; ARL13	6.05653	0.299727	6.06401	0.273352	6.28036	0.0481431	6.02275	0.301783	6.02425	0.331962	6.00484	0.332429	6.11774	0.204918	6.09629	0.257182	6.0753	0.247238
ARL13B	ARL13B	ILMN_8724	3	Homo sapiens ADP-ribosylation factor-like 13B (ARL13B), transcript variant 1, mRNA.	MGC120612; ARL2L1; DKFZp761H079; MGC120611; DKFZp686M2074; DKFZp686L2472; DKFZp686E2075	7.35064	0.000490946	7.39265	0.000184911	7.22711	0	7.51722	0	7.47917	0.000211689	7.33644	0.000207118	7.68154	0	8.06354	0	7.99299	0
ARL14	ARL14	ILMN_20812	3	Homo sapiens ADP-ribosylation factor-like 14 (ARL14), mRNA.	ARF7; FLJ22595	5.94897	0.487738	6.51435	0.00274725	6.20489	0.100413	6.14853	0.130316	6.10496	0.193416	5.82247	0.70692	6.19537	0.101093	5.9153	0.611491	5.92182	0.538674
ARL15	ARL15	ILMN_910	5	Homo sapiens ADP-ribosylation factor-like 15 (ARL15), mRNA.	FLJ20051; ARFRP2	6.7801	0	6.62694	0	6.69778	0	6.38699	0	6.50681	0	6.49174	0	7.03472	0	7.00051	0	6.98047	0
ARL16	ARL16	ILMN_40335	17	Homo sapiens ADP-ribosylation factor-like 16 (ARL16), mRNA.		9.69159	0	9.73744	0	9.76364	0	10.2148	0	9.90191	0	9.87639	0	9.89735	0	9.79704	0	9.84425	0
ARL17P1	ARL17P1	ILMN_22869	17	Homo sapiens ADP-ribosylation factor-like 17 pseudogene 1 (ARL17P1), mRNA.	ARF1P2; ARL17A	6.47246	0	6.41645	0	6.77679	0	6.5797	0	6.46177	0	6.59816	0	6.36653	0.0177596	6.53738	0	6.62865	0
ARL2	ARL2	ILMN_20438	11	Homo sapiens ADP-ribosylation factor-like 2 (ARL2), mRNA.	ARFL2	11.387	0	11.5793	0	11.3363	0	11.4035	0	11.9562	0	11.7609	0	11.4477	0	11.4388	0	11.394	0
ARL2BP	ARL2BP	ILMN_28696	16	Homo sapiens ADP-ribosylation factor-like 2 binding protein (ARL2BP), mRNA.	BART1	11.0693	0	11.0044	0	11.0065	0	10.0713	0	10.1201	0	9.86731	0	11.3759	0	11.3789	0	11.3106	0
ARL3	ARL3	ILMN_15691	10	Homo sapiens ADP-ribosylation factor-like 3 (ARL3), mRNA.	ARFL3	7.73747	0	7.70846	0	7.57585	0	7.07353	0	7.20921	0	7.20469	0	8.44264	0	8.47996	0	8.48154	0
ARL4A	ARL4A	ILMN_7258	7	Homo sapiens ADP-ribosylation factor-like 4A (ARL4A), transcript variant 3, mRNA.	ARL4	7.05313	7.97429e-05	6.94864	7.34383e-05	7.03924	0.000345052	6.94786	5.37761e-05	7.23183	5.37761e-05	7.10776	6.22325e-05	6.70663	0.000108068	6.92547	9.70099e-05	6.81343	5.66811e-05
ARL4C	ARL4C	ILMN_15416	2	Homo sapiens ADP-ribosylation factor-like 4C (ARL4C), mRNA.	ARL7; LAK	6.42233	0.0027248	6.46945	0	6.37922	0.0137552	6.43811	0	6.36281	0.00960219	6.38746	0.0027137	6.25195	0.0669399	6.28075	0.0779754	5.95526	0.447514
ARL4D	ARL4D	ILMN_138313	17	Homo sapiens ADP-ribosylation factor-like 4D (ARL4D), mRNA.	ARL6; ARF4L	6.09654	0.23842	6.24181	0.0947802	5.922	0.563962	6.33871	0.00960219	6.13777	0.141289	6.29423	0.0257802	6.14935	0.147541	6.14641	0.188782	6.09703	0.208564
ARL5A	ARL5A	ILMN_137185	2	Homo sapiens ADP-ribosylation factor-like 5A (ARL5A), transcript variant 3, mRNA.	ARFLP5; ARL5	10.8723	0	10.8968	0	10.8632	0	11.0734	0	10.9879	0	10.9896	0	10.9853	0	11.0319	0	10.7867	0
ARL5B	ARL5B	ILMN_7087	10	Homo sapiens ADP-ribosylation factor-like 5B (ARL5B), mRNA.	ARL8	7.9461	0	7.78646	0	7.84494	0	7.77587	0	7.7047	0	7.62989	0	7.40292	0	7.52568	0	7.56617	0
ARL5C	ARL5C	ILMN_42705		PREDICTED: Homo sapiens ADP-ribosylation factor-like 5C (ARL5C), mRNA.		6.07271	0.276567	5.88625	0.603022	5.9269	0.54608	6.05704	0.268861	5.98588	0.422497	5.83651	0.694708	6.05006	0.318306	6.00349	0.414501	6.08744	0.244475
ARL6	ARL6	ILMN_10369	3	Homo sapiens ADP-ribosylation factor-like 6 (ARL6), transcript variant 1, mRNA.	BBS3; MGC32934	6.6805	0.00183726	6.60555	0.0289657	6.58959	0.00394849	7.16095	0.0278982	7.05146	0.0352969	6.94938	0.160658	6.23315	0.0204576	6.32957	0.174656	6.40273	0.134524
ARL6IP1	ARL6IP1	ILMN_4103	16	Homo sapiens ADP-ribosylation factor-like 6 interacting protein 1 (ARL6IP1), mRNA.	ARMER; AIP1; KIAA0069; ARL6IP	11.4532	0	11.3114	0	11.5003	0	11.9969	0	11.6176	0	11.5924	0	11.2992	0	11.4213	0	11.3158	0
ARL6IP2	ARL6IP2	ILMN_18684	2	Homo sapiens ADP-ribosylation factor-like 6 interacting protein 2 (ARL6IP2), mRNA.	FLJ23293; ARL3IP2; ATL2; atlastin2	9.55888	0	9.70503	0	9.35866	0	8.96107	0	8.73171	0	8.86568	0	9.57441	0	9.62368	0	9.76172	0
ARL6IP4	ARL6IP4	ILMN_23844	12	Homo sapiens ADP-ribosylation-like factor 6 interacting protein 4 (ARL6IP4), transcript variant 4, mRNA.	MGC814; SRp25; SR-25	8.2783	1.80703e-05	8.33339	1.85208e-05	8.41344	1.17114e-05	8.0159	0	8.00647	0.000181489	8.02765	0.000832833	8.57669	0	8.39964	7.37293e-07	8.60466	1.43907e-05
ARL6IP5	ARL6IP5	ILMN_887	3	Homo sapiens ADP-ribosylation-like factor 6 interacting protein 5 (ARL6IP5), mRNA.	JWA; DERP11; addicsin; jmx; PRAF3; HSPC127; GTRAP3-18; hp22	11.8354	0	11.5949	0	11.4568	0	12.7188	0	12.5716	0	12.7004	0	11.4158	0	12.0053	0	11.4564	0
ARL6IP6	ARL6IP6	ILMN_11477	2	Homo sapiens ADP-ribosylation-like factor 6 interacting protein 6 (ARL6IP6), mRNA.	MGC33864; PFAAP1	8.5402	0.463892	8.58261	0.37802	8.67086	0.357809	7.93594	0.478293	7.68742	0.380565	7.6355	0.491892	8.74662	0.201769	8.54337	0.428857	8.65364	0.474101
ARL8A	ARL8A	ILMN_5321	1	Homo sapiens ADP-ribosylation factor-like 8A (ARL8A), mRNA.	ARL10B; GIE2; FLJ45195	6.44589	0	6.12449	0.18544	6.22838	0.082531	6.10581	0.155007	6.15544	0.123457	6.14654	0.131615	6.20221	0.0997268	6.28653	0.0656635	6.26353	0.0690608
ARL8B	ARL8B	ILMN_5920	3	Homo sapiens ADP-ribosylation factor-like 8B (ARL8B), mRNA.	FLJ10702; ARL10C; Gie1	10.4644	0	10.3968	0	10.3127	0	10.1372	0	10.081	0	10.1307	0	10.2141	0	10.3679	0	10.4058	0
ARL9	ARL9	ILMN_25508	4	Homo sapiens ADP-ribosylation factor-like 9 (ARL9), mRNA.		6.64752	0	6.87357	0	6.94194	0	8.30551	0	8.15445	0	8.42898	0	5.86168	0.695355	6.20053	0.155951	5.81215	0.627072
ARMC1	ARMC1	ILMN_14242	8	Homo sapiens armadillo repeat containing 1 (ARMC1), mRNA.	FLJ10511; Arcp	9.72282	0	9.66043	0	9.66043	0	10.0264	0	9.61936	0	9.68256	0	9.65807	0	9.82814	0	9.83042	0
ARMC10	ARMC10	ILMN_16544	7	Homo sapiens armadillo repeat containing 10 (ARMC10), mRNA.	SVH; MGC3195; PNAS-112	9.36404	0	9.51639	0	9.47478	0	10.6681	0	10.1114	0	10.1769	0	8.83358	0	8.9787	0	8.8756	0
ARMC2	ARMC2	ILMN_179546	6	Homo sapiens armadillo repeat containing 2 (ARMC2), mRNA.	bA787I22.1; RP11-787I22.1; DKFZP434P0714	6.1185	0.0840835	6.13146	0.089497	6.04758	0.213446	5.81718	0.839522	5.908	0.611011	6.00452	0.31395	6.07686	0.163042	6.13058	0.103759	6.19593	0.0549434
ARMC4	ARMC4	ILMN_1440	10	Homo sapiens armadillo repeat containing 4 (ARMC4), mRNA.	FLJ10376; FLJ32798; FLJ10817; RP11-691I13.1; DKFZP434P1735	6.61377	0	6.01803	0.18956	6.31056	0.0302613	7.20246	0	7.25403	0	7.3409	0	5.91963	0.5847	5.85059	0.787962	5.86681	0.552486
ARMC5	ARMC5	ILMN_5121	16	Homo sapiens armadillo repeat containing 5 (ARMC5), mRNA.	FLJ00019; FLJ13063	6.82921	0	7.27737	0	6.90981	0	7.01039	0	6.65126	0	6.77627	0	7.08761	0	7.19696	0	6.9905	0
ARMC6	ARMC6	ILMN_8868	19	Homo sapiens armadillo repeat containing 6 (ARMC6), mRNA.	R30923_1; MGC19595	8.00682	0	7.73594	0	8.18868	0	8.14618	0	8.2367	0	8.06084	0	7.96677	0	7.91227	0	8.08254	0
ARMC7	ARMC7	ILMN_25900	17	Homo sapiens armadillo repeat containing 7 (ARMC7), mRNA.	FLJ22160	7.95107	0	7.82744	0	7.77421	0	7.76463	0	7.53836	0	7.47651	0	7.92783	0	8.09566	0	8.32287	0
ARMC8	ARMC8	ILMN_20420	3	Homo sapiens armadillo repeat containing 8 (ARMC8), transcript variant 2, mRNA.	MGC10058; MGC4880; HSPC056; S863-2	6.95073	0.00026605	7.19818	0.000500247	6.8883	0.000275631	6.94243	0.00026605	7.01411	0.000358128	6.92803	0.00026605	7.08831	0.00026605	7.10254	0.00031973	7.05629	0.000323119
ARMC9	ARMC9	ILMN_16087	2	Homo sapiens armadillo repeat containing 9 (ARMC9), mRNA.	KU-MEL-1; ARM; FLJ12584	8.35874	0	8.53682	0	8.49566	0	6.4001	0	6.83532	0	6.62729	0	8.48108	0	8.89714	0	9.01228	0
ARMCX1	ARMCX1	ILMN_9172	X	Homo sapiens armadillo repeat containing, X-linked 1 (ARMCX1), mRNA.	DKFZp686P06199; ALEX1	6.77522	0	6.47472	0.00115569	6.83953	0	7.85582	0	7.92741	0	7.77221	0	5.81744	0.88438	5.95705	0.630976	5.83047	0.69765
ARMCX2	ARMCX2	ILMN_13791	X	Homo sapiens armadillo repeat containing, X-linked 2 (ARMCX2), mRNA.	ALEX2; MGC8742; MGC13343; KIAA0512	10.973	0	10.9902	0	10.9138	0	11.4114	0	11.4549	0	11.3349	0	11.0469	0	11.0112	0	11.1078	0
ARMCX3	ARMCX3	ILMN_15168	X	Homo sapiens armadillo repeat containing, X-linked 3 (ARMCX3), transcript variant 2, mRNA.	ALEX3; KIAA0443; dJ545K15.2; DKFZp781N1954; MGC12199	6.97738	0.00372596	6.83959	0.00280823	6.91319	0.0047037	6.38287	0.0136487	6.37693	0.0111376	6.49544	0.00331977	7.0757	0.0102655	7.15658	0.0103734	7.21526	0.0113781
ARMCX4	ARMCX4	ILMN_139261	X	Homo sapiens armadillo repeat containing, X-linked 4 (ARMCX4), mRNA.	MGC40053; DKFZp781M0415	5.98974	0.415531	5.84991	0.592033	6.09877	0.225585	6.39165	0.00137174	6.39959	0.00411523	6.15519	0.118046	6.07264	0.284153	6.03554	0.363885	6.18828	0.124309
ARMCX5	ARMCX5	ILMN_9239	X	Homo sapiens armadillo repeat containing, X-linked 5 (ARMCX5), mRNA.	FLJ13382; DKFZp686A22185; FLJ12969	8.33667	0	8.15932	0	8.13307	0	8.30098	0	7.80971	0	7.8313	0	8.47232	0	8.35343	0	8.60003	0
ARMCX6	ARMCX6	ILMN_6931	X	Homo sapiens armadillo repeat containing, X-linked 6 (ARMCX6), transcript variant 1, mRNA.	FLJ20811	8.37488	0	8.28367	4.59963e-06	8.37626	1.17114e-05	7.9524	2.2026e-07	8.0789	6.0489e-05	8.16654	0	8.31033	8.36386e-06	8.26711	0.000508176	8.54681	0
ARMET	ARMET	ILMN_28822	3	Homo sapiens arginine-rich, mutated in early stage tumors (ARMET), mRNA.	MANF; MGC142150; ARP; MGC142148	12.4246	0	12.3949	0	12.3657	0	11.7761	0	12.0533	0	11.8888	0	12.6034	0	12.5569	0	12.5345	0
ARMETL1	ARMETL1	ILMN_137105	10	Homo sapiens arginine-rich, mutated in early stage tumors-like 1 (ARMETL1), mRNA.	cdnf	6.31502	0.0435967	6.28604	0.0508242	6.47749	0	6.28795	0.0137174	6.3537	0.0109739	6.09861	0.170963	6.41669	0.00273224	6.31045	0.0560875	6.35713	0.0248619
ARNT	ARNT	ILMN_18369	1	Homo sapiens aryl hydrocarbon receptor nuclear translocator (ARNT), transcript variant 1, mRNA.	HIF-1beta; HIF1BETA; TANGO; HIF1B	7.28334	8.35258e-06	6.911	0.00079342	7.23663	0.0057556	6.65663	0	6.82989	0	6.96097	0	7.23476	0	7.34754	0.00165057	7.46073	0
ARNT2	ARNT2	ILMN_13881	15	Homo sapiens aryl-hydrocarbon receptor nuclear translocator 2 (ARNT2), mRNA.	KIAA0307	5.92934	0.415531	6.10138	0.0782967	6.39147	0.00550206	6.97757	0	6.77234	0	6.62626	0	6.85522	0	6.98852	0	6.86115	0
ARNTL	ARNTL	ILMN_6754	11	Homo sapiens aryl hydrocarbon receptor nuclear translocator-like (ARNTL), transcript variant 2, mRNA.	PASD3; MOP3; BMAL1; MGC47515; JAP3; BMAL1c; TIC	6.6373	0	6.59536	0	6.67211	1.51363e-05	6.89072	0	6.64846	3.38702e-05	6.52723	0.0364537	6.87081	0.000182896	6.50988	0.0105135	6.69549	0.00176372
ARNTL2	ARNTL2	ILMN_28712	12	Homo sapiens aryl hydrocarbon receptor nuclear translocator-like 2 (ARNTL2), mRNA.	PASD9; CLIF; BMAL2; MOP9; MGC149671; MGC149672	6.02108	0.362398	6.22883	0.116758	6.19668	0.112792	6.2243	0.0809328	5.88028	0.624143	5.89777	0.579376	6.17908	0.120219	5.86336	0.70725	6.05287	0.309392
ARPC1A	ARPC1A	ILMN_14839	7	Homo sapiens actin related protein 2/3 complex, subunit 1A, 41kDa (ARPC1A), mRNA.	SOP2Hs; SOP2L; Arc40	11.6523	0	11.6252	0	11.5169	0	12.6077	0	12.2777	0	12.4004	0	11.7909	0	11.7866	0	11.6669	0
ARPC1B	ARPC1B	ILMN_15741	7	Homo sapiens actin related protein 2/3 complex, subunit 1B, 41kDa (ARPC1B), mRNA.	p41-ARC; ARC41; p40-ARC	8.35503	0	8.35328	0	8.3402	0	7.06137	0	7.52449	0	7.36265	0	7.79062	0	8.24138	0	8.2432	0
ARPC2	ARPC2	ILMN_1434	2	Homo sapiens actin related protein 2/3 complex, subunit 2, 34kDa (ARPC2), transcript variant 2, mRNA.	ARC34; PRO2446; PNAS-139; p34-Arc	10.9111	0.00486503	10.8566	0.000709742	10.9529	0.00167859	11.8255	0	11.4401	0.000840226	11.7822	0.00124318	11.0409	0.00305483	10.9082	0.0322937	10.8738	3.25373e-05
ARPC3	ARPC3	ILMN_14306	12	Homo sapiens actin related protein 2/3 complex, subunit 3, 21kDa (ARPC3), mRNA.	p21-Arc; ARC21	10.1639	0	9.91591	0	10.0049	0	9.44774	0	9.70701	0	9.85883	0	9.40063	0	9.54575	0	9.83558	0
ARPC4	ARPC4	ILMN_24602	3	Homo sapiens actin related protein 2/3 complex, subunit 4, 20kDa (ARPC4), transcript variant 1, mRNA.	ARC20; p20-Arc; MGC13544	9.63431	0.000624418	9.53	0.0477725	9.63467	0.00084718	9.41952	8.83532e-05	9.8035	0.0910762	9.82694	0.0046794	9.16946	0.0750247	9.09188	0.105172	9.0643	0.0218865
ARPC5	ARPC5	ILMN_13489	1	Homo sapiens actin related protein 2/3 complex, subunit 5, 16kDa (ARPC5), mRNA.	ARC16; dJ127C7.3; p16-Arc	12.1426	0	12.1531	0	12.1112	0	11.7202	0	11.8434	0	11.6896	0	12.0819	0	12.2802	0	12.1895	0
ARPC5L	ARPC5L	ILMN_12274	9	Homo sapiens actin related protein 2/3 complex, subunit 5-like (ARPC5L), mRNA.	MGC3038; ARC16-2	10.1844	0	10.0449	0	10.248	0	11.0983	0	10.5111	0	10.7577	0	9.85106	0	9.94803	0	9.96187	0
ARPM1	ARPM1	ILMN_8778	3	Homo sapiens actin related protein M1 (ARPM1), mRNA.	MGC15664	7.09053	0	7.05106	0	7.10242	0	6.2477	0.00411523	6.37679	0	6.46469	0	7.00544	0	7.15669	0	7.4078	0
ARPM2	ARPM2	ILMN_137382	1	Homo sapiens actin-related protein M2 (ARPM2), mRNA.	ACTRT2; ARPT2; FLJ25424; HARPM2	6.20509	0.099455	5.9013	0.598901	5.86529	0.664374	5.9009	0.596708	5.87043	0.651578	5.97077	0.432836	6.0015	0.411202	5.96784	0.49658	6.01435	0.378453
ARPP-19	ARPP-19	ILMN_2093	15	Homo sapiens cyclic AMP phosphoprotein, 19 kD (ARPP-19), mRNA.	ARPP19; ARPP16; FLJ41622; ARPP-16	10.0222	0	10.1325	0	10.2492	0	9.36504	0	9.58422	0	9.49038	0	10.2948	0	10.5138	0	10.477	0
ARPP-21	ARPP-21	ILMN_172653	3	Homo sapiens cyclic AMP-regulated phosphoprotein, 21 kD (ARPP-21), transcript variant 1, mRNA.	FLJ32997	5.98426	0.351223	6.09068	0.280638	6.05021	0.166394	6.1801	0.0132209	6.18814	0.00364905	6.21151	0.00806923	6.02874	0.293251	6.08434	0.274688	6.0864	0.0576432
ARR3	ARR3	ILMN_9978	X	Homo sapiens arrestin 3, retinal (X-arrestin) (ARR3), mRNA.	ARRX	5.74045	0.884196	5.94042	0.557692	5.73604	0.89271	5.9602	0.48834	5.96448	0.493827	6.15711	0.14654	5.83196	0.775956	5.74777	0.889193	5.96032	0.501381
ARRB1	ARRB1	ILMN_11219	11	Homo sapiens arrestin, beta 1 (ARRB1), transcript variant 2, mRNA.	ARB1; ARR1	6.90542	0	7.12836	0	7.02783	0	7.22025	0	7.12957	0	7.14971	0	7.11578	0	7.08252	0	7.08464	0
ARRB2	ARRB2	ILMN_1304	17	Homo sapiens arrestin, beta 2 (ARRB2), transcript variant 2, mRNA.	ARR2; ARB2; DKFZp686L0365	6.52942	0	6.58257	0	6.51852	0	6.62043	0.00158155	6.48242	0	6.38898	0.0209889	6.77345	0	6.73563	0	6.7093	0
ARRDC1	ARRDC1	ILMN_11748	9	Homo sapiens arrestin domain containing 1 (ARRDC1), mRNA.	RP11-48C7.5; MGC40555	6.79759	0	6.45037	0	6.63022	0	6.26091	0.00960219	6.23943	0.0342935	6.29372	0.0162822	6.53167	0	6.91749	0	6.86734	0
ARRDC2	ARRDC2	ILMN_7560	19	Homo sapiens arrestin domain containing 2 (ARRDC2), transcript variant 1, mRNA.	CLONE24945; PP2703	6.95502	0.0224039	6.97258	0.0107548	6.84181	0.0918299	6.36847	0.0865683	6.21354	0.131133	6.28989	0.0112411	6.71266	0.208476	6.67396	0.182158	6.63322	0.0304901
ARRDC3	ARRDC3	ILMN_22538	5	Homo sapiens arrestin domain containing 3 (ARRDC3), mRNA.	TLIMP; KIAA1376	7.52407	0	7.40658	0.00191044	7.43219	0	6.48873	0.0322002	7.01664	6.02136e-05	6.89253	0.000235654	7.46339	0.000157701	7.74613	0.00142319	7.57979	6.10482e-05
ARRDC4	ARRDC4	ILMN_162925	15	Homo sapiens arrestin domain containing 4 (ARRDC4), mRNA.	FLJ36045	7.62079	0	7.0778	0	7.4198	0	8.04073	0	7.46817	0	7.64355	0	7.87444	0	8.0073	0	7.95592	0
ARRDC5	ARRDC5	ILMN_183211	19	Homo sapiens arrestin domain containing 5 (ARRDC5), mRNA.		5.70273	0.915531	5.84525	0.771978	5.95098	0.475928	5.65258	0.973937	5.95158	0.559671	5.66145	0.957938	5.81469	0.81694	5.91836	0.575923	5.75986	0.88674
ARS2	ARS2	ILMN_20232	7	Homo sapiens arsenate resistance protein 2 (ARS2), transcript variant 2, mRNA.	ASR2; MGC126427	11.3478	0.026821	11.2321	0.21646	11.1763	0.285132	11.2473	0.0217371	11.4363	0.219487	11.4615	0.132225	11.2446	0.280226	11.1326	0.123976	10.9565	0.0436838
ARSA	ARSA	ILMN_17279	22	Homo sapiens arylsulfatase A (ARSA), mRNA.	MLD	6.57056	0	6.26703	0.00328406	6.31814	0.0024606	6.62309	0	6.61532	0.000737617	6.61704	0	6.90681	0	7.05809	0	7.08325	0
ARSB	ARSB	ILMN_27054	5	Homo sapiens arylsulfatase B (ARSB), transcript variant 2, mRNA.	MPS6; ASB; G4S	7.28201	0.00160279	7.09761	0.00199589	7.32921	0.00223968	6.69795	0.00758704	6.92767	0.00250833	6.78402	0.0209144	7.82402	0.00156154	7.81906	0.000743072	7.87451	0.000989822
ARSD	ARSD	ILMN_23380	X	Homo sapiens arylsulfatase D (ARSD), transcript variant 1, mRNA.		6.2524	0.00160005	6.16303	0.0158077	6.28581	0.00228504	6.77095	0.0118491	6.63083	0.00276825	6.74552	0.00294679	5.94207	0.727979	6.08316	0.13298	5.95382	0.36627
ARSE	ARSE	ILMN_4453	X	Homo sapiens arylsulfatase E (chondrodysplasia punctata 1) (ARSE), mRNA.	MGC163310; CDPX1; CDPXR; CDPX	5.72384	0.896458	5.90072	0.623626	5.81871	0.753783	6.07661	0.266118	6.11691	0.203018	5.80538	0.766621	5.78202	0.856557	5.69788	0.942545	5.74026	0.895028
ARSF	ARSF	ILMN_19783	X	Homo sapiens arylsulfatase F (ARSF), mRNA.	ASF	6.09935	0.230245	5.95532	0.534341	5.99578	0.403026	5.97853	0.449931	5.63902	0.954732	5.96599	0.454545	5.81953	0.810109	5.89966	0.629275	5.91525	0.589779
ARSG	ARSG	ILMN_769	17	Homo sapiens arylsulfatase G (ARSG), mRNA.	KIAA1001	6.74336	0	6.59761	0	6.65822	0	6.5991	0	6.81141	0	6.50437	0	6.81886	0	6.94466	0	7.09118	0
ARSH	ARSH	ILMN_806	X	Homo sapiens arylsulfatase family, member H (ARSH), mRNA.	sulfatase	5.82713	0.734332	5.81661	0.755494	5.73674	0.889959	6.07074	0.271605	5.93348	0.547325	6.08005	0.233379	5.81008	0.822404	5.94204	0.54446	5.91818	0.575967
ARSI	ARSI	ILMN_29555	5	Homo sapiens arylsulfatase family, member I (ARSI), mRNA.	FLJ16069	5.94333	0.50545	6.15185	0.193681	5.89248	0.609353	6.52987	0	6.12921	0.175583	5.89213	0.594301	6.0937	0.240437	5.83172	0.766074	5.9239	0.544199
ARSJ	ARSJ	ILMN_24631	4	Homo sapiens arylsulfatase family, member J (ARSJ), mRNA.	FLJ23548	6.55705	0	6.33572	0.0274725	6.58041	0	6.94382	0	6.87219	0	7.11733	0	5.98196	0.45082	6.30458	0.0615595	5.94828	0.44337
ARSK	ARSK	ILMN_19159	5	Homo sapiens arylsulfatase K (ARSK), mRNA.	TSULF; DKFZp313G1735	7.14075	0	6.92074	0	7.05103	0	7.38644	0	7.36325	0	7.36812	0	7.01792	0	6.8536	0	7.19985	0
ART1	ART1	ILMN_19895	11	Homo sapiens ADP-ribosyltransferase 1 (ART1), mRNA.	RT6; CD296; ART2; MGC133217	6.38085	0.0122616	6.42763	0.00274725	6.40601	0.00687758	6.24619	0.0192044	6.10265	0.137174	6.5867	0	6.58841	0	6.35316	0.0396717	6.4346	0.00552486
ART3	ART3	ILMN_8870	4	Homo sapiens ADP-ribosyltransferase 3 (ART3), mRNA.		6.0179	0.36376	6.52346	0	6.30702	0.0343879	5.71996	0.854595	5.86455	0.589849	5.96759	0.371777	6.97023	0	6.88644	0	6.90379	0
ART4	ART4	ILMN_26808	12	Homo sapiens ADP-ribosyltransferase 4 (Dombrock blood group) (ART4), mRNA.	DOK1; CD297; DO	6.53776	0	6.67919	0	6.67931	0	6.40339	0	6.5796	0	6.52284	0	6.6866	0	6.62207	0	6.52659	0
ART5	ART5	ILMN_21989	11	Homo sapiens ADP-ribosyltransferase 5 (ART5), mRNA.	MGC22848	5.9904	0.359053	5.87211	0.646646	6.19588	0.137325	5.94547	0.468948	5.97435	0.417314	5.87435	0.674111	6.3122	0.00324827	6.51545	0.00243375	6.42905	0.00842847
ARTN	ARTN	ILMN_7178	1	Homo sapiens artemin (ARTN), transcript variant 1, mRNA.	EVN; NBN	5.83946	0.915912	5.89102	0.787973	5.96736	0.356847	5.86334	0.774326	5.90574	0.652481	6.00369	0.198108	5.87904	0.870981	5.92726	0.737288	5.92985	0.699833
ARV1	ARV1	ILMN_5909	1	Homo sapiens ARV1 homolog (S. cerevisiae) (ARV1), mRNA.		10.5815	0	10.6614	0	10.5902	0	10.2528	0	10.5613	0	10.3393	0	10.7851	0	10.7783	0	10.5933	0
ARVCF	ARVCF	ILMN_7739	22	Homo sapiens armadillo repeat gene deletes in velocardiofacial syndrome (ARVCF), mRNA.	FLJ35345	6.47154	0	6.01448	0.281593	6.21722	0.090784	6.30102	0.0109739	5.99905	0.322359	6.39603	0.0027137	6.44617	0	5.92673	0.611491	6.56538	0
ARVP6125	ARVP6125	ILMN_18379	3	Homo sapiens hypothetical protein LOC442092 (ARVP6125), mRNA.	UNQ6125	6.01436	0.374659	5.97483	0.403846	6.38379	0.0123796	6.39791	0.00411523	6.17378	0.115226	6.12275	0.16825	5.9987	0.423497	6.15808	0.173735	5.85948	0.674033
ARX	ARX	ILMN_4672	X	Homo sapiens aristaless related homeobox (ARX), mRNA.	MRX43; MRX29; MRX32; MRXS1; ISSX; MRX38; PRTS; MRX54; MRX36; MRX33	6.21744	0.0858311	6.0461	0.274725	6.18633	0.123796	6.11196	0.146776	6.34459	0.0150892	6.17314	0.105834	6.16175	0.136612	6.28473	0.0656635	6.26762	0.0676796
AS3MT	AS3MT	ILMN_21162	10	Homo sapiens arsenic (+3 oxidation state) methyltransferase (AS3MT), mRNA.	CYT19	7.56039	0	7.43875	0	7.53958	0	7.78516	0	7.61811	0	7.43341	0	7.96312	0	7.92573	0	8.06021	0
ASAH1	ASAH1	ILMN_26236	8	Homo sapiens N-acylsphingosine amidohydrolase (acid ceramidase) 1 (ASAH1), transcript variant 1, mRNA.	AC; FLJ22079; FLJ21558; PHP32; ASAH; PHP	6.95486	7.51732e-05	7.07707	0	7.19469	1.51363e-05	7.0806	0.00617284	7.33304	0.0284848	7.09621	0.0259809	6.97666	0	7.20517	0.00215585	7.18851	0
ASAH2	ASAH2	ILMN_138263	10	Homo sapiens N-acylsphingosine amidohydrolase (non-lysosomal ceramidase) 2 (ASAH2), mRNA.	MGC129777; HNAC1	6.05225	0.176383	6.02393	0.233823	6.01568	0.375219	6.05877	0.124243	6.09689	0.0743416	6.06008	0.135585	5.88244	0.743733	6.19273	0.0383646	5.9758	0.433932
ASAH2B	ASAH2B	ILMN_176170	10	Homo sapiens N-acylsphingosine amidohydrolase (non-lysosomal ceramidase) 2B (ASAH2B), mRNA.	ASAH2L; ASAH2C; bA449O16.3	6.22287	0.0512523	6.22629	0.0424013	6.27881	0.0047689	6.17724	0.0140034	6.10256	0.0655727	6.42928	2.30131e-05	6.05915	0.193184	6.44542	0.0194026	6.06036	0.15262
ASAH3	ASAH3	ILMN_25043	19	Homo sapiens N-acylsphingosine amidohydrolase (alkaline ceramidase) 3 (ASAH3), mRNA.	MGC138329; ACER1; MGC138327	5.98253	0.420981	6.10118	0.26511	5.99445	0.405777	6.00462	0.358025	5.80413	0.762689	5.97707	0.411126	5.77341	0.871585	6.13998	0.187415	5.93872	0.516575
ASAH3L	ASAH3L	ILMN_14768	9	Homo sapiens N-acylsphingosine amidohydrolase 3-like (ASAH3L), mRNA.	ACER2; FLJ41587	6.01817	0.36376	6.28493	0.0618132	6.27637	0.0536451	6.13384	0.123457	6.08563	0.193416	6.44563	0	6.41385	0.00273224	6.10668	0.240766	6.58199	0
ASAHL	ASAHL	ILMN_4346	4	Homo sapiens N-acylsphingosine amidohydrolase (acid ceramidase)-like (ASAHL), transcript variant 1, mRNA.	PLT; NAAA	8.35219	0	8.29695	0	8.41492	0	7.10684	0.000902186	7.0084	0.000102528	7.0057	1.12411e-05	8.983	0	8.8142	0	8.96418	0
ASAM	ASAM	ILMN_27333	11	Homo sapiens adipocyte-specific adhesion molecule (ASAM), mRNA.	CLMP; ACAM; FLJ22415	6.42786	0.0027248	6.54351	0	6.4395	0.00550206	6.55514	0	6.5115	0	6.21016	0.0583446	6.31562	0.0327869	5.8343	0.800274	5.92694	0.51105
ASB1	ASB1	ILMN_11707	2	Homo sapiens ankyrin repeat and SOCS box-containing 1 (ASB1), mRNA.	MGC11165; KIAA1146; ASB-1	8.9208	0	8.84727	0	8.78593	0	8.85821	0	9.22065	0	9.0608	0	8.4549	0	8.80884	0	8.79378	0
ASB10	ASB10	ILMN_20447	7	Homo sapiens ankyrin repeat and SOCS box-containing 10 (ASB10), mRNA.		6.52194	0	6.85023	0	7.2125	0	6.91369	0	7.10596	0	6.82296	0	7.03582	0	7.20259	0	7.13716	0
ASB11	ASB11	ILMN_24884	X	Homo sapiens ankyrin repeat and SOCS box-containing 11 (ASB11), transcript variant 1, mRNA.	MGC119169; DKFZp779E2460; MGC119168	6.01723	0.265545	6.10519	0.22312	5.86376	0.724483	6.11592	0.140098	6.09712	0.18512	6.1376	0.103609	6.21161	0.143266	6.14638	0.076548	6.1144	0.168747
ASB12	ASB12	ILMN_29573	X	Homo sapiens ankyrin repeat and SOCS box-containing 12 (ASB12), mRNA.	FLJ39577	6.01853	0.366485	5.81452	0.748626	6.00239	0.394773	6.28641	0.0466392	5.87613	0.646091	5.94906	0.483039	6.02585	0.360656	5.82109	0.794802	5.7696	0.850829
ASB13	ASB13	ILMN_16322	10	Homo sapiens ankyrin repeat and SOCS box-containing 13 (ASB13), mRNA.	FLJ13134; MGC19879	9.2688	0	9.3662	0	9.26276	0	7.34975	0	7.38421	0	7.52651	0	9.78329	0	9.5605	0	9.73791	0
ASB14	ASB14	ILMN_19635	3	Homo sapiens ankyrin repeat and SOCS box-containing 14 (ASB14), mRNA.	DKFZp313L0121	5.68243	0.941417	5.71464	0.875	6.46542	0	6.06649	0.27572	6.30822	0.0397805	5.83358	0.713704	6.23846	0.0751366	5.64997	0.976744	5.94336	0.517956
ASB15	ASB15	ILMN_8926	7	Homo sapiens ankyrin repeat and SOCS box-containing 15 (ASB15), mRNA.	FLJ43370; Asb-15; DKFZp779M1258	5.95309	0.482289	5.92311	0.54533	6.01836	0.372765	5.87652	0.646091	5.90797	0.58299	5.92462	0.522388	6.06921	0.290984	5.99718	0.426813	6.2602	0.0828729
ASB16	ASB16	ILMN_21148	17	Homo sapiens ankyrin repeat and SOCS box-containing 16 (ASB16), mRNA.	MGC141877; MGC141876; FLJ30165	6.09128	0.239782	6.16934	0.146978	6.2746	0.0536451	6.10726	0.160494	5.86606	0.620027	6.42485	0	6.12169	0.198087	6.16387	0.172367	6.5098	0
ASB17	ASB17	ILMN_21270	1	Homo sapiens ankyrin repeat and SOCS box-containing 17 (ASB17), mRNA.	Asb-17	5.93203	0.542646	6.10929	0.264009	5.96837	0.437441	5.85316	0.766668	5.76924	0.905456	5.90699	0.62648	5.96607	0.538833	5.95584	0.526985	5.95665	0.551109
ASB2	ASB2	ILMN_19317	14	Homo sapiens ankyrin repeat and SOCS box-containing 2 (ASB2), mRNA.	MGC40044; ASB-2	6.15219	0.155313	6.1418	0.17033	6.20633	0.0976616	5.99497	0.33882	6.10257	0.182442	6.02949	0.278155	5.95677	0.497268	6.21059	0.123119	6.01626	0.35221
ASB3	ASB3	ILMN_25973	2	Homo sapiens ankyrin repeat and SOCS box-containing 3 (ASB3), transcript variant 1, mRNA.	MGC996; FLJ10123; ASB-3; MGC132002; FLJ10421; MGC12531	9.02256	0	9.0024	0	9.02808	0	9.11319	0	9.12492	0	9.08064	0	9.21461	0	9.18223	0	9.29622	0
ASB4	ASB4	ILMN_7187	7	Homo sapiens ankyrin repeat and SOCS box-containing 4 (ASB4), transcript variant 1, mRNA.	MGC142041; MGC142039; ASB-4	5.91435	0.652353	5.96762	0.479403	5.81034	0.892056	6.11559	0.0332579	5.95056	0.637263	6.11118	0.228028	6.00386	0.388426	6.0247	0.22368	6.1015	0.124546
ASB5	ASB5	ILMN_14971	4	Homo sapiens ankyrin repeat and SOCS box-containing 5 (ASB5), mRNA.		5.88246	0.720281	5.94457	0.580281	5.84165	0.829125	5.68444	0.9869	5.78816	0.92571	5.80122	0.891701	5.80621	0.911478	5.83243	0.877382	5.6709	0.984372
ASB6	ASB6	ILMN_28184	9	Homo sapiens ankyrin repeat and SOCS box-containing 6 (ASB6), transcript variant 1, mRNA.	MGC1024; FLJ20548	6.88043	0.0835153	7.17071	0.00012419	7.17064	7.4953e-07	7.76816	0.000313613	7.49078	0	7.26554	9.13946e-06	6.90333	0.0408237	6.96069	0.00202313	6.85118	0.109813
ASB7	ASB7	ILMN_13798	15	Homo sapiens ankyrin repeat and SOCS box-containing 7 (ASB7), transcript variant 2, mRNA.	FLJ22551	6.81584	0.000384659	6.85175	6.07386e-05	6.71681	0.0020202	6.23293	0.0228681	6.28324	0.000228624	6.19549	0.00480587	6.93506	0.000289577	6.85523	0.000508176	6.69484	0.0535893
ASB8	ASB8	ILMN_24567	12	Homo sapiens ankyrin repeat and SOCS box-containing 8 (ASB8), mRNA.	FLJ21255; MGC5540; PP14212	7.69224	0	7.7048	0	7.61533	0	7.83133	0	7.68659	0	7.63224	0	7.80709	0	8.04519	0	7.87028	0
ASB9	ASB9	ILMN_9568	X	Homo sapiens ankyrin repeat and SOCS box-containing 9 (ASB9), transcript variant 2, mRNA.	DKFZp564L0862; MGC4954; FLJ20636	6.07321	0.146271	5.86315	0.711492	5.91582	0.623331	5.84168	0.702842	6.05721	0.164387	5.73285	0.963912	6.00445	0.328138	5.77293	0.948326	5.95375	0.48085
ASCC1	ASCC1	ILMN_24821	10	Homo sapiens activating signal cointegrator 1 complex subunit 1 (ASCC1), mRNA.	RP11-150D20.4; CGI-18; ASC1p50	9.83383	0	9.92757	0	9.76779	0	10.3345	0	10.4861	0	10.383	0	9.63817	0	9.85911	0	9.81844	0
ASCC2	ASCC2	ILMN_24019	22	Homo sapiens activating signal cointegrator 1 complex subunit 2 (ASCC2), mRNA.	ASC1p100	10.6832	0	10.7054	0	10.6397	0	10.0028	0	10.7177	0	10.4565	0	10.7737	0	10.6835	0	10.6455	0
ASCC3	ASCC3	ILMN_5802	6	Homo sapiens activating signal cointegrator 1 complex subunit 3 (ASCC3), transcript variant 2, mRNA.	RNAH; ASC1p200; dJ121G13.4; HELIC1; DJ467N11.1; MGC26074	8.52271	0.000275538	8.73091	0.000535167	8.64043	0.000436943	8.60441	0.00105452	8.25828	0.000562258	8.2499	0.0153042	8.72505	0.000357697	8.68385	0.000400136	8.70754	0.00178499
ASCC3L1	ASCC3L1	ILMN_18834	2	Homo sapiens activating signal cointegrator 1 complex subunit 3-like 1 (ASCC3L1), mRNA.	BRR2; HELIC2; U5-200KD	7.3491	0	7.65191	0	7.57966	0	7.78268	0	8.11311	0	8.28352	0	7.34483	0	7.49163	0	7.59646	0
ASCL1	ASCL1	ILMN_23892	12	Homo sapiens achaete-scute complex homolog 1 (Drosophila) (ASCL1), mRNA.	MASH1; ASH1; HASH1	5.99598	0.410082	6.0702	0.226648	6.21096	0.0962861	6.23471	0.0452675	6.32686	0.0164609	6.37924	0.00678426	6.06969	0.29235	6.16424	0.173735	6.38506	0.0138122
ASCL2	ASCL2	ILMN_18051	11	Homo sapiens achaete-scute complex homolog 2 (Drosophila) (ASCL2), mRNA.	ASH2; MASH2; HASH2	6.23498	0.0776567	6.31778	0.0425824	6.43136	0.00550206	6.25131	0.0329218	6.45261	0	6.11739	0.154681	6.40344	0.00546448	6.42908	0.0164159	6.36323	0.0248619
ASCL3	ASCL3	ILMN_16261	11	Homo sapiens achaete-scute complex homolog 3 (Drosophila) (ASCL3), mRNA.	SGN1	6.02986	0.337875	5.89615	0.641483	5.93694	0.511692	5.91706	0.581619	5.81429	0.776406	5.82771	0.731343	5.88341	0.666667	5.88955	0.644323	5.85205	0.722376
ASCL4	ASCL4	ILMN_6498	12	Homo sapiens achaete-scute complex homolog 4 (Drosophila) (ASCL4), mRNA.	HASH4	5.81244	0.762943	5.78903	0.833791	6.00646	0.38652	5.89786	0.648834	5.87406	0.679012	5.74256	0.888738	5.78059	0.85929	5.7563	0.872777	6.11615	0.229282
ASF1A	ASF1A	ILMN_1019	6	Homo sapiens ASF1 anti-silencing function 1 homolog A (S. cerevisiae) (ASF1A), mRNA.	DKFZP547E2110; CIA; dJ329L24.2	9.16346	0	9.02896	0	9.12707	0	9.47026	0	9.19947	0	9.22478	0	9.08931	0	9.23815	0	9.18494	0
ASF1B	ASF1B	ILMN_26148	19	Homo sapiens ASF1 anti-silencing function 1 homolog B (S. cerevisiae) (ASF1B), mRNA.	FLJ10604; CIA-II	8.94447	0	9.15011	0	8.99835	0	7.91836	0	8.49676	0	8.50418	0	9.44931	0	9.56025	0	9.63626	0
ASGR1	ASGR1	ILMN_17580	17	Homo sapiens asialoglycoprotein receptor 1 (ASGR1), mRNA.	ASGPR; Hs.12056; CLEC4H1	7.48193	0	7.6563	0	7.29276	0	7.3731	0	7.7057	0	7.58938	0	7.46435	0	7.59525	0	7.41559	0
ASGR2	ASGR2	ILMN_18166	17	Homo sapiens asialoglycoprotein receptor 2 (ASGR2), transcript variant H2', mRNA.	L-H2; CLEC4H2; Hs.1259; ASGP-R	5.88566	0.726531	5.8104	0.932357	5.93728	0.550961	5.77893	0.954763	5.94617	0.524166	6.0902	0.0565374	6.08266	0.226033	5.93229	0.63592	5.92833	0.618795
ASH1L	ASH1L	ILMN_12817	1	Homo sapiens ash1 (absent, small, or homeotic)-like (Drosophila) (ASH1L), mRNA.	ASH1; ASH1L1; KIAA1420; KMT2H; FLJ10504	6.29925	0.0476839	6.27636	0.0467033	6.19363	0.114168	6.1632	0.0768176	6.41383	0	6.39799	0	6.58335	0	6.55825	0	6.3163	0.0345304
ASH2L	ASH2L	ILMN_14109		Homo sapiens ash2 (absent, small, or homeotic)-like (Drosophila) (ASH2L), mRNA.	ASH2; ASH2L2; ASH2L1	10.4132	0	10.4259	0	10.248	0	10.1795	0	10.1559	0	10.3867	0	10.5909	0	10.5896	0	10.5378	0
ASIP	ASIP	ILMN_4129	20	Homo sapiens agouti signaling protein, nonagouti homolog (mouse) (ASIP), mRNA.	ASP; MGC126092; SHEP9; AGTIL; MGC126093; AGSW; AGTI	5.91775	0.551771	5.73192	0.881868	5.72564	0.898212	6.19338	0.123457	5.72334	0.903978	5.7602	0.85753	5.75265	0.887978	5.63945	0.97948	6.03524	0.366022
ASL	ASL	ILMN_176343	7	Homo sapiens argininosuccinate lyase (ASL), transcript variant 1, mRNA.	ASAL	6.68466	0.132522	6.47875	0.0404224	6.60765	0.128135	6.27056	0.132894	6.27247	0.146296	6.15714	0.265968	6.82681	0.00510296	6.74528	0.01677	6.832	0.0779546
ASMT	ASMT	ILMN_20147	X	Homo sapiens acetylserotonin O-methyltransferase (ASMT), mRNA.	HIOMTY; HIOMT; ASMTY	5.79384	0.79564	5.92273	0.608517	5.80091	0.786795	5.84246	0.762689	5.85347	0.702332	5.95405	0.489824	5.78855	0.849727	5.67856	0.961696	6.03232	0.367403
ASMTL	ASMTL	ILMN_137697		PREDICTED: Homo sapiens acetylserotonin O-methyltransferase-like (ASMTL), mRNA.		7.98738	0	8.18492	0	8.06637	0	6.92738	0	7.2116	0	7.33361	0	8.53698	0	8.50668	0	8.51352	0
ASNA1	ASNA1	ILMN_25830	19	Homo sapiens arsA arsenite transporter, ATP-binding, homolog 1 (bacterial) (ASNA1), mRNA.	ARSA1; ARSA-I; MGC3821	6.47125	0	6.72908	0	6.48523	0	6.18704	0.0411523	6.27563	0.0205761	6.34432	0.00678426	6.61881	0	6.72348	0	6.55393	0
ASNS	ASNS	ILMN_172836	7	Homo sapiens asparagine synthetase (ASNS), transcript variant 1, mRNA.	TS11	10.1309	0	10.1091	0	10.0637	0	10.8014	0	11.035	0	10.9493	0	9.40892	0	9.48922	0	9.68482	0
ASNSD1	ASNSD1	ILMN_15624	2	Homo sapiens asparagine synthetase domain containing 1 (ASNSD1), mRNA.	NBLA00058; NS3TP1; FLJ20752	10.4532	0	10.3871	0	10.4339	0	10.7876	0	10.673	0	10.6395	0	10.0822	0	10.3504	0	10.5364	0
ASPA	ASPA	ILMN_10596	17	Homo sapiens aspartoacylase (Canavan disease) (ASPA), mRNA.	ASP; ACY2	5.70782	0.912806	6.0529	0.355769	6.04318	0.323246	5.70773	0.925926	5.7274	0.886145	5.91133	0.571235	6.07612	0.27459	5.98761	0.4487	5.72169	0.912983
ASPH	ASPH	ILMN_182157	8	Homo sapiens aspartate beta-hydroxylase (ASPH), transcript variant 2, mRNA.	BAH; junctin; HAAH; CASQ2BP1; JCTN	7.69599	0	8.01996	0	7.91194	0	6.60821	4.46642e-05	6.75062	1.76208e-06	6.59645	0.000368349	8.01003	0	8.0051	0	7.95757	1.18576e-08
ASPHD1	ASPHD1	ILMN_11756	16	Homo sapiens aspartate beta-hydroxylase domain containing 1 (ASPHD1), mRNA.		7.44474	0.0147368	7.42986	0.00126317	7.45587	0.00167859	7.48144	1.47557e-07	7.51442	0.000237196	7.69546	0	7.66278	2.08767e-06	7.79983	7.37293e-07	7.71325	0
ASPHD2	ASPHD2	ILMN_16388	22	Homo sapiens aspartate beta-hydroxylase domain containing 2 (ASPHD2), mRNA.	FLJ39838	6.76	0	6.94229	0	6.8049	0	7.56214	0	7.20894	0	7.28917	0	7.40881	0	7.38152	0	7.27148	0
ASPM	ASPM	ILMN_408	1	Homo sapiens asp (abnormal spindle) homolog, microcephaly associated (Drosophila) (ASPM), mRNA.	ASP; FLJ10517; FLJ43117; FLJ10549; Calmbp1; MCPH5; DKFZp686N06184	11.6105	0	11.6023	0	11.4967	0	11.7969	0	11.6633	0	11.6767	0	11.494	0	11.5838	0	11.447	0
ASPN	ASPN	ILMN_23301	9	Homo sapiens asporin (ASPN), mRNA.	PLAP1; FLJ20129; SLRR1C	5.95595	0.474114	5.77972	0.817308	5.80987	0.77304	6.13961	0.159122	6.09695	0.241427	6.04978	0.279512	6.0395	0.333333	5.96648	0.49658	5.90574	0.603591
ASPRV1	ASPRV1	ILMN_15163	2	Homo sapiens aspartic peptidase, retroviral-like 1 (ASPRV1), mRNA.	MUNO; SASPase; SASP; Taps	6.35356	0.0149864	6.56695	0	6.24678	0.0632737	6.71389	0	6.68622	0	6.66485	0	6.53471	0	6.60434	0	6.25891	0.0483425
ASPSCR1	ASPSCR1	ILMN_9446	17	Homo sapiens alveolar soft part sarcoma chromosome region, candidate 1 (ASPSCR1), mRNA.	ASPS; ASPCR1; TUG; ASPL; UBXD9; RCC17	8.93083	0.00307727	9.01224	0	8.94672	0	8.81097	0	9.2648	1.546e-05	9.20735	0	9.2732	0	9.2322	5.65988e-05	9.14704	2.56124e-06
ASRGL1	ASRGL1	ILMN_2585	11	Homo sapiens asparaginase like 1 (ASRGL1), mRNA.	ALP1; ALP; FLJ22316	6.72141	0	6.8011	0	6.8708	0	8.20523	0	8.2526	0	8.67546	0	6.30641	0.0204918	6.40979	0.0232558	6.39887	0
ASS1	ASS1	ILMN_18789	9	Homo sapiens argininosuccinate synthetase 1 (ASS1), transcript variant 1, mRNA.	CTLN1; ASS	9.36983	0.000307247	9.47674	0.0152432	9.37555	0.00710799	11.9313	0	11.3038	0	11.3666	0	6.02129	0.0144528	6.22514	0.0101923	6.1155	0.0208333
ASTE1	ASTE1	ILMN_27104	3	Homo sapiens asteroid homolog 1 (Drosophila) (ASTE1), mRNA.	HT001; MGC129980	7.9349	0	7.84413	0	7.64034	0	8.03547	0	8.31007	0	8.28195	0	7.95404	0	7.85849	0	8.07913	0
ASTL	ASTL	ILMN_24491	2	Homo sapiens astacin-like metallo-endopeptidase (M12 family) (ASTL), mRNA.	MGC129843; ovastacin	6.06285	0.288828	6.10299	0.217033	6.27808	0.0508941	5.9674	0.389575	6.04348	0.279835	6.08391	0.204885	6.22283	0.0846994	6.25676	0.0861833	6.1647	0.142265
ASTN1	ASTN1	ILMN_29858	1	Homo sapiens astrotactin 1 (ASTN1), transcript variant 2, mRNA.	ASTN; KIAA1747	6.01841	0.286898	6.01341	0.295858	6.12759	0.0915002	6.12053	0.0711509	6.07317	0.141637	6.02054	0.205078	6.05137	0.208771	6.08759	0.141591	6.03341	0.260913
ASTN2	ASTN2	ILMN_165647	9	Homo sapiens astrotactin 2 (ASTN2), transcript variant 3, mRNA.	KIAA0634; bA67K19.1	7.05318	1.65652e-05	6.87685	0.0129938	6.9695	0.00038376	7.52232	9.76463e-05	7.46676	0.000102528	7.43782	0	6.90796	0.000193994	6.86201	0.0184509	6.96251	0.000778017
ASXL1	ASXL1	ILMN_8716	20	Homo sapiens additional sex combs like 1 (Drosophila) (ASXL1), mRNA.	MGC71111; KIAA0978; MGC117280	9.01049	0	8.96385	0	9.00326	0	9.27768	0	9.36472	0	9.54756	0	8.81276	0	8.90613	0	8.80141	0
ASXL2	ASXL2	ILMN_7971	2	Homo sapiens additional sex combs like 2 (Drosophila) (ASXL2), mRNA.	KIAA1685; DKFZp686C1968; ASXH2; FLJ10898	9.75697	0	9.82999	0	9.88706	0	9.92576	0	9.83937	0	9.58673	0	9.69799	0	9.8132	0	9.53945	0
ASXL3	ASXL3	ILMN_38771	18	Homo sapiens additional sex combs like 3 (Drosophila) (ASXL3), mRNA.	KIAA1713	6.02126	0.362398	5.9233	0.505494	5.81945	0.753783	6.42589	0	6.45065	0	6.45793	0	5.99719	0.424863	5.95651	0.525308	5.91133	0.552486
ASZ1	ASZ1	ILMN_22812	7	Homo sapiens ankyrin repeat, SAM and basic leucine zipper domain containing 1 (ASZ1), mRNA.	ALP1; GASZ; Orf3; C7orf7; MGC26634; ANKL1	5.97278	0.404265	5.94926	0.591531	5.7368	0.966919	5.92994	0.588928	5.97521	0.464971	5.92094	0.588009	6.00318	0.324827	5.98098	0.43394	5.99056	0.536597
ATAD1	ATAD1	ILMN_175726	10	Homo sapiens ATPase family, AAA domain containing 1 (ATAD1), mRNA.	AFDC1; FNP001; FLJ14600	9.59011	0	9.39414	0	9.44406	0	10.2056	0	10.0141	0	9.91598	0	9.33302	0	9.53285	0	9.44114	0
ATAD2	ATAD2	ILMN_172027	8	Homo sapiens ATPase family, AAA domain containing 2 (ATAD2), mRNA.	MGC5254; MGC142216; DKFZp667N1320; MGC29843; PRO2000; MGC131938	9.9165	0	9.40974	0	9.8554	0	10.4576	0	10.0592	0	10.0134	0	9.67373	0	9.97894	0	9.59718	0
ATAD3A	ATAD3A	ILMN_3490	1	Homo sapiens ATPase family, AAA domain containing 3A (ATAD3A), mRNA.	FLJ10709	9.38436	0	9.53191	0	9.5132	0	9.75319	0	9.55492	0	9.44687	0	9.50924	0	9.43064	0	9.41106	0
ATAD3B	ATAD3B	ILMN_15482	1	Homo sapiens ATPase family, AAA domain containing 3B (ATAD3B), mRNA.	KIAA1273; TOB3	6.86449	0	7.04185	0	6.93155	0	6.72766	0	6.89815	0	6.813	0	6.72501	0	6.80591	0	6.73054	0
ATAD3C	ATAD3C	ILMN_9630	1	Homo sapiens ATPase family, AAA domain containing 3C (ATAD3C), mRNA. XM_937413 XM_943284 XM_943293 XM_943297	FLJ34599; FLJ37183	6.32798	0.0395095	6.04784	0.291209	5.89804	0.598349	5.92372	0.495199	6.04644	0.290809	6.32947	0.0176391	5.99355	0.427596	6.26449	0.0807114	5.92927	0.517956
ATAD4	ATAD4	ILMN_24488	17	Homo sapiens ATPase family, AAA domain containing 4 (ATAD4), mRNA.	MGC11242	7.21142	0	7.5401	0	7.54525	0	7.10753	0	7.47882	0	7.38016	0	7.46813	0	7.47673	0	7.34167	0
ATAD5	ATAD5	ILMN_23842	17	Homo sapiens ATPase family, AAA domain containing 5 (ATAD5), mRNA.	FLJ12735; FRAG1; C17orf41	6.09369	0.239782	6.09013	0.291209	5.88228	0.624484	5.71255	0.917695	5.91202	0.592593	5.8747	0.630936	5.86385	0.726776	5.69182	0.946648	6.0328	0.359116
ATCAY	ATCAY	ILMN_27014	19	Homo sapiens ataxia, cerebellar, Cayman type (caytaxin) (ATCAY), mRNA.	CLAC; BNIP-H; KIAA1872	6.17476	0.140327	6.18523	0.14011	6.01109	0.383769	6.31173	0.0178326	5.96192	0.449931	6.17767	0.109905	6.22767	0.0819672	6.10979	0.227086	6.13777	0.171271
ATE1	ATE1	ILMN_26196	10	Homo sapiens arginyltransferase 1 (ATE1), transcript variant 2, mRNA.	MGC26724	6.48118	0.00260361	6.51264	0.000990963	6.66653	0.00192672	6.38806	0.00175014	6.27478	0.00138907	6.36642	0.00390296	6.56688	0.00396705	6.53098	0.00803465	6.58522	0.000323119
ATF1	ATF1	ILMN_2456	12	Homo sapiens activating transcription factor 1 (ATF1), mRNA.	TREB36; FUS/ATF-1; EWS-ATF1	8.06657	0	8.1803	0	8.16659	0	7.40441	0	7.50517	0	7.32018	0	8.28659	0	8.25684	0	8.28865	0
ATF2	ATF2	ILMN_12901	2	Homo sapiens activating transcription factor 2 (ATF2), mRNA.	MGC111558; CRE-BP1; HB16; CREB2; TREB7	7.81854	0	7.53975	0	7.7924	0	7.78651	0	7.98782	0	7.89068	0	7.67868	0	7.7923	0	7.65909	0
ATF3	ATF3	ILMN_6468	1	Homo sapiens activating transcription factor 3 (ATF3), transcript variant 3, mRNA.		6.10841	0.481612	6.22475	0.192574	6.1078	0.320787	6.34731	0.200892	6.43775	0.0346831	6.28572	0.184913	6.06814	0.572442	6.04714	0.750479	6.03109	0.613785
ATF4	ATF4	ILMN_10757	22	Homo sapiens activating transcription factor 4 (tax-responsive enhancer element B67) (ATF4), transcript variant 1, mRNA.	TXREB; TAXREB67; CREB2; CREB-2	11.8831	1.13795e-08	11.7543	5.97157e-06	11.8775	2.573e-05	12.0792	1.2816e-05	12.1133	0.012816	12.2203	0.000524466	11.7056	9.17845e-08	11.721	2.09625e-06	11.6629	2.81069e-08
ATF5	ATF5	ILMN_6490	19	Homo sapiens activating transcription factor 5 (ATF5), mRNA.	ATFX; FLJ34666; HMFN0395	9.60519	0	9.53813	0	9.51689	0	7.19056	0	7.53166	0	7.51082	0	9.88556	0	9.74987	0	9.75318	0
ATF6	ATF6	ILMN_18052	1	Homo sapiens activating transcription factor 6 (ATF6), mRNA.		9.78597	0	10.0351	0	9.86434	0	9.89824	0	9.87133	0	9.92336	0	9.88502	0	9.87029	0	9.73831	0
ATF7	ATF7	ILMN_13310	12	Homo sapiens activating transcription factor 7 (ATF7), mRNA.	MGC57182; ATFA	5.8444	0.705722	6.20497	0.111264	6.16081	0.148556	6.12839	0.134431	6.10434	0.175583	6.02108	0.289009	6.0142	0.386612	6.16734	0.170999	6.0296	0.33011
ATF7IP	ATF7IP	ILMN_24966	12	Homo sapiens activating transcription factor 7 interacting protein (ATF7IP), mRNA.	FLJ10139; FLJ10688; MCAF; p621	6.10362	0.226158	6.22672	0.111264	6.08429	0.247593	6.07464	0.215364	6.02267	0.337449	6.13859	0.14654	5.95603	0.5	6.13829	0.19699	6.10517	0.203039
ATF7IP2	ATF7IP2	ILMN_24845	16	Homo sapiens activating transcription factor 7 interacting protein 2 (ATF7IP2), mRNA.	MCAF2; FLJ12668	7.60306	0	7.85094	0	7.50806	0	7.98793	0	7.83365	0	7.63766	0	8.02365	0	7.7055	0	7.70798	0
ATG10	ATG10	ILMN_174692	5	Homo sapiens ATG10 autophagy related 10 homolog (S. cerevisiae) (ATG10), mRNA.	APG10; DKFZP586I0418; APG10L; FLJ13954; pp12616	8.37741	0	8.4501	0	8.35179	0	7.91454	0	7.73633	0	7.81707	0	8.71252	0	8.49873	0	8.68036	0
ATG12	ATG12	ILMN_24104	5	Homo sapiens ATG12 autophagy related 12 homolog (S. cerevisiae) (ATG12), mRNA.	APG12L; HAPG12; APG12	9.65813	0	9.60408	0	9.38854	0	9.67872	0	9.78302	0	9.68702	0	9.66097	0	9.69669	0	9.70095	0
ATG16L1	ATG16L1	ILMN_25151	2	Homo sapiens ATG16 autophagy related 16-like 1 (S. cerevisiae) (ATG16L1), transcript variant 2, mRNA.	ATG16L; APG16L; IBD10; WDR30; FLJ00045; FLJ10035; FLJ10828; FLJ22677	9.29096	0	9.12372	0	9.11068	0	9.6089	0	9.44613	0	9.5146	0	9.04443	0	9.03086	0	9.09583	0
ATG16L2	ATG16L2	ILMN_16649	11	Homo sapiens ATG16 autophagy related 16-like 2 (S. cerevisiae) (ATG16L2), mRNA.	FLJ00012; WDR80	6.38087	0.00681199	6.07	0.142857	6.33498	0.0178817	6.25891	0.00960219	6.32264	0.00960219	6.26047	0.0217096	6.42385	0.00136612	6.52662	0	6.67924	0
ATG2A	ATG2A	ILMN_18505	11	Homo sapiens ATG2 autophagy related 2 homolog A (S. cerevisiae) (ATG2A), mRNA.	MGC117153; KIAA0404	8.72342	0	8.67898	0	8.67608	0	8.91267	0	8.89183	0	9.11041	0	9.02037	0	8.81878	0	8.75848	0
ATG2B	ATG2B	ILMN_9364	14	Homo sapiens ATG2 autophagy related 2 homolog B (S. cerevisiae) (ATG2B), mRNA.	C14orf103; FLJ10242	7.20524	0	7.38764	0	6.941	0	7.71657	0	7.17587	0	7.47611	0	7.00052	0	7.15289	0	7.27102	0
ATG3	ATG3	ILMN_18856	3	Homo sapiens ATG3 autophagy related 3 homolog (S. cerevisiae) (ATG3), mRNA.	MGC15201; PC3-96; DKFZp564M1178; APG3; FLJ22125; APG3L	9.6043	0	9.58977	0	9.60651	0	9.81617	0	9.62662	0	9.74359	0	9.74674	0	9.72053	0	9.59204	0
ATG4A	ATG4A	ILMN_27268	X	Homo sapiens ATG4 autophagy related 4 homolog A (S. cerevisiae) (ATG4A), transcript variant 3, mRNA.	APG4A; AUTL2	7.16351	0.00593961	7.05587	0.00317368	6.95113	0.0359725	6.87125	0.000455366	6.73529	0.0113841	6.68542	0.0139266	7.07926	0.00722625	7.23262	0.0254743	7.3351	0.000461677
ATG4B	ATG4B	ILMN_25088	2	Homo sapiens ATG4 autophagy related 4 homolog B (S. cerevisiae) (ATG4B), transcript variant 1, mRNA.	AUTL1; MGC1353; APG4B	7.66623	0.0891869	8.01746	0.227442	7.73576	0.0577158	7.34904	0.365167	7.35391	0.32973	7.38349	0.139295	7.88981	0.174147	7.90174	0.212006	7.62553	0.293818
ATG4C	ATG4C	ILMN_29828	1	Homo sapiens ATG4 autophagy related 4 homolog C (S. cerevisiae) (ATG4C), transcript variant 7, mRNA.	FLJ14867; AUTL3; AUTL1; APG4C; APG4-C	7.93872	0.01819	7.66172	0.0206648	7.70342	0.0024606	7.36129	0.0711509	7.32688	0.287717	7.54424	0.26942	7.90035	0.000451641	7.91383	0.0227711	8.07207	0.0181656
ATG4D	ATG4D	ILMN_2177	19	Homo sapiens ATG4 autophagy related 4 homolog D (S. cerevisiae) (ATG4D), mRNA.	APG4D; APG4-D; AUTL4	6.59167	0.00141158	6.56363	0	6.45124	0.00159026	6.5465	0.00128801	6.17809	0.0203306	6.42699	0	6.59915	0.00149303	6.54013	0.00791974	6.57391	3.81551e-06
ATG5	ATG5	ILMN_28892	6	Homo sapiens ATG5 autophagy related 5 homolog (S. cerevisiae) (ATG5), mRNA.	ASP; APG5; hAPG5; APG5L	8.13598	0	8.21423	0	7.88994	0	6.87005	0	7.23682	0	7.18954	0	8.45824	0	8.39898	0	8.36644	0
ATG7	ATG7	ILMN_17242	3	Homo sapiens ATG7 autophagy related 7 homolog (S. cerevisiae) (ATG7), mRNA.	APG7L; DKFZp434N0735; GSA7	8.78877	0	8.99855	0	8.82542	0	8.90244	0	9.08121	0	9.23184	0	9.01954	0	8.80225	0	8.99405	0
ATG9A	ATG9A	ILMN_162226	2	Homo sapiens ATG9 autophagy related 9 homolog A (S. cerevisiae) (ATG9A), transcript variant 1, mRNA.	APG9L1; MGD3208	7.81362	0.00101409	7.92347	0.00619831	7.9246	0.00331623	8.15788	0.000527008	7.92686	0.0587608	7.82237	0.0588789	8.24828	0.00143413	8.14454	0.0912431	8.19501	0.0813313
ATG9B	ATG9B	ILMN_7056	7	Homo sapiens ATG9 autophagy related 9 homolog B (S. cerevisiae) (ATG9B), mRNA.	NOS3AS; SONE; APG9L2	5.82567	0.734332	5.92077	0.557692	6.16041	0.14718	5.89676	0.599451	5.9947	0.421125	5.90941	0.554952	6.0307	0.351093	6.17414	0.158687	5.86414	0.689226
ATHL1	ATHL1	ILMN_138992	11	Homo sapiens ATH1, acid trehalase-like 1 (yeast) (ATHL1), mRNA.	MGC129859; MGC129858; FLJ22635	6.74693	0	6.76734	0	6.92593	0	5.98135	0.148148	6.07657	0.131687	6.24831	0.0189959	7.10455	0	7.19279	0	7.27078	0
ATIC	ATIC	ILMN_23084	2	Homo sapiens 5-aminoimidazole-4-carboxamide ribonucleotide formyltransferase/IMP cyclohydrolase (ATIC), mRNA.	PURH; IMPCHASE; AICARFT; AICAR	12.5111	0	12.1621	0	12.2613	0	12.3549	0	12.6672	0	12.5649	0	12.3843	0	12.2588	0	12.2617	0
ATL3	ATL3	ILMN_20827	11	Homo sapiens atlastin 3 (ATL3), mRNA.	ATL3; DKFZp564J0863	9.72533	0	9.7415	0	9.79703	0	10.0499	0	10.3469	0	10.317	0	9.31497	0	9.32344	0	9.22084	0
ATM	ATM	ILMN_16722	11	Homo sapiens ataxia telangiectasia mutated (ATM), transcript variant 2, mRNA.	ATD; DKFZp781A0353; ATE; TELO1; ATA; TEL1; ATDC; AT1; MGC74674; ATC	8.14245	0.0532568	8.29965	0.0266857	8.11406	0.0488799	7.77789	0.0495847	7.75213	0.0968636	7.62837	0.126693	8.5311	0.29233	8.23037	0.148031	8.3071	0.0819099
ATMIN	ATMIN	ILMN_162053	16	Homo sapiens ATM interactor (ATMIN), mRNA.	FLJ76795; ZNF822; DKFZp779K1455; KIAA0431; ASCIZ	8.07093	0	8.17353	0	7.96176	0	7.63416	0	7.5006	0	7.53432	0	8.23481	0	8.38718	0	8.37747	0
ATN1	ATN1	ILMN_7310	12	Homo sapiens atrophin 1 (ATN1), transcript variant 1, mRNA.	DRPLA; NOD; B37; D12S755E	7.37972	0.130776	7.58763	0.0146923	7.6079	0.0330631	7.09489	0.0938546	7.05822	0.147557	6.93754	0.104104	8.00327	0.126662	7.88887	0.0477791	7.95919	0.0240982
ATOH1	ATOH1	ILMN_19379	4	Homo sapiens atonal homolog 1 (Drosophila) (ATOH1), mRNA.	MATH-1; ATH1; HATH1	5.81903	0.750681	5.85235	0.671703	5.95401	0.474553	6.09988	0.211248	6.16363	0.144033	5.88407	0.60787	5.91463	0.606557	6.00757	0.396717	5.96208	0.48895
ATOH7	ATOH7	ILMN_21023	10	Homo sapiens atonal homolog 7 (Drosophila) (ATOH7), mRNA.	Math5	6.05378	0.258729	6.00288	0.322864	5.91369	0.619741	6.13646	0.0670714	6.14993	0.0583329	6.05794	0.277447	6.04204	0.275136	6.04204	0.25594	5.87616	0.752868
ATOH8	ATOH8	ILMN_19598	2	Homo sapiens atonal homolog 8 (Drosophila) (ATOH8), mRNA.	HATH6; FLJ14708; FLJ38730	6.31564	0.0163488	6.72348	0	6.91768	0	8.40999	0	7.9444	0	7.72331	0	6.18377	0.101093	5.99012	0.502052	5.99313	0.276243
ATOX1	ATOX1	ILMN_8255	5	Homo sapiens ATX1 antioxidant protein 1 homolog (yeast) (ATOX1), mRNA.	MGC138453; MGC138455; HAH1; ATX1	11.2345	0	10.9729	0	11.4204	0	11.5962	0	11.6686	0	11.6459	0	11.4282	0	11.3564	0	11.3374	0
ATP10A	ATP10A	ILMN_27047	15	Homo sapiens ATPase, Class V, type 10A (ATP10A), mRNA.	ATP10C; KIAA0566; ATPVC; ATPVA	6.32176	0.0408719	6.29951	0.0521978	6.39099	0.0082531	6.26843	0.0219479	5.97563	0.378601	6.20819	0.0597015	6.29318	0.0464481	6.30093	0.0574555	6.1151	0.185083
ATP10B	ATP10B	ILMN_33314	5	Homo sapiens ATPase, class V, type 10B (ATP10B), mRNA.	KIAA0715; ATPVB; FLJ21477	6.08677	0.249319	6.08976	0.25	6.15051	0.160935	6.45447	0	5.81964	0.705075	5.96341	0.421981	5.88266	0.670765	6.03059	0.363885	6.0971	0.222376
ATP10D	ATP10D	ILMN_11723	4	Homo sapiens ATPase, class V, type 10D (ATP10D), mRNA.	KIAA1487; ATPVD	5.81306	0.76158	6.23226	0.114011	6.30508	0.0343879	6.16442	0.115226	6.19089	0.111111	6.0255	0.303935	6.16543	0.131148	6.17592	0.158687	6.29234	0.0621547
ATP11A	ATP11A	ILMN_13005	13	Homo sapiens ATPase, class VI, type 11A (ATP11A), transcript variant 1, mRNA.	ATPIH; ATPIS	5.91001	0.655799	6.13963	0.0924264	6.1287	0.0720642	6.16673	0.262291	5.93064	0.562393	6.0905	0.111479	6.04072	0.245574	6.01921	0.323512	6.3355	0.0373958
ATP11B	ATP11B	ILMN_181963	3	Homo sapiens ATPase, class VI, type 11B (ATP11B), mRNA.	DKFZP434N1615; KIAA0956; ATPIR; DKFZP434J238; ATPIF; MGC46576	8.12561	0	8.05632	0	8.1382	0	8.24518	0	8.21931	0	8.10282	0	8.4269	0	8.4519	0	8.24171	0
ATP11C	ATP11C	ILMN_3974	X	Homo sapiens ATPase, class VI, type 11C (ATP11C), transcript variant 1, mRNA.	ATPIQ; ATPIG	8.29786	0	8.28003	0	8.26995	0	7.99603	0	8.04857	0	7.91847	0	8.31421	0	8.53155	0	8.29733	0
ATP12A	ATP12A	ILMN_138153	13	Homo sapiens ATPase, H+/K+ transporting, nongastric, alpha polypeptide (ATP12A), mRNA.	ATP1AL1	6.22632	0.0831063	6.00522	0.336539	6.15275	0.155433	6.13389	0.134431	6.15751	0.128944	6.07335	0.214383	5.93204	0.565574	6.13741	0.201094	6.37403	0.0234807
ATP13A1	ATP13A1	ILMN_12379	19	Homo sapiens ATPase type 13A1 (ATP13A1), mRNA.	FLJ41786; CGI-152; FLJ31858; FLJ90317; ATP13A; DKFZp761L1623; KIAA1825; FLJ43873	8.62816	0	8.93566	0	8.63913	0	8.3204	0	8.287	0	8.16861	0	9.13302	0	9.05983	0	8.90386	0
ATP13A2	ATP13A2	ILMN_5349	1	Homo sapiens ATPase type 13A2 (ATP13A2), mRNA.	KRPPD; HSA9947; PARK9; RP1-37C10.4	7.59682	0	7.48155	0	7.59305	0	8.32617	0	8.09111	0	8.34728	0	7.5131	0	7.44791	0	7.56312	0
ATP13A3	ATP13A3	ILMN_35513	3	PREDICTED: Homo sapiens ATPase type 13A3, transcript variant 2 (ATP13A3), mRNA.		5.9385	0.583392	6.25562	0.0512176	6.22375	0.0190756	6.20994	0.0463683	6.1223	0.17885	5.98657	0.29803	6.03679	0.477046	6.11157	0.132285	5.9324	0.557629
ATP13A4	ATP13A4	ILMN_10412	3	Homo sapiens ATPase type 13A4 (ATP13A4), mRNA.	MGC126545; DKFZp761I1011	6.13981	0.171662	5.91988	0.607143	5.9389	0.508941	5.81255	0.807956	5.81003	0.790123	6.07459	0.249661	5.94146	0.538251	6.00279	0.398085	6.10506	0.241713
ATP13A5	ATP13A5	ILMN_2333	3	Homo sapiens ATPase type 13A5 (ATP13A5), mRNA.	FLJ16025	5.70967	0.912806	5.68403	0.940934	5.73263	0.895461	5.83569	0.798354	6.06347	0.355281	5.87945	0.65943	5.82666	0.795082	5.41605	0.998632	5.58467	0.980663
ATP1A1	ATP1A1	ILMN_677	1	Homo sapiens ATPase, Na+/K+ transporting, alpha 1 polypeptide (ATP1A1), transcript variant 1, mRNA.	MGC3285; MGC51750	10.8017	0	10.8009	0	10.8376	0	11.4709	0	11.2696	0	11.345	0	10.6376	0	10.6746	0	10.6688	0
ATP1A2	ATP1A2	ILMN_9547	1	Homo sapiens ATPase, Na+/K+ transporting, alpha 2 (+) polypeptide (ATP1A2), mRNA.	FHM2; MGC59864; MHP2	5.93816	0.512262	5.74987	0.906593	5.6375	0.973865	5.66599	0.96845	5.72863	0.912208	5.56999	0.990502	5.58981	0.979508	5.8074	0.811218	5.71042	0.935083
ATP1A3	ATP1A3	ILMN_11201	19	Homo sapiens ATPase, Na+/K+ transporting, alpha 3 polypeptide (ATP1A3), mRNA.	MGC13276; RDP; DYT12	6.39746	0.00681199	6.41375	0.0137363	6.28817	0.0440165	6.33095	0.00685871	6.11265	0.14952	6.19251	0.0746269	6.3	0.0423497	6.07823	0.310534	6.40674	0.0124309
ATP1A4	ATP1A4	ILMN_26091	1	Homo sapiens ATPase, Na+/K+ transporting, alpha 4 polypeptide (ATP1A4), transcript variant 2, mRNA.	ATP1AL2; MGC25056; ATP1A1	6.00079	0.475778	6.13047	0.164839	6.04696	0.297733	6.04196	0.230529	6.00691	0.346651	5.94816	0.46273	5.95294	0.525619	5.95779	0.514935	6.02888	0.464733
ATP1B1	ATP1B1	ILMN_10855	1	Homo sapiens ATPase, Na+/K+ transporting, beta 1 polypeptide (ATP1B1), transcript variant 2, mRNA.	MGC1798; ATP1B	10.6115	0	10.5206	0	10.6752	0	10.0825	0	9.82409	0	10.0651	0	11.043	0	11.0074	0	11.1793	0
ATP1B2	ATP1B2	ILMN_7305	17	Homo sapiens ATPase, Na+/K+ transporting, beta 2 polypeptide (ATP1B2), mRNA.	AMOG	8.20955	0	8.41012	0	8.2118	0	7.98374	0	7.95286	0	8.09838	0	8.4681	0	8.28619	0	8.48882	0
ATP1B3	ATP1B3	ILMN_3785		PREDICTED: Homo sapiens ATPase, Na+/K+ transporting, beta 3 polypeptide, transcript variant 2 (ATP1B3), mRNA.		10.6376	0.000972955	10.6166	0.0146626	10.496	0.00273748	10.9462	0.000275868	10.6206	0.0473227	10.7035	0.00816255	10.8778	0.0125735	10.7906	0.00903802	10.7048	0.00366873
ATP1B4	ATP1B4	ILMN_29810	X	Homo sapiens ATPase, (Na+)/K+ transporting, beta 4 polypeptide (ATP1B4), mRNA.		5.96308	0.456403	5.70123	0.880494	6.1471	0.162311	5.96761	0.449931	6.157	0.150892	5.98716	0.383989	6.04636	0.325137	5.82115	0.797538	5.77399	0.842542
ATP2A1	ATP2A1	ILMN_137906	16	Homo sapiens ATPase, Ca++ transporting, cardiac muscle, fast twitch 1 (ATP2A1), transcript variant a, mRNA.	ATP2A; SERCA1	6.02652	0.199115	6.22988	0.0186807	5.94297	0.532281	6.06029	0.0650808	5.97869	0.475371	6.09978	0.0370412	6.09421	0.0431279	6.22585	0.22487	6.0579	0.18868
ATP2A2	ATP2A2	ILMN_19965	12	Homo sapiens ATPase, Ca++ transporting, cardiac muscle, slow twitch 2 (ATP2A2), transcript variant 1, mRNA.	DAR; ATP2B; MGC45367; DD; SERCA2	10.2421	0	10.2757	0	10.3459	0	9.95428	0	9.89573	0	9.92523	0	10.1641	0	10.1711	0	10.1173	0
ATP2A3	ATP2A3	ILMN_26846	17	Homo sapiens ATPase, Ca++ transporting, ubiquitous (ATP2A3), transcript variant 2, mRNA.	SERCA3	6.51354	0.00301528	6.24673	0.0083361	6.29108	0.0125111	6.27628	0.00235209	6.22388	0.00903581	6.38641	0.000235654	6.41145	0.116938	6.57092	0.000632531	6.6268	0.00248104
ATP2B1	ATP2B1	ILMN_15979	12	Homo sapiens ATPase, Ca++ transporting, plasma membrane 1 (ATP2B1), transcript variant 2, mRNA.	PMCA1; PMCA1kb	7.01973	1.80703e-05	6.92259	0.0483722	6.9187	0.00449381	7.27658	0.00226628	7.36648	0.00314102	7.38451	0.0200794	6.48416	0.003769	6.55418	0.00830526	6.47007	0.0220654
ATP2B2	ATP2B2	ILMN_22931	3	Homo sapiens ATPase, Ca++ transporting, plasma membrane 2 (ATP2B2), transcript variant 2, mRNA.	PMCA2a; PMCA2; PMCA2i	5.88726	0.744864	5.88495	0.78574	5.89505	0.736922	5.91746	0.660603	5.97382	0.447134	5.76615	0.976241	6.03862	0.303728	5.90642	0.757275	5.91467	0.702942
ATP2B3	ATP2B3	ILMN_24610	X	Homo sapiens ATPase, Ca++ transporting, plasma membrane 3 (ATP2B3), transcript variant 2, mRNA.	PMCA3a; PMCA3	5.91299	0.65524	5.92845	0.585014	5.90137	0.71727	6.09956	0.190294	6.13932	0.083071	5.96262	0.431565	5.97109	0.573453	5.90251	0.770604	5.86983	0.838797
ATP2B4	ATP2B4	ILMN_4015	1	Homo sapiens ATPase, Ca++ transporting, plasma membrane 4 (ATP2B4), transcript variant 2, mRNA.	DKFZp686M088; PMCA4b; DKFZp686G08106; PMCA4x; PMCA4; ATP2B2; MXRA1	7.7924	1.13795e-08	7.76319	0	7.8505	0	8.16396	0	7.88362	0	8.16154	0	8.29949	0	8.23315	0	8.35001	0
ATP2C1	ATP2C1	ILMN_16216	3	Homo sapiens ATPase, Ca++ transporting, type 2C, member 1 (ATP2C1), transcript variant 1, mRNA.	SPCA1; PMR1; HHD; hSPCA1; ATP2C1A; KIAA1347; BCPM	8.66633	0	8.76842	0	8.59166	0	8.87855	0	8.83803	0	8.8099	0	8.46776	0	8.51079	0	8.55996	0
ATP2C2	ATP2C2	ILMN_2353	16	Homo sapiens ATPase, Ca++ transporting, type 2C, member 2 (ATP2C2), mRNA.	SPCA2; KIAA0703; DKFZp686H22230	6.09968	0.228883	5.79329	0.832418	5.72878	0.898212	6.08031	0.279835	5.87609	0.672154	5.70201	0.933514	6.14403	0.153005	5.72806	0.906977	5.96499	0.504144
ATP4A	ATP4A	ILMN_16471	19	Homo sapiens ATPase, H+/K+ exchanging, alpha polypeptide (ATP4A), mRNA.	ATP6A	6.08755	0.243869	6.51998	0	6.14436	0.167813	6.1121	0.141289	5.98178	0.374486	6.19116	0.0773406	6.33196	0.0259563	6.32892	0.0465116	6.15274	0.14779
ATP4B	ATP4B	ILMN_138244		PREDICTED: Homo sapiens ATPase, H+/K+ exchanging, beta polypeptide (ATP4B), mRNA.		6.15047	0.0637052	5.99104	0.360591	6.08724	0.289408	6.03234	0.116026	6.03965	0.173996	5.90753	0.634246	6.28736	0.01283	6.057	0.363805	6.10796	0.198529
ATP5A1	ATP5A1	ILMN_4640	18	Homo sapiens ATP synthase, H+ transporting, mitochondrial F1 complex, alpha subunit 1, cardiac muscle (ATP5A1), nuclear gene encoding mitochondrial protein, transcript variant 2, mRNA.	ORM; ATP5A; ATPM; OMR; hATP1; ATP5AL2	14.058	0	13.8982	0	13.8836	0	13.7434	0	13.7501	0	13.7169	0	13.9436	0	14.1116	0	14.0734	0
ATP5B	ATP5B	ILMN_759	12	Homo sapiens ATP synthase, H+ transporting, mitochondrial F1 complex, beta polypeptide (ATP5B), nuclear gene encoding mitochondrial protein, mRNA.	ATPMB; MGC5231; ATPSB	14.6041	0	14.1785	0	14.7351	0	14.1997	0	14.1885	0	14.2525	0	14.3636	0	14.7078	0	14.3592	0
ATP5C1	ATP5C1	ILMN_13957	10	Homo sapiens ATP synthase, H+ transporting, mitochondrial F1 complex, gamma polypeptide 1 (ATP5C1), nuclear gene encoding mitochondrial protein, transcript variant 2, mRNA.	ATP5CL1; ATP5C	12.0758	0	11.988	0	12.0555	0	12.2842	0	11.9408	0	12.0277	0	11.9023	0	11.9257	0	12.1706	0
ATP5D	ATP5D	ILMN_6051	19	Homo sapiens ATP synthase, H+ transporting, mitochondrial F1 complex, delta subunit (ATP5D), nuclear gene encoding mitochondrial protein, transcript variant 1, mRNA.		11.3573	0	11.0476	0	11.3642	0	10.9778	0	10.6227	0	10.6573	0	11.5452	0	11.3877	0	11.4691	0
ATP5EP2	ATP5EP2	ILMN_27393	13	Homo sapiens ATP synthase, H+ transporting, mitochondrial F1 complex, epsilon subunit pseudogene 2 (ATP5EP2) on chromosome 13.		13.6732	0	13.5308	0	13.6926	0	14.1559	0	14.2516	0	14.3142	0	13.4956	0	13.5667	0	13.4835	0
ATP5F1	ATP5F1	ILMN_138139	1	Homo sapiens ATP synthase, H+ transporting, mitochondrial F0 complex, subunit B1 (ATP5F1), nuclear gene encoding mitochondrial protein, mRNA.	PIG47; MGC24431	12.1695	0	12.0319	0	12.2833	0	12.573	0	12.38	0	12.4003	0	12.2313	0	12.2152	0	12.3779	0
ATP5G1	ATP5G1	ILMN_1123	17	Homo sapiens ATP synthase, H+ transporting, mitochondrial F0 complex, subunit C1 (subunit 9) (ATP5G1), nuclear gene encoding mitochondrial protein, transcript variant 2, mRNA.	ATP5G; ATP5A	11.2349	0	11.1829	0	11.208	0	11.0672	0	10.9757	0	11.3255	0	11.5903	0	11.3549	0	11.6007	0
ATP5G2	ATP5G2	ILMN_137008	12	Homo sapiens ATP synthase, H+ transporting, mitochondrial F0 complex, subunit c (subunit 9), isoform 2 (ATP5G2), nuclear gene encoding mitochondrial protein, transcript variant 2, mRNA.		10.6113	5.60969e-07	10.6567	6.80199e-05	10.8032	6.77744e-06	10.1183	0	10.5768	2.96495e-05	10.5986	0.000293506	10.7153	0	10.7772	3.16115e-05	10.8281	0
ATP5G3	ATP5G3	ILMN_137251	2	Homo sapiens ATP synthase, H+ transporting, mitochondrial F0 complex, subunit C3 (subunit 9) (ATP5G3), nuclear gene encoding mitochondrial protein, transcript variant 3, mRNA.	MGC125738; P3	8.11732	0	8.07854	0	8.01704	0	7.48812	0	7.60997	0	7.59172	0	8.49692	0	8.3533	0	8.50709	0
ATP5H	ATP5H	ILMN_29612	17	Homo sapiens ATP synthase, H+ transporting, mitochondrial F0 complex, subunit d (ATP5H), nuclear gene encoding mitochondrial protein, transcript variant 2, mRNA.	ATPQ; ATP5JD	13.3546	0	13.2266	0	13.3881	0	13.5625	0	13.2821	0	13.2609	0	13.6148	0	13.64	0	13.6028	0
ATP5I	ATP5I	ILMN_14284	4	Homo sapiens ATP synthase, H+ transporting, mitochondrial F0 complex, subunit E (ATP5I), nuclear gene encoding mitochondrial protein, mRNA.	MGC12532; ATP5K	11.8392	0.0224039	11.8661	4.59963e-06	11.762	0	11.7924	0.00704965	11.758	0.022146	11.7817	0.00506559	12.1597	0	12.0745	0.00100381	12.0028	2.24855e-07
ATP5J	ATP5J	ILMN_29169	21	Homo sapiens ATP synthase, H+ transporting, mitochondrial F0 complex, subunit F6 (ATP5J), nuclear gene encoding mitochondrial protein, transcript variant 1, mRNA.	ATP5A; CF6; F6; ATPM; ATP5	12.3445	0	12.2286	0	12.3108	0	12.0836	0	12.1706	0	12.3282	0	12.4197	0	12.3525	0	12.4763	0
ATP5J2	ATP5J2	ILMN_13901	7	Homo sapiens ATP synthase, H+ transporting, mitochondrial F0 complex, subunit F2 (ATP5J2), nuclear gene encoding mitochondrial protein, transcript variant 3, mRNA.	ATP5JL	12.2086	0	12.2022	0	12.2521	0	12.8151	0	12.9202	0	12.8217	0	12.2434	0	12.2832	0	12.2461	0
ATP5L	ATP5L	ILMN_16064	11	Homo sapiens ATP synthase, H+ transporting, mitochondrial F0 complex, subunit G (ATP5L), nuclear gene encoding mitochondrial protein, mRNA.	ATP5JG	12.1038	0	11.9152	0	12.1808	0	11.9819	0	11.8496	0	11.9603	0	12.2725	0	12.4063	0	12.4093	0
ATP5O	ATP5O	ILMN_10205	21	Homo sapiens ATP synthase, H+ transporting, mitochondrial F1 complex, O subunit (oligomycin sensitivity conferring protein) (ATP5O), nuclear gene encoding mitochondrial protein, mRNA.	OSCP; ATPO	12.6869	0	12.6221	0	12.7712	0	12.5943	0	12.6065	0	12.6254	0	12.8763	0	12.8524	0	13.0085	0
ATP5S	ATP5S	ILMN_26667	14	Homo sapiens ATP synthase, H+ transporting, mitochondrial F0 complex, subunit s (factor B) (ATP5S), nuclear gene encoding mitochondrial protein, transcript variant 3, mRNA.	ATPW; HSU79253	8.70655	0	8.64638	0	8.62734	0	9.2333	0	9.29897	0	9.26571	0	8.71119	0	8.54355	0	8.69741	0
ATP5SL	ATP5SL	ILMN_12644	19	Homo sapiens ATP5S-like (ATP5SL), mRNA.	FLJ10241	10.5031	0	10.4065	0	10.2637	0	11.2371	0	10.5419	0	10.7288	0	10.376	0	10.3134	0	10.4139	0
ATP6AP1	ATP6AP1	ILMN_139158	X	Homo sapiens ATPase, H+ transporting, lysosomal accessory protein 1 (ATP6AP1), mRNA.	XAP-3; CF2; 16A; ATP6IP1; ATP6S1; Ac45; MGC129781; XAP3; VATPS1	11.7887	0	11.769	0	11.923	0	11.1516	0	11.7398	0	11.4718	0	12.2447	0	12.1841	0	12.3133	0
ATP6AP2	ATP6AP2	ILMN_2566	X	Homo sapiens ATPase, H+ transporting, lysosomal accessory protein 2 (ATP6AP2), mRNA.	ELDF10; APT6M8-9; MGC99577; XMRE; M8-9; ATP6IP2; MSTP009; MRXE; HT028; ATP6M8-9	11.6544	0	11.3811	0	11.3766	0	11.3974	0	11.4759	0	11.4467	0	11.6374	0	11.5322	0	11.6253	0
ATP6V0A1	ATP6V0A1	ILMN_138088	17	Homo sapiens ATPase, H+ transporting, lysosomal V0 subunit a1 (ATP6V0A1), mRNA.	ATP6N1; VPP1; DKFZp781J1951; Stv1; a1; ATP6N1A; Vph1	10.0911	0	10.1955	0	10.1175	0	10.0569	0	10.2684	0	10.3259	0	10.057	0	10.1099	0	9.96609	0
ATP6V0A2	ATP6V0A2	ILMN_23163	12	Homo sapiens ATPase, H+ transporting, lysosomal V0 subunit a2 (ATP6V0A2), mRNA.	TJ6M; ATP6a2; TJ6; a2; Stv1; ATP6N1D; Vph1; TJ6s; J6B7	8.38158	0	8.34036	0	8.31899	0	8.33422	0	8.56225	0	8.58995	0	8.54286	0	8.6984	0	8.45231	0
ATP6V0A4	ATP6V0A4	ILMN_19699	7	Homo sapiens ATPase, H+ transporting, lysosomal V0 subunit a4 (ATP6V0A4), transcript variant 2, mRNA.	VPH1; RDRTA2; STV1; MGC130016; VPP2; RTA1C; A4; RTADR; ATP6N1B; ATP6N2; MGC130017	6.01504	0.446501	6.01146	0.239901	5.95171	0.479099	6.32524	0.136692	6.34469	0.0275952	6.3024	0.0610052	6.01788	0.374698	6.12638	0.185222	5.95904	0.553287
ATP6V0B	ATP6V0B	ILMN_137411	1	Homo sapiens ATPase, H+ transporting, lysosomal 21kDa, V0 subunit b (ATP6V0B), transcript variant 1, mRNA.	HATPL; ATP6F; VMA16	11.0089	0	11.0992	0	11.2243	0	11.0268	0	11.105	0	11.0992	0	11.3541	0	11.3132	0	11.2874	0
ATP6V0C	ATP6V0C	ILMN_512		PREDICTED: Homo sapiens ATPase, H+ transporting, lysosomal 16kDa, V0 subunit c (ATP6V0C), mRNA.		11.3334	0.0623918	11.2399	0.00429309	11.2089	0.00236474	11.1783	0.0534525	10.9472	0.00464347	10.8623	0.0410556	11.6679	1.03636e-05	11.6447	0.00897065	11.5897	0.000758887
ATP6V0D1	ATP6V0D1	ILMN_139373	16	Homo sapiens ATPase, H+ transporting, lysosomal 38kDa, V0 subunit d1 (ATP6V0D1), mRNA.	VPATPD; ATP6DV; VMA6; P39; ATP6D; VATX	9.66736	0	9.42344	0	9.42051	0	9.08716	0	9.27096	0	9.17287	0	9.7428	0	9.86852	0	9.76954	0
ATP6V0D2	ATP6V0D2	ILMN_19631	8	Homo sapiens ATPase, H+ transporting, lysosomal 38kDa, V0 subunit d2 (ATP6V0D2), mRNA.	VMA6; ATP6D2; FLJ38708	6.22803	0.0817439	6.42075	0.0206044	6.00974	0.38652	6.11008	0.14952	6.01075	0.341564	6.14267	0.132971	6.08983	0.248634	6.04281	0.354309	6.1118	0.190608
ATP6V0E1	ATP6V0E1	ILMN_8923	5	Homo sapiens ATPase, H+ transporting, lysosomal 9kDa, V0 subunit e1 (ATP6V0E1), mRNA.	Vma21p; ATP6V0E; Vma21; ATP6H; M9.2	11.6571	0	11.5919	0	11.5801	0	11.863	0	12.0074	0	11.9418	0	11.8263	0	11.7404	0	11.7046	0
ATP6V0E2	ATP6V0E2	ILMN_9517	7	Homo sapiens ATPase, H+ transporting V0 subunit e2 (ATP6V0E2), transcript variant 1, mRNA.	ATP6V0E2L; C7orf32	11.0809	0	11.1548	0	11.1805	0	11.3823	0	11.4663	0	11.5496	0	11.5503	0	11.3767	0	11.3895	0
ATP6V1A	ATP6V1A	ILMN_30226	3	Homo sapiens ATPase, H+ transporting, lysosomal 70kDa, V1 subunit A (ATP6V1A), mRNA.	VA68; Vma1; HO68; ATP6V1A1; VPP2; ATP6A1	11.8818	0	11.8075	0	11.7199	0	11.6837	0	11.9492	0	11.7044	0	12.0671	0	12.1246	0	12.065	0
ATP6V1B1	ATP6V1B1	ILMN_138896	2	Homo sapiens ATPase, H+ transporting, lysosomal 56/58kDa, V1 subunit B1 (Renal tubular acidosis with deafness) (ATP6V1B1), mRNA.	VATB; VPP3; ATP6B1; MGC32642; RTA1B; VMA2	7.17327	0	7.06942	0	7.39493	0	7.1268	0	6.90589	0	7.0606	0	7.40944	0	7.37857	0	7.41162	0
ATP6V1B2	ATP6V1B2	ILMN_137342	8	Homo sapiens ATPase, H+ transporting, lysosomal 56/58kDa, V1 subunit B2 (ATP6V1B2), mRNA.	VATB; VPP3; ATP6B2; ATP6B1B2; Vma2; HO57	11.0369	0	10.9592	0	10.764	0	10.758	0	10.7307	0	10.9114	0	10.8669	0	11.0559	0	10.9769	0
ATP6V1C1	ATP6V1C1	ILMN_12844	8	Homo sapiens ATPase, H+ transporting, lysosomal 42kDa, V1 subunit C1 (ATP6V1C1), mRNA.	VATC; FLJ20057; ATP6D; Vma5; ATP6C	7.9818	0	8.04133	0.000184911	8.01017	1.51363e-05	8.2498	0.00128801	7.87298	0	7.99447	0	7.77038	0.00149303	7.79014	0.000733587	7.78645	7.72641e-05
ATP6V1C2	ATP6V1C2	ILMN_42208	2	Homo sapiens ATPase, H+ transporting, lysosomal 42kDa, V1 subunit C2 (ATP6V1C2), transcript variant 2, mRNA.	VMA5; ATP6C2	6.05992	0.201535	6.0486	0.273069	5.90108	0.68066	5.92759	0.603718	5.97719	0.4274	6.0082	0.287646	5.95684	0.558303	5.99007	0.50953	6.02056	0.303425
ATP6V1D	ATP6V1D	ILMN_26737	14	Homo sapiens ATPase, H+ transporting, lysosomal 34kDa, V1 subunit D (ATP6V1D), mRNA.	ATP6M; VATD; VMA8	10.4599	0	10.387	0	10.5282	0	11.7181	0	11.2821	0	11.3841	0	10.1061	0	10.1505	0	10.433	0
ATP6V1E1	ATP6V1E1	ILMN_42430	22	Homo sapiens ATPase, H+ transporting, lysosomal 31kDa, V1 subunit E1 (ATP6V1E1), transcript variant 3, mRNA.	ATP6E2; ATP6E; P31; ATP6V1E; Vma4	12.2141	0	12.2048	0	12.2347	0	11.1207	0	11.5021	0	11.374	0	11.8528	0	11.9536	0	11.9155	0
ATP6V1E2	ATP6V1E2	ILMN_5551	2	Homo sapiens ATPase, H+ transporting, lysosomal 31kDa, V1 subunit E2 (ATP6V1E2), mRNA.	ATP6EL2; ATP6E1; ATP6V1EL2; MGC9341; VMA4	8.62272	0	8.73683	0	8.69391	0	7.29809	0	7.63011	0	7.39456	0	9.20786	0	9.27807	0	9.24293	0
ATP6V1F	ATP6V1F	ILMN_20954	7	Homo sapiens ATPase, H+ transporting, lysosomal 14kDa, V1 subunit F (ATP6V1F), mRNA.	Vma7; MGC126038; ATP6S14; MGC126037; MGC117321; VATF	11.9227	0	11.9026	0	12.1061	0	12.0463	0	12.2022	0	12.2468	0	12.2296	0	12.0707	0	11.9293	0
ATP6V1G1	ATP6V1G1	ILMN_138944	9	Homo sapiens ATPase, H+ transporting, lysosomal 13kDa, V1 subunit G1 (ATP6V1G1), mRNA.	Vma10; ATP6J; ATP6GL; ATP6G1; DKFZp547P234; ATP6G	12.3771	0	12.1192	0	12.2783	0	12.7212	0	12.4423	0	12.502	0	12.5163	0	12.4409	0	12.2628	0
ATP6V1G2	ATP6V1G2	ILMN_18630	6	Homo sapiens ATPase, H+ transporting, lysosomal 13kDa, V1 subunit G2 (ATP6V1G2), transcript variant 1, mRNA.	NG38; ATP6G2; VMA10; ATP6G	7.18806	0.00156007	7.2695	0	7.17398	0	7.12383	4.61011e-05	7.24632	0.000304832	7.16032	0	7.28107	0	7.25301	0.000538961	7.55269	0
ATP6V1G3	ATP6V1G3	ILMN_27580	1	Homo sapiens ATPase, H+ transporting, lysosomal 13kDa, V1 subunit G3 (ATP6V1G3), transcript variant 1, mRNA.	MGC119810; Vma10; ATP6G3; MGC119813	6.27278	0.00735119	6.07995	0.122948	6.20477	0.0218569	6.54961	0.026239	6.17825	0.0706344	6.46379	0.129449	5.94401	0.60696	6.07325	0.180329	5.96761	0.432039
ATP6V1H	ATP6V1H	ILMN_21812	8	Homo sapiens ATPase, H+ transporting, lysosomal 50/57kDa, V1 subunit H (ATP6V1H), transcript variant 3, mRNA.	SFDbeta; CGI-11; VMA13; SFDalpha; SFD; MSTP042	8.73953	0.0706962	8.73614	0.00618981	8.69051	0.0303115	8.62342	0.00978848	8.13099	0.00529222	8.1256	0.014154	8.97125	0	9.00837	0.0313356	9.04559	0.00825009
ATP7A	ATP7A	ILMN_8500	X	Homo sapiens ATPase, Cu++ transporting, alpha polypeptide (Menkes syndrome) (ATP7A), mRNA.	MK; MNK	6.78426	0	6.65296	0	6.86055	0	6.73951	0	6.64319	0	6.66083	0	6.5754	0	6.84725	0	6.39586	0.00828729
ATP7B	ATP7B	ILMN_21935	13	Homo sapiens ATPase, Cu++ transporting, beta polypeptide (ATP7B), transcript variant 1, mRNA.	WC1; PWD; WND; WD	7.56893	0	7.21372	0.0047558	7.43875	0	8.37404	0	8.16003	0.00041491	8.3191	0.105788	7.39138	0.00859984	7.50736	0.00304008	7.63638	0.00366671
ATP8A1	ATP8A1	ILMN_7068	4	Homo sapiens ATPase, aminophospholipid transporter (APLT), Class I, type 8A, member 1 (ATP8A1), mRNA.	MGC130043; ATPIA; MGC26327; ATPASEII; MGC130042; ATPP2	6.04738	0.310627	6.02936	0.270604	6.10158	0.220082	6.40318	0	6.08847	0.176955	5.99912	0.312076	6.63766	0	6.4882	0	6.45925	0
ATP8A2	ATP8A2	ILMN_11255	13	Homo sapiens ATPase, aminophospholipid transporter-like, class I, type 8A, member 2 (ATP8A2), mRNA.	ATP; ML-1; ATPIB; DKFZP434B1913; IB	6.08392	0.250681	6.22067	0.0947802	6.19942	0.112792	5.96697	0.349794	6.53082	0	6.22208	0.0502035	6.05515	0.312841	6.33932	0.0424077	6.26241	0.0676796
ATP8B1	ATP8B1	ILMN_27796	18	Homo sapiens ATPase, class I, type 8B, member 1 (ATP8B1), mRNA.	FIC1; PFIC1; PFIC; ATPIC; BRIC	6.1937	0.111717	5.84721	0.634615	6.41315	0.00550206	6.14105	0.134431	6.12383	0.164609	6.09344	0.200814	5.92258	0.583333	6.06183	0.314638	6.12442	0.186464
ATP8B2	ATP8B2	ILMN_19822	1	Homo sapiens ATPase, class I, type 8B, member 2 (ATP8B2), transcript variant 2, mRNA.	ATPID; DKFZp434M0219; KIAA1137	7.90343	0.00935146	7.90321	9.4904e-07	7.85777	3.47005e-06	6.8216	0.000967119	7.21463	0.000572591	7.11245	0.00904188	8.24631	0.00712911	8.58738	4.15308e-05	8.30254	8.13313e-05
ATP8B3	ATP8B3	ILMN_25622	19	Homo sapiens ATPase, class I, type 8B, member 3 (ATP8B3), mRNA.	ATPIK	6.97696	0	7.07184	0	7.02344	0	5.88776	0.481482	5.95329	0.397805	6.19434	0.063772	6.3663	0.0191257	6.35437	0.0396717	6.44724	0.00414365
ATP8B4	ATP8B4	ILMN_20882	15	Homo sapiens ATPase, class I, type 8B, member 4 (ATP8B4), mRNA.	ATPIM	6.19172	0.111717	6.35236	0.0274725	6.33493	0.0220083	6.22636	0.0384088	6.37977	0.00411523	6.23803	0.0379919	6.37594	0.0150273	6.04481	0.362517	6.22304	0.0883978
ATP9A	ATP9A	ILMN_176431	20	Homo sapiens ATPase, class II, type 9A (ATP9A), mRNA.	KIAA0611; ATPIIA	7.54628	0.0061981	7.55441	0.110605	7.5336	0.24745	8.22576	0.0361484	8.08511	0.0342036	8.25456	0.0520423	7.75101	0.000477986	7.73318	0.00155833	7.69526	0.116209
ATP9B	ATP9B	ILMN_8061	18	Homo sapiens ATPase, class II, type 9B (ATP9B), mRNA.	MGC150651; DKFZp686H2093; FLJ46612; ATPIIB; HUSSY-20; ATPASEP; MGC150650; NEO1L; MGC61572	6.60804	0	6.77441	0	6.62854	0	6.07672	0.119342	6.31758	0.0109739	6.34266	0.00678426	6.59388	0	6.7382	0	6.69777	0
ATPAF1	ATPAF1	ILMN_22473	1	Homo sapiens ATP synthase mitochondrial F1 complex assembly factor 1 (ATPAF1), nuclear gene encoding mitochondrial protein, transcript variant 1, mRNA.	FLJ22351; ATP11p; MGC88060; ATP11	10.0382	0	10.0319	0	9.93673	0	9.42298	0	9.77489	0	9.73082	0	10.1419	0	10.3054	0	10.2346	0
ATPAF2	ATPAF2	ILMN_23038	17	Homo sapiens ATP synthase mitochondrial F1 complex assembly factor 2 (ATPAF2), nuclear gene encoding mitochondrial protein, mRNA.	LP3663; ATP12p; MGC29736; ATP12	7.82347	0	7.70468	0	7.52996	0	8.27817	0	8.18029	0	8.38361	0	7.9281	0	7.701	0	7.6636	0
ATPBD1B	ATPBD1B	ILMN_137220	1	Homo sapiens ATP binding domain 1 family, member B (ATPBD1B), mRNA.	FLJ10349	9.96869	0	10.0725	0	10.1027	0	10.2318	0	10.5822	0	10.4578	0	9.88192	0	9.75759	0	9.8555	0
ATPBD1C	ATPBD1C	ILMN_15678	12	Homo sapiens ATP binding domain 1 family, member C (ATPBD1C), mRNA.	MGC32810; MGC14560	6.07175	0.276567	6.12291	0.17033	6.00476	0.394773	6.21914	0.0576132	6.0952	0.178326	6.07101	0.207598	6.10387	0.222678	6.1905	0.153215	6.55262	0
ATPBD3	ATPBD3	ILMN_22854	19	Homo sapiens ATP binding domain 3 (ATPBD3), mRNA.	MGC17332	7.25679	0	7.49968	0	7.05762	0	7.3666	0	7.50394	0	7.43913	0	7.14071	0	7.39558	0	6.79175	0
ATPBD4	ATPBD4	ILMN_25283	15	Homo sapiens ATP binding domain 4 (ATPBD4), mRNA.	MGC14798	7.79448	0	7.55316	0	7.70585	0	6.73291	0	6.73141	0.000791245	6.78961	0.000368209	8.06092	0	8.17007	0	8.22924	0
ATPIF1	ATPIF1	ILMN_23521	1	Homo sapiens ATPase inhibitory factor 1 (ATPIF1), nuclear gene encoding mitochondrial protein, transcript variant 3, mRNA.	ATPIP; MGC1167; IP; ATPI; MGC8898	10.6418	0	10.6087	0	10.6243	0	10.8037	0	10.6726	0	10.7785	0	10.7913	0	10.7501	0	10.6746	0
ATR	ATR	ILMN_7904		PREDICTED: Homo sapiens ataxia telangiectasia and Rad3 related (ATR), mRNA.		5.87006	0.764878	5.86202	0.877188	5.93632	0.809688	5.9316	0.670727	5.98421	0.387779	5.9227	0.662145	6.01179	0.532061	6.07404	0.294519	6.02602	0.334243
ATRIP	ATRIP	ILMN_3211	3	Homo sapiens ATR interacting protein (ATRIP), transcript variant 2, mRNA.	MGC20625; ATRIP; DKFZp762J2115; DRN3; FLJ12343; MGC21482; DKFZp434J0310; MGC26740; AGS1	8.50778	0	8.61419	0	8.35582	0	8.49434	0	8.35537	0	8.47521	0	8.83995	0	8.64976	0	8.70669	0
ATRN	ATRN	ILMN_6173	20	Homo sapiens attractin (ATRN), transcript variant 1, mRNA.	DPPT-L; MGC126754; MGCA; KIAA0548	7.32557	0.000101757	7.34362	0.000129228	7.22138	0.00010677	7.29413	0.000108373	7.08748	0.000137898	7.12659	0.000205902	7.41973	0.000101082	7.4774	6.61776e-05	7.5107	0.000151999
ATRNL1	ATRNL1	ILMN_24066	10	Homo sapiens attractin-like 1 (ATRNL1), mRNA.	bA338L11.1; bA454H24.1; KIAA0534; FLJ45344; ALP	6.02369	0.354223	6.08684	0.288461	6.01638	0.37414	5.82352	0.765432	5.77956	0.812071	5.83893	0.698779	6.04067	0.331967	6.17889	0.150479	6.10559	0.225138
ATRX	ATRX	ILMN_15281	X	Homo sapiens alpha thalassemia/mental retardation syndrome X-linked (RAD54 homolog, S. cerevisiae) (ATRX), transcript variant 3, mRNA.	SHS; XNP; MRXS3; ZNF-HX; MRXHF1; RAD54L; XH2; ATR2; SFM1; RAD54; MGC2094	6.076	0.122829	6.09303	0.279842	5.91675	0.618814	5.81027	0.946868	5.79064	0.958399	5.98081	0.373932	6.08358	0.159265	5.95496	0.650535	5.83553	0.914755
ATXN1	ATXN1	ILMN_173593	6	Homo sapiens ataxin 1 (ATXN1), mRNA.	SCA1; D6S504E; ATX1	6.61719	0.000335031	6.73331	0	6.9212	0	7.456	0	7.62992	0	7.58512	0	6.26931	0.0292344	6.27195	0.275889	6.01853	0.463403
ATXN10	ATXN10	ILMN_21384	22	Homo sapiens ataxin 10 (ATXN10), mRNA.	E46L; SCA10; FLJ37990	7.36546	0	7.52303	0	7.46011	0	7.02209	0	6.89676	0	6.98927	0	7.78923	0	7.75808	0	7.81012	0
ATXN2	ATXN2	ILMN_7278	12	Homo sapiens ataxin 2 (ATXN2), mRNA.	FLJ46772; ATX2; TNRC13; SCA2	11.0778	0	11.2062	0	11.2078	0	10.6241	0	10.9	0	10.6758	0	11.1378	0	11.122	0	10.9884	0
ATXN2L	ATXN2L	ILMN_10882	16	Homo sapiens ataxin 2-like (ATXN2L), transcript variant A, mRNA.	A2LP; A2LG; A2RP; A2D	6.51356	0.0107079	6.42112	0.0627404	6.47402	0.0242942	6.22499	0.011713	6.14031	0.122316	6.28556	0.00185491	6.52536	0.00137372	6.47603	0.00687629	6.49612	0.00607411
ATXN3	ATXN3	ILMN_12637	14	Homo sapiens ataxin 3 (ATXN3), transcript variant 1, mRNA.	SCA3; JOS; ATX3; MJD1; MJD; AT3	7.80785	0.0149687	7.78217	0.00665681	7.70696	0.0224359	7.57265	0.00978848	7.87425	0.00244712	7.78926	0.102076	7.72126	0.0351197	7.49706	0.00862338	7.28271	0.148076
ATXN3L	ATXN3L	ILMN_42501	X	Homo sapiens ataxin 3-like (ATXN3L) on chromosome X.	MJDL	5.67938	0.942779	5.93151	0.615385	5.82221	0.74553	5.77754	0.879287	5.8554	0.713306	5.94007	0.525102	5.79071	0.846994	5.7986	0.824897	5.68358	0.941989
ATXN7	ATXN7	ILMN_29817	3	Homo sapiens ataxin 7 (ATXN7), mRNA.	OPCA3; SCA7; ADCAII	5.89564	0.591281	6.06139	0.281593	6.02375	0.360385	6.21083	0.0809328	5.86839	0.626886	5.92225	0.51289	6.11145	0.211749	6.05448	0.332421	6.38551	0.0220994
ATXN7L1	ATXN7L1	ILMN_9908	7	Homo sapiens ataxin 7-like 1 (ATXN7L1), mRNA.	FLJ40255; MGC10760; KIAA1218; MGC33190; ATXN7L4	6.17963	0.132153	6.24012	0.114011	6.10026	0.220082	6.01659	0.337449	5.93642	0.51166	5.98825	0.374491	6.06791	0.29235	6.28997	0.0574555	6.03085	0.345304
ATXN7L2	ATXN7L2	ILMN_6796	1	Homo sapiens ataxin 7-like 2 (ATXN7L2), mRNA.	FLJ00381; MGC46534	7.73804	0	8.21498	0	7.68733	0	7.05333	0	6.86523	0	7.16932	0	8.3455	0	8.32844	0	8.04375	0
ATXN7L3	ATXN7L3	ILMN_98314	17	Homo sapiens ataxin 7-like 3 (ATXN7L3), transcript variant 2, mRNA.	DKFZp761G2113	9.18177	0	9.08459	0	9.25911	0	9.2983	0	8.92079	0	9.08863	0	9.1198	0	9.03557	0	9.35024	0
ATXN8OS	ATXN8OS	ILMN_4624	13	Homo sapiens ataxin 8 opposite strand (ATXN8OS) on chromosome 13.	KLHL1AS; SCA8	6.02109	0.362398	6.00288	0.443681	5.63568	0.975241	5.8294	0.76406	5.81321	0.76406	6.2235	0.0759837	5.89288	0.650273	5.79131	0.846785	5.99017	0.447514
AUH	AUH	ILMN_16053	9	Homo sapiens AU RNA binding protein/enoyl-Coenzyme A hydratase (AUH), nuclear gene encoding mitochondrial protein, mRNA.		7.65399	0	7.69209	0	7.69286	0	8.13711	0	8.02191	0	8.08986	0	7.35533	0	7.26092	0	7.30827	0
AUP1	AUP1	ILMN_11991	2	Homo sapiens ancient ubiquitous protein 1 (AUP1), transcript variant 1, mRNA.		8.89244	0.0206039	8.97877	0.0295566	8.99295	0.186495	9.16798	0.240888	9.23886	0.242796	9.18635	0.225551	9.28683	0.213208	9.1353	0.136541	9.18203	0.000461677
AURKA	AURKA	ILMN_12352	20	Homo sapiens aurora kinase A (AURKA), transcript variant 5, mRNA.	STK15; STK7; AURA; AIK; BTAK; AURORA2; ARK1; MGC34538; STK6	11.7633	0	11.7346	0	11.8709	0	11.6102	0	11.3882	0	11.3943	0	11.7856	0	11.7823	0	11.87	0
AURKAIP1	AURKAIP1	ILMN_28786	1	Homo sapiens aurora kinase A interacting protein 1 (AURKAIP1), mRNA.	AIP; AKIP; FLJ20608	13.1292	0	13.1952	0	13.3147	0	13.1784	0	13.2513	0	13.2555	0	13.1032	0	13.2304	0	13.129	0
AURKAPS1	AURKAPS1	ILMN_12122	1	Homo sapiens aurora kinase A pseudogene 1 (AURKAPS1) on chromosome 1.	AurAps1; STK6P	6.27416	0.0517711	6.31106	0.0467033	6.28087	0.0481431	6.4348	0	6.45743	0	6.64551	0	6.38592	0.0122951	6.01763	0.406293	6.25863	0.0690608
AURKB	AURKB	ILMN_137805	17	Homo sapiens aurora kinase B (AURKB), mRNA.	ARK2; STK5; AurB; IPL1; AIM1; AIK2; STK12; AIM-1	10.9892	0	11.017	0	10.9278	0	10.6983	0	10.6006	0	10.6238	0	10.8141	0	10.7072	0	11.0711	0
AURKC	AURKC	ILMN_13261	19	Homo sapiens aurora kinase C (AURKC), transcript variant 1, mRNA.	AIE2; STK13; aurora-C; AIK3; AurC	5.99433	0.338052	6.02533	0.530883	5.80615	0.877551	5.88336	0.800642	5.88237	0.783415	5.82074	0.866766	5.97677	0.54297	5.90535	0.735758	5.97418	0.571189
AUTS2	AUTS2	ILMN_4348	7	Homo sapiens autism susceptibility candidate 2 (AUTS2), mRNA.	MGC13140; KIAA0442	8.88258	0	9.1549	0	8.9981	0	9.93958	0	10.017	0	10.0067	0	7.47962	0	7.36175	0	7.26589	0
AVEN	AVEN	ILMN_14289	15	Homo sapiens apoptosis, caspase activation inhibitor (AVEN), mRNA.	PDCD12	7.67375	0	7.71549	0	7.55425	0	7.88765	0	7.39026	0	7.66285	0	7.92382	0	7.67132	0	7.97794	0
AVIL	AVIL	ILMN_20148	12	Homo sapiens advillin (AVIL), mRNA.	DOC6; ADVIL; p92; DKFZp779O1812; FLJ12386; MGC133244	6.50232	0	6.1564	0.125	6.18195	0.130674	6.10979	0.134431	6.22311	0.0603566	6.1248	0.137042	6.03985	0.337432	6.21601	0.125855	6.61268	0
AVP	AVP	ILMN_20332	20	Homo sapiens arginine vasopressin (neurophysin II, antidiuretic hormone, diabetes insipidus, neurohypophyseal) (AVP), mRNA.	AVRP; ADH; AVP-NPII; VP; ARVP	6.0789	0.175613	6.18455	0.143495	6.40211	0.00236506	6.17051	0.099376	6.07785	0.0748192	6.08203	0.0936734	6.45652	0.027928	6.12797	0.238626	6.23512	0.0737195
AVPI1	AVPI1	ILMN_9920	10	Homo sapiens arginine vasopressin-induced 1 (AVPI1), mRNA.	VIP32; PP5395; VIT32; RP11-548K23.7	10.0277	0	10.1273	0	10.0085	0	8.36877	0	8.84072	0	8.55715	0	10.47	0	10.4383	0	10.3341	0
AVPR1A	AVPR1A	ILMN_25328	12	Homo sapiens arginine vasopressin receptor 1A (AVPR1A), mRNA.	AVPR1	6.01855	0.365123	6.06215	0.270604	6.20526	0.101788	6.23967	0.0548697	6.12153	0.15775	6.04798	0.251018	5.98213	0.446721	5.90123	0.644323	6.23652	0.0883978
AVPR1B	AVPR1B	ILMN_6484	1	Homo sapiens arginine vasopressin receptor 1B (AVPR1B), mRNA.	AVPR3	5.84301	0.708447	6.06977	0.282967	6.1273	0.182944	5.88769	0.59808	5.91082	0.559671	5.98533	0.377205	5.87992	0.673497	6.0714	0.29275	6.14293	0.169889
AVPR2	AVPR2	ILMN_16078	X	Homo sapiens arginine vasopressin receptor 2 (nephrogenic diabetes insipidus) (AVPR2), mRNA.	DI1; V2R; MGC126533; DIR; NDI; DIR3; ADHR; MGC138386	6.41499	0.00408719	6.37608	0.0274725	6.43611	0.00550206	6.36536	0.00411523	6.09044	0.182442	6.1249	0.14654	6.10127	0.22541	6.4473	0.0123119	5.8574	0.665746
AXIN1	AXIN1	ILMN_6274	16	Homo sapiens axin 1 (AXIN1), transcript variant 2, mRNA.	AXIN; MGC52315	8.76991	0.0255737	8.75463	0.041605	8.69858	0.00151363	8.47096	0.0824325	8.1262	0.0780369	8.18457	0.403414	9.16617	0.0510951	8.91901	0.22742	8.99044	0.17392
AXIN2	AXIN2	ILMN_26857	17	Homo sapiens axin 2 (conductin, axil) (AXIN2), mRNA.	MGC126582; DKFZp781B0869; AXIL	8.05864	0	8.26399	0	8.20482	0	7.66535	0	7.75187	0	7.52153	0	9.06293	0	9.01349	0	9.20296	0
AXL	AXL	ILMN_17320	19	Homo sapiens AXL receptor tyrosine kinase (AXL), transcript variant 1, mRNA.	UFO	10.0513	0	9.94761	0	9.9565	0	9.9856	0	10.0361	0	10.0022	0	9.74797	0	9.90164	0	9.67583	0
AXUD1	AXUD1	ILMN_6524	3	Homo sapiens AXIN1 up-regulated 1 (AXUD1), mRNA.	FAM130B; TAIP-3; DKFZp566F164; URAX1	9.13363	0	9.23161	0	9.35221	0	8.21372	0	8.24666	0	8.23846	0	9.20138	0	9.29498	0	9.30474	0
AYP1P1	AYP1p1	ILMN_138195		PREDICTED: Homo sapiens AYP1 pseudogene 1 (AYP1p1), misc RNA.		9.60874	0	9.59456	0	9.72256	0	10.1939	0	10.6965	0	10.482	0	9.76325	0	9.73675	0	9.59598	0
AZGP1	AZGP1	ILMN_19268	7	Homo sapiens alpha-2-glycoprotein 1, zinc-binding (AZGP1), mRNA.	ZAG; ZA2G	6.31967	0.0408719	6.22108	0.0769231	6.38976	0.0082531	6.45365	0	6.12863	0.122085	6.23821	0.0379919	6.22187	0.0846994	6.60235	0	6.11658	0.171271
AZI1	AZI1	ILMN_3856	17	Homo sapiens 5-azacytidine induced 1 (AZI1), transcript variant 1, mRNA.	AZ1; Cep131	8.1687	0	8.50501	0.154745	8.50267	0	7.68112	0.0802196	7.96064	0.0846754	7.84036	0.0132555	8.9021	0.00951898	8.76102	0.00445485	8.75709	0.111569
AZI2	AZI2	ILMN_19219	3	Homo sapiens 5-azacytidine induced 2 (AZI2), mRNA.	NAP1; TILP(S); tilp; AZ2	8.56827	0	8.8464	0	8.62726	0	7.36876	0	7.37078	0	7.20845	0	9.11899	0	8.99219	0	8.697	0
AZIN1	AZIN1	ILMN_4825	8	Homo sapiens antizyme inhibitor 1 (AZIN1), transcript variant 1, mRNA.	ODC1L; OAZIN; OAZI; MGC3832; MGC691	10.3491	0	10.3541	0	10.4535	0	10.4348	0	10.7319	0	10.4084	0	10.5067	0	10.5617	0	10.3929	0
AZU1	AZU1	ILMN_19400	19	Homo sapiens azurocidin 1 (cationic antimicrobial protein 37) (AZU1), mRNA.	HBP; CAP37; NAZC; HUMAZUR; AZU; AZAMP	5.992	0.412807	6.30939	0.0741758	5.94185	0.500688	5.76262	0.854595	6.0136	0.377229	6.07746	0.227951	6.06579	0.29235	5.85057	0.722298	5.80946	0.783149
B2M	B2M	ILMN_19648	15	Homo sapiens beta-2-microglobulin (B2M), mRNA.		12.0826	0	12.2264	0	12.1583	0	12.495	0	12.682	0	12.7043	0	12.39	0	12.4868	0	12.4535	0
B3GALNT1	B3GALNT1	ILMN_29294	3	Homo sapiens beta-1,3-N-acetylgalactosaminyltransferase 1 (globoside blood group) (B3GALNT1), transcript variant 3, mRNA.	galT3; P1; B3GALT3; GLCT3; P; Gb4Cer; GLOB; beta3Gal-T3	6.78567	2.90477e-05	6.82351	0	6.62453	7.61745e-05	7.76046	0	7.84184	0	7.79346	0	5.90064	0.749749	5.79486	0.959543	6.02281	0.14743
B3GALNT2	B3GALNT2	ILMN_22440	1	Homo sapiens beta-1,3-N-acetylgalactosaminyltransferase 2 (B3GALNT2), mRNA.	MGC39558; B3GalNAc-T2	7.83779	0	7.80621	0	7.94444	0	7.1691	0	6.96276	0	7.16979	0	8.07686	0	8.11358	0	8.27292	0
B3GALT1	B3GALT1	ILMN_9785	2	Homo sapiens UDP-Gal:betaGlcNAc beta 1,3-galactosyltransferase, polypeptide 1 (B3GALT1), mRNA.	beta3Gal-T1; MGC126594	5.88677	0.608992	6.37125	0.0370879	6.3144	0.0302613	6.08841	0.190672	6.21446	0.085048	6.12267	0.16825	6.1256	0.191257	6.01531	0.393981	6.05947	0.273481
B3GALT2	B3GALT2	ILMN_14361	1	Homo sapiens UDP-Gal:betaGlcNAc beta 1,3-galactosyltransferase, polypeptide 2 (B3GALT2), mRNA.	beta3Gal-T2; BETA3GALT2; GLCT2	6.24448	0.0517711	6.394	0	6.30396	0.0302613	6.94689	0	6.8996	0	6.87374	0	6.07835	0.255464	6.03498	0.392613	6.00614	0.280387
B3GALT3	B3GALT3	ILMN_138972	3	Homo sapiens UDP-Gal:betaGlcNAc beta 1,3-galactosyltransferase, polypeptide 3 (B3GALT3), transcript variant 4, mRNA.	galT3; P1; B3GALNT1; GLCT3; P; Gb4Cer; beta3Gal-T3	5.64231	0.970925	6.0503	0.375635	5.85149	0.794566	5.95166	0.494528	6.02432	0.37937	5.99489	0.460123	5.96022	0.551859	6.00849	0.470357	5.82409	0.789288
B3GALT4	B3GALT4	ILMN_3294	6	Homo sapiens UDP-Gal:betaGlcNAc beta 1,3-galactosyltransferase, polypeptide 4 (B3GALT4), mRNA.	beta3GALT4; beta3Gal-T4; DJ1033B10.3; GalT4; Gal-T2	6.22397	0.0817439	6.52333	0	6.55473	0	6.1098	0.109739	6.10882	0.133059	5.95095	0.369064	6.72172	0	6.65009	0	6.62195	0
B3GALT5	B3GALT5	ILMN_2114	21	Homo sapiens UDP-Gal:betaGlcNAc beta 1,3-galactosyltransferase, polypeptide 5 (B3GALT5), transcript variant 1, mRNA.	B3GalTx; GLCT5; beta3Gal-T5; B3GalT-V; B3T5	5.76776	0.952804	6.02577	0.306445	6.0305	0.20957	5.98932	0.394473	5.94581	0.548776	5.83264	0.878115	5.98979	0.366709	5.88466	0.763151	5.93264	0.643601
B3GALT6	B3GALT6	ILMN_21885	1	Homo sapiens UDP-Gal:betaGal beta 1,3-galactosyltransferase polypeptide 6 (B3GALT6), mRNA.	beta3GalT6	9.11528	0	9.27551	0	9.36968	0	9.76417	0	9.20752	0	9.57935	0	9.50653	0	9.30292	0	9.59418	0
B3GALTL	B3GALTL	ILMN_25412	13	Homo sapiens beta 1,3-galactosyltransferase-like (B3GALTL), mRNA.	B3Glc-T; B3GTL; Gal-T; beta3Glc-T	8.38201	0	7.90612	0	8.14789	0	7.8619	0	7.67843	0	8.11109	0	8.05606	0	8.11829	0	8.09168	0
B3GAT1	B3GAT1	ILMN_136947	11	Homo sapiens beta-1,3-glucuronyltransferase 1 (glucuronosyltransferase P) (B3GAT1), transcript variant 2, mRNA.	CD57; GLCATP; NK-1; HNK-1; LEU7; GlcAT-P	6.14549	0.152125	6.16548	0.105969	6.06242	0.364341	6.1708	0.0919962	6.01376	0.221414	6.06739	0.0954334	6.04764	0.184313	6.13954	0.304867	6.07951	0.35149
B3GAT2	B3GAT2	ILMN_18499	6	Homo sapiens beta-1,3-glucuronyltransferase 2 (glucuronosyltransferase S) (B3GAT2), mRNA.	GlcAT-S; MGC138535; KIAA1963; GLCATS	5.50055	0.993188	5.72692	0.875	6.11391	0.200825	6.00462	0.389575	5.81042	0.780521	5.93493	0.519674	5.73697	0.898907	5.90726	0.611491	5.87492	0.680939
B3GAT3	B3GAT3	ILMN_19130	11	Homo sapiens beta-1,3-glucuronyltransferase 3 (glucuronosyltransferase I) (B3GAT3), mRNA.	GLCATI; GlcAT-I	7.74046	0	8.11764	0	7.72958	0	8.4018	0	8.25637	0	8.11922	0	8.30021	0	7.9992	0	8.25099	0
B3GNT2	B3GNT2	ILMN_138549	2	Homo sapiens UDP-GlcNAc:betaGal beta-1,3-N-acetylglucosaminyltransferase 2 (B3GNT2), mRNA.	B3GNT-2; B3GN-T1; B3GNT1; BETA3GNT; B3GN-T2; B3GNT	7.37366	0	7.42243	0	7.27681	0	7.32541	0	7.55727	0	7.15952	0	7.15325	0	7.25451	0	7.17744	0
B3GNT3	B3GNT3	ILMN_8807	19	Homo sapiens UDP-GlcNAc:betaGal beta-1,3-N-acetylglucosaminyltransferase 3 (B3GNT3), mRNA.	beta3Gn-T3; HP10328; B3GNT-3; B3GN-T3; TMEM3; B3GAL-T8	6.34794	0.0190736	6.45458	0.00137363	6.23779	0.0770289	6.56807	0	6.51781	0	6.58867	0	6.48347	0	6.32497	0.0533516	6.18772	0.117403
B3GNT4	B3GNT4	ILMN_24050	12	Homo sapiens UDP-GlcNAc:betaGal beta-1,3-N-acetylglucosaminyltransferase 4 (B3GNT4), mRNA.	B3GN-T4; beta3Gn-T4	6.52597	0	6.19184	0.0645604	6.41942	0.00550206	6.28213	0.00411523	6.13395	0.0960219	5.8756	0.503392	6.92489	0	7.02556	0	7.07005	0
B3GNT5	B3GNT5	ILMN_18957	3	Homo sapiens UDP-GlcNAc:betaGal beta-1,3-N-acetylglucosaminyltransferase 5 (B3GNT5), mRNA.	beta3Gn-T5; B3GN-T5	6.66028	0	6.71043	0	6.5863	0	6.48561	0	6.0439	0.179698	6.32226	0.00678426	7.02862	0	7.13597	0	7.28008	0
B3GNT6	B3GNT6	ILMN_16433	11	Homo sapiens UDP-GlcNAc:betaGal beta-1,3-N-acetylglucosaminyltransferase 6 (B3GNT6), mRNA.	iGNT; iGAT; BETA3GNTI	8.47582	0	8.31597	0	8.12048	0	9.73076	0	9.36788	0	9.65525	0	8.03877	0	8.51633	0	8.34062	0
B3GN-T6	B3Gn-T6	ILMN_24846	11	Homo sapiens beta-1,3-N-acetylglucosaminyltransferase protein (B3Gn-T6), mRNA.	MGC119336; IMAGE:4907098; MGC119337; MGC119334	6.19143	0.114441	6.0751	0.252747	6.01533	0.378267	6.33489	0.0109739	6.24079	0.0644719	6.19212	0.0868385	6.3042	0.0382514	6.34023	0.0396717	6.27637	0.0662983
B3GNT7	B3GNT7	ILMN_18460	2	Homo sapiens UDP-GlcNAc:betaGal beta-1,3-N-acetylglucosaminyltransferase 7 (B3GNT7), mRNA.	beta3GnT7	5.91349	0.558583	5.68802	0.92033	5.79592	0.795048	5.94902	0.513031	5.98263	0.463649	6.05625	0.278155	6.11683	0.204918	5.89097	0.640219	5.89108	0.65884
B3GNT8	B3GNT8	ILMN_3909	19	Homo sapiens UDP-GlcNAc:betaGal beta-1,3-N-acetylglucosaminyltransferase 8 (B3GNT8), mRNA.	B3GALT7; BGALT15; beta3Gn-T8	6.28156	0.0504087	6.62258	0	6.39273	0.0082531	6.62385	0	6.37592	0.00274348	6.40888	0	6.52693	0	6.42332	0.0205198	6.19141	0.109116
B3GNTL1	B3GNTL1	ILMN_7324	17	Homo sapiens UDP-GlcNAc:betaGal beta-1,3-N-acetylglucosaminyltransferase-like 1 (B3GNTL1), mRNA.	MGC126253; MGC126256; B3GNT8	6.846	0	7.04742	0	6.75195	0	6.81493	0	5.91218	0.43347	6.41231	0	6.8473	0	7.17014	0	7.06939	0
B4GALNT1	B4GALNT1	ILMN_137775	12	Homo sapiens beta-1,4-N-acetyl-galactosaminyl transferase 1 (B4GALNT1), mRNA.	GALGT; GALNACT	7.01013	0	7.2745	0	7.31231	0	6.69385	0	6.86816	0	6.6022	0	7.63427	0	7.74772	0	7.68218	0
B4GALNT2	B4GALNT2	ILMN_18017	17	Homo sapiens beta-1,4-N-acetyl-galactosaminyl transferase 2 (B4GALNT2), mRNA.	B4GALGT2; Sda; SD; B4GALT; GALGT2; Cad; MGC142235; MGC142237	5.91151	0.56267	5.66438	0.93544	5.82737	0.731774	5.99259	0.415638	5.94802	0.515775	5.82008	0.740841	6.0796	0.266394	6.03374	0.350205	5.79176	0.832873
B4GALNT3	B4GALNT3	ILMN_26598	12	Homo sapiens beta-1,4-N-acetyl-galactosaminyl transferase 3 (B4GALNT3), mRNA.	FLJ16224; B4GalNac-T3; FLJ40362	5.66573	0.952316	6.03039	0.427198	5.77643	0.829436	5.99677	0.423868	5.98793	0.465021	5.78758	0.80597	5.73548	0.903006	5.895	0.634747	5.84252	0.744475
B4GALNT4	B4GALNT4	ILMN_12014	11	Homo sapiens beta-1,4-N-acetyl-galactosaminyl transferase 4 (B4GALNT4), mRNA.	Beta4GalNAc-T4; FLJ25045; NGalNAc-T1	7.20001	0	7.29848	0	7.16883	0	6.69827	0	6.39435	0	6.62104	0	7.62353	0	7.55719	0	7.42722	0
B4GALT1	B4GALT1	ILMN_20711	9	Homo sapiens UDP-Gal:betaGlcNAc beta 1,4- galactosyltransferase, polypeptide 1 (B4GALT1), mRNA.	MGC50983; GT1; beta4Gal-T1; GTB; B4GAL-T1; GGTB2; DKFZp686N19253	7.9629	0	7.79521	0	8.05739	0	7.5424	0	7.46852	0	7.33835	0	8.3955	0	8.25663	0	8.32685	0
B4GALT2	B4GALT2	ILMN_3553	1	Homo sapiens UDP-Gal:betaGlcNAc beta 1,4- galactosyltransferase, polypeptide 2 (B4GALT2), transcript variant 2, mRNA.	beta4Gal-T2; B4Gal-T3; B4Gal-T2	6.30273	0.0549268	6.44605	0.00101627	6.27642	0.128135	6.27252	0.0216145	6.52997	0.00624936	6.28693	0.0280692	6.58676	0.000581145	6.48402	0.000813508	6.43996	0.0610411
B4GALT3	B4GALT3	ILMN_15783	1	Homo sapiens UDP-Gal:betaGlcNAc beta 1,4- galactosyltransferase, polypeptide 3 (B4GALT3), mRNA.	beta4Gal-T3	10.8121	0	10.8186	0	10.6913	0	10.5257	0	10.945	0	10.9572	0	11.0501	0	11.0956	0	11.1036	0
B4GALT4	B4GALT4	ILMN_1477	3	Homo sapiens UDP-Gal:betaGlcNAc beta 1,4- galactosyltransferase, polypeptide 4 (B4GALT4), transcript variant 2, mRNA.	B4Gal-T4; beta4Gal-T4	7.88032	0	7.74855	0	7.99009	0	8.19147	0	8.10493	0	8.13287	0	7.91392	0	7.9424	0	7.94672	0
B4GALT5	B4GALT5	ILMN_5773	20	Homo sapiens UDP-Gal:betaGlcNAc beta 1,4- galactosyltransferase, polypeptide 5 (B4GALT5), mRNA.	beta4Gal-T5; BETA4-GALT-IV; B4Gal-T5; gt-V; beta4GalT-V	11.6444	0	11.6346	0	11.4196	0	10.7934	0	11.1417	0	11.2369	0	11.8121	0	11.7029	0	11.7153	0
B4GALT6	B4GALT6	ILMN_22156	18	Homo sapiens UDP-Gal:betaGlcNAc beta 1,4- galactosyltransferase, polypeptide 6 (B4GALT6), mRNA.	beta4Gal-T6; B4Gal-T6	7.51716	0	6.95203	0	7.13807	0	6.56176	0	6.48407	0	6.53761	0	7.10288	0	7.33944	0	7.04077	0
B4GALT7	B4GALT7	ILMN_25071	5	Homo sapiens xylosylprotein beta 1,4-galactosyltransferase, polypeptide 7 (galactosyltransferase I) (B4GALT7), mRNA.	B4GAL-T7; XGALT1; XGPT1; XGALT-1; beta4Gal-T7	9.34245	0	9.42229	0	9.33156	0	9.65916	0	10.126	0	9.98838	0	9.36292	0	9.19531	0	9.08835	0
B9D2	B9D2	ILMN_11126	19	Homo sapiens B9 protein domain 2 (B9D2), mRNA.	MGC4093; ICIS-1	8.28234	0	8.24419	0	8.38521	0	7.33409	0	7.81086	0	7.80898	0	8.18867	0	8.40525	0	8.44782	0
BA16L21.2.1	bA16L21.2.1	ILMN_13855	9	Homo sapiens DnaJ-like protein (bA16L21.2.1), mRNA.		8.73905	0	8.6337	0	8.60347	0	9.14542	0	9.25801	0	8.93813	0	8.57756	0	8.36988	0	8.56326	0
BA9F11.1	bA9F11.1	ILMN_27734	22	Homo sapiens hypothetical LOC255349 (bA9F11.1), mRNA.	MGC163521; MGC163519	6.29609	0.0476839	5.94679	0.501374	6.15659	0.149931	6.08168	0.226337	6.06673	0.272977	5.96842	0.421981	5.91556	0.606557	6.14068	0.187415	5.91357	0.564917
BAALC	BAALC	ILMN_26379	8	Homo sapiens brain and acute leukemia, cytoplasmic (BAALC), transcript variant 2, mRNA.	FLJ12015	6.5608	0.230164	6.35039	0.195312	6.31851	0.440018	6.33975	0.13372	6.12596	0.375793	6.42735	0.0146142	6.63812	0.0991706	6.72779	0.0400937	6.71799	0.401774
BAAT	BAAT	ILMN_7429	9	Homo sapiens bile acid Coenzyme A: amino acid N-acyltransferase (glycine N-choloyltransferase) (BAAT), mRNA.	MGC104432; FLJ20300; BACAT; BAT	5.86909	0.643052	6.06166	0.355769	5.65456	0.962861	5.99986	0.407407	5.86458	0.685871	5.76335	0.848033	5.71957	0.920765	5.86033	0.704514	6.04583	0.345304
BACE1	BACE1	ILMN_14089	11	Homo sapiens beta-site APP-cleaving enzyme 1 (BACE1), transcript variant b, mRNA.	ASP2; KIAA1149; BACE; HSPC104; FLJ90568	6.28768	0.0287477	6.40454	0.00618981	6.26491	0.0437299	6.56787	8.46754e-06	6.51414	0.000791245	6.51167	0.0123866	6.39352	0.00053749	6.45685	0.0150919	6.46758	0.00565554
BACE2	BACE2	ILMN_14697	21	Homo sapiens beta-site APP-cleaving enzyme 2 (BACE2), transcript variant b, mRNA.	ALP56; DRAP; CEAP1; BAE2; CDA13; ASP21; AEPLC; ASP1	8.07601	0	8.54045	0	8.30963	0	5.61212	0.913623	6.00496	0.28357	5.6004	0.971161	8.38311	0	8.3762	0	8.28157	0
BACH1	BACH1	ILMN_26964	21	Homo sapiens BTB and CNC homology 1, basic leucine zipper transcription factor 1 (BACH1), transcript variant 1, mRNA.		6.12389	0.102897	6.09961	0.619152	6.13028	0.225656	6.16895	0.182202	6.33291	0.0379093	6.19673	0.0659232	6.0375	0.253681	6.14915	0.0353636	6.07273	0.237592
BACH2	BACH2	ILMN_39047	6	Homo sapiens BTB and CNC homology 1, basic leucine zipper transcription factor 2 (BACH2), mRNA.		6.72144	0.0117243	6.57209	0.00194047	6.73371	5.99624e-06	8.41186	1.18046e-06	7.9992	0.00118046	8.16477	2.85566e-06	5.98028	0.37753	6.04401	0.309515	6.03219	0.0366503
BAD	BAD	ILMN_27816	11	Homo sapiens BCL2-antagonist of cell death (BAD), transcript variant 2, mRNA.	BBC2; BCL2L8	8.23617	0	8.18259	0	8.09943	0	8.43842	0	8.47053	0	8.40466	0	8.25213	0	7.9557	0	8.23578	0
BAG1	BAG1	ILMN_18303	9	Homo sapiens BCL2-associated athanogene (BAG1), mRNA.		6.69165	0	6.3383	0.0274725	6.47824	0	6.28506	0.00960219	6.26219	0.0288066	6.41422	0	6.73612	0	6.53491	0	6.36435	0.0207182
BAG3	BAG3	ILMN_9420	10	Homo sapiens BCL2-associated athanogene 3 (BAG3), mRNA.	BAG-3; MGC104307; CAIR-1; BIS	10.3675	0	10.5102	0	10.3374	0	9.18322	0	9.4461	0	9.29354	0	10.7982	0	10.584	0	10.8046	0
BAG4	BAG4	ILMN_30119	8	Homo sapiens BCL2-associated athanogene 4 (BAG4), mRNA.	SODD; BAG-4	7.39751	0	7.41346	0	7.37346	0	6.68937	0	6.80259	0	7.03317	0	7.78239	0	7.38216	0	7.54864	0
BAG5	BAG5	ILMN_28111	14	Homo sapiens BCL2-associated athanogene 5 (BAG5), transcript variant 2, mRNA.	BAG-5	9.2408	0.00118552	9.20356	0.0251106	9.14661	0.00344921	9.09114	0.0157691	8.98377	0.0397637	9.04783	0.00886309	9.45181	0.0189863	9.07922	0.0314427	9.27174	0.0105494
BAGE	BAGE	ILMN_10365	21	Homo sapiens B melanoma antigen (BAGE), mRNA.	BAGE1	6.33368	0.0190736	6.43642	0	6.51482	0	6.47437	0	6.62822	0	6.41764	0	6.59887	0	6.64207	0	6.78822	0
BAGE2	BAGE2	ILMN_10801		Homo sapiens B melanoma antigen family, member 2 (BAGE2), mRNA.		6.08372	0.252044	6.08769	0.278846	6.12382	0.192572	5.90624	0.565158	5.86553	0.650206	5.90603	0.559023	6.18264	0.120219	5.80224	0.835841	6.22152	0.111879
BAGE3	BAGE3	ILMN_10674		Homo sapiens B melanoma antigen family, member 3 (BAGE3), mRNA.		6.26522	0.0558583	5.92152	0.51511	6.14365	0.167813	5.88997	0.56653	5.9679	0.43347	6.11226	0.175034	6.18168	0.120219	5.99879	0.44186	5.86942	0.664365
BAGE4	BAGE4	ILMN_10569	21	Homo sapiens B melanoma antigen family, member 4 (BAGE4), mRNA.	MGC119852; MGC119853; MLL3P; MGC119851	5.90498	0.658056	5.78114	0.920658	5.8993	0.678458	5.93172	0.614633	5.94137	0.607373	5.91856	0.603865	5.53624	0.998791	5.94673	0.588697	5.77999	0.952989
BAGE5	BAGE5	ILMN_14146		Homo sapiens B melanoma antigen family, member 5 (BAGE5), mRNA.		6.77005	0	6.95552	0	6.87548	0	6.6647	0	6.41166	0	6.63109	0	7.14676	0	6.87783	0	6.89727	0
BAHD1	BAHD1	ILMN_13079	15	Homo sapiens bromo adjacent homology domain containing 1 (BAHD1), mRNA.	KIAA0945	6.77936	0	6.25583	0.0618132	6.31015	0.0302613	6.12425	0.111111	6.13812	0.119342	6.42874	0	6.58686	0	6.50466	0	6.41111	0.0110497
BAI1	BAI1	ILMN_25426	8	Homo sapiens brain-specific angiogenesis inhibitor 1 (BAI1), mRNA.	FLJ41988	6.10745	0.146298	6.03486	0.258771	6.05795	0.1614	6.16398	0.028204	6.32431	0.0549104	6.21279	0.0422637	5.88105	0.75742	6.23656	0.0276274	6.04706	0.213523
BAI2	BAI2	ILMN_30261	1	Homo sapiens brain-specific angiogenesis inhibitor 2 (BAI2), mRNA.		6.75837	0	5.95538	0.217033	6.19486	0.0921596	7.72928	0	7.05362	0	7.30585	0	6.21476	0.0819672	6.22589	0.123119	6.50914	0
BAI3	BAI3	ILMN_1159	6	Homo sapiens brain-specific angiogenesis inhibitor 3 (BAI3), mRNA.	KIAA0550; MGC133100	5.98952	0.415531	6.22373	0.114011	5.88248	0.624484	6.57681	0	6.86854	0	6.43536	0	5.49286	0.991803	6.0215	0.377565	5.87618	0.646409
BAIAP2	BAIAP2	ILMN_13288	17	Homo sapiens BAI1-associated protein 2 (BAIAP2), transcript variant 1, mRNA.	IRSP53; BAP2	7.2979	0.00336388	7.15044	0.000148697	7.19725	0.000370013	7.63678	0.00287636	7.29292	0.00236179	7.50236	6.55056e-05	7.23723	9.29448e-05	7.10895	0.000326224	7.09403	0.000294722
BAIAP2L1	BAIAP2L1	ILMN_16050	7	Homo sapiens BAI1-associated protein 2-like 1 (BAIAP2L1), mRNA.	IRTKS	9.6556	0	9.80082	0	9.76536	0	9.55027	0	9.75274	0	9.51654	0	9.99711	0	9.94379	0	10.05	0
BAIAP2L2	BAIAP2L2	ILMN_21982	22	Homo sapiens BAI1-associated protein 2-like 2 (BAIAP2L2), mRNA.	FLJ22582	8.89644	0	8.93408	0	8.93954	0	9.21898	0	9.45047	0	9.41542	0	6.62658	0	6.45104	0.00136799	6.40295	0
BAIAP3	BAIAP3	ILMN_7057	16	Homo sapiens BAI1-associated protein 3 (BAIAP3), mRNA.	BAP3; KIAA0734; MGC138334	5.78058	0.817439	6.11119	0.291209	5.82656	0.731774	5.74302	0.908093	5.87797	0.66941	5.69373	0.936228	5.95127	0.508197	5.86864	0.689466	5.92286	0.585635
BAK1	BAK1	ILMN_23059	6	Homo sapiens BCL2-antagonist/killer 1 (BAK1), mRNA.	MGC3887; BCL2L7; CDN1; BAK; BAK-LIKE; MGC117255	6.81515	0	7.12243	0	7.09502	0	6.79246	0	7.06617	0	7.07855	0	6.84559	0	6.96817	0	7.26082	0
BAMBI	BAMBI	ILMN_8469	10	Homo sapiens BMP and activin membrane-bound inhibitor homolog (Xenopus laevis) (BAMBI), mRNA.	NMA	9.72918	0	9.83676	0	9.94272	0	11.0969	0	11.7829	0	11.634	0	5.8265	0.424863	5.62791	0.943912	6.17473	0.00828729
BANF1	BANF1	ILMN_13154	11	Homo sapiens barrier to autointegration factor 1 (BANF1), mRNA.	BCRP1; MGC111161; D14S1460; BAF	11.3223	0	11.1141	0	11.3362	0	10.8266	0	11.654	0	11.6302	0	11.4134	0	11.3067	0	11.4014	0
BANF2	BANF2	ILMN_5162	20	Homo sapiens barrier to autointegration factor 2 (BANF2), transcript variant 2, mRNA.	BAFL; MGC72082; BAF2; BAF-Like; MGC62093; C20orf179; BAF-L	5.74173	0.881471	5.90839	0.557692	6.03489	0.338377	6.12584	0.156379	6.08749	0.230453	5.81908	0.725916	6.08979	0.247268	5.95606	0.521204	6.11314	0.200276
BANK1	BANK1	ILMN_25922	4	Homo sapiens B-cell scaffold protein with ankyrin repeats 1 (BANK1), transcript variant 2, mRNA.	FLJ34204; FLJ20706; BANK	6.07065	0.277929	6.17376	0.163462	5.98743	0.418157	6.08662	0.211248	5.95403	0.466392	5.90338	0.552239	6.0023	0.411202	5.88	0.685362	6.05323	0.299724
BANP	BANP	ILMN_9555	16	Homo sapiens BTG3 associated nuclear protein (BANP), transcript variant 1, mRNA.	DKFZp761H172; FLJ10177; SMAR1; SMARBP1; FLJ20538	9.57537	0	9.70302	3.45577e-06	9.69866	5.77329e-07	9.49044	0	9.52811	0	9.54707	0	9.77968	9.33567e-07	9.62937	2.53099e-05	9.54614	0
BAP1	BAP1	ILMN_17024	3	Homo sapiens BRCA1 associated protein-1 (ubiquitin carboxy-terminal hydrolase) (BAP1), mRNA.	KIAA0272; DKFZp686N04275; hucep-6; FLJ35406; FLJ37180; HUCEP-13	8.1888	0	8.30722	0	8.14711	0	7.6792	0	8.05131	0	7.84788	0	8.75476	0	8.32423	0	8.53194	0
BAPX1	BAPX1	ILMN_4301	4	Homo sapiens bagpipe homeobox homolog 1 (Drosophila) (BAPX1), mRNA.	NKX3B; NKX3-2; MGC138171; NKX3.2	6.23097	0.0803815	6.27859	0.0975275	6.26704	0.0550206	5.85178	0.702332	6.12469	0.183813	6.23557	0.0597015	5.91843	0.601093	5.75082	0.889193	6.07401	0.270718
BARD1	BARD1	ILMN_1301	2	Homo sapiens BRCA1 associated RING domain 1 (BARD1), mRNA.		8.95807	0	8.86317	0	8.87003	0	10.3925	0	10.3065	0	10.1595	0	8.81499	0	8.6076	0	8.45701	0
BARHL1	BARHL1	ILMN_9135	9	Homo sapiens BarH-like homeobox 1 (BARHL1), mRNA.		6.19214	0.114441	6.32807	0.0618132	6.04472	0.323246	5.872	0.641975	6.40106	0.00960219	5.98207	0.383989	5.96442	0.479508	5.89917	0.637483	6.06654	0.273481
BARHL2	BARHL2	ILMN_575	1	Homo sapiens BarH-like homeobox 2 (BARHL2), mRNA.		6.19447	0.111717	5.77634	0.756868	6.12313	0.195323	6.43654	0	5.83992	0.672154	6.05438	0.251018	6.08672	0.251366	6.0888	0.268126	5.99416	0.40884
BARX1	BARX1	ILMN_4572	9	Homo sapiens BARX homeobox 1 (BARX1), mRNA.		6.86483	0	6.70031	0	6.48237	0	7.63118	0	7.15318	0	7.37619	0	6.11334	0.211749	5.81243	0.852257	5.88649	0.538674
BARX2	BARX2	ILMN_20099	11	Homo sapiens BARX homeobox 2 (BARX2), mRNA.	MGC133368; MGC133369	6.25561	0.0613079	6.14303	0.146978	6.29229	0.042641	6.24903	0.0384088	6.16731	0.108368	6.04937	0.233379	6.1568	0.142076	6.45607	0.00957592	6.33591	0.0331492
BASP1	BASP1	ILMN_28962	5	Homo sapiens brain abundant, membrane attached signal protein 1 (BASP1), mRNA.	CAP-23; NAP22; CAP23; MGC8555; NAP-22	9.02052	0	8.95887	0	8.84889	0	9.66513	0	9.10918	0	9.34552	0	6.01996	0.125683	6.02211	0.273598	5.87372	0.175414
BAT1	BAT1	ILMN_15410	6	Homo sapiens HLA-B associated transcript 1 (BAT1), transcript variant 1, mRNA.	UAP56; DDX39B; D6S81E	10.4173	0	10.3507	0	10.254	0	10.3169	4.46642e-05	10.1216	0.00856198	10.3588	5.52277e-05	10.4709	2.91458e-06	10.511	1.53334e-05	10.4776	3.20155e-07
BAT2	BAT2	ILMN_6888	6	Homo sapiens HLA-B associated transcript 2 (BAT2), mRNA.	G2; D6S51E; DKFZp686D09175; D6S51	8.8577	0	8.81946	0	8.84612	0	8.72759	0	8.48764	0	8.6735	0	9.0137	0	8.87049	0	8.97665	0
BAT2D1	BAT2D1	ILMN_30254	1	Homo sapiens BAT2 domain containing 1 (BAT2D1), mRNA.	BAT2-iso; XTP2	10.584	0	10.4894	0	10.4743	0	10.0129	0	10.0351	0	10.2916	0	10.4484	0	10.5574	0	10.5065	0
BAT3	BAT3	ILMN_3537	6	Homo sapiens HLA-B associated transcript 3 (BAT3), transcript variant 3, mRNA.	G3; D6S52E	9.01768	0	9.14102	0	9.13988	0	9.023	0	9.08331	0	9.09266	0	9.24155	0	9.17173	0	9.215	0
BAT4	BAT4	ILMN_20274	6	Homo sapiens HLA-B associated transcript 4 (BAT4), mRNA.	D6S54E; GPATCH10; GPANK1; G5; ANKRD59	6.44512	0	6.78002	0	6.79581	0	6.63772	0	6.57213	0	6.76762	0	6.76577	0	6.76422	0	6.72987	0
BAT5	BAT5	ILMN_25579	6	Homo sapiens HLA-B associated transcript 5 (BAT5), mRNA.	D6S82E; NG26	8.58072	0	8.34455	0	8.51285	0	9.36356	0	8.8655	0	9.01016	0	8.71615	0	8.05958	0	8.64546	0
BATF	BATF	ILMN_3307	14	Homo sapiens basic leucine zipper transcription factor, ATF-like (BATF), mRNA.	B-ATF; BATF1; SFA-2	5.6588	0.955041	6.18085	0.173077	5.90759	0.587345	5.89487	0.610425	5.97416	0.458162	6.01489	0.34057	6.03579	0.337432	6.06522	0.305061	5.92455	0.549724
BATF2	BATF2	ILMN_10220	11	Homo sapiens basic leucine zipper transcription factor, ATF-like 2 (BATF2), mRNA.	MGC20410	6.57536	0	6.53951	0	6.64295	0	5.75722	0.702332	6.08403	0.14952	6.16862	0.0746269	6.48524	0	6.89172	0	6.82145	0
BATF3	BATF3	ILMN_7180	1	Homo sapiens basic leucine zipper transcription factor, ATF-like 3 (BATF3), mRNA.	JUNDM1; SNFT; BATF3	6.84627	0	7.21565	0	6.98864	0	6.34681	0	6.61148	0	6.58244	0	7.0397	0	6.89779	0	6.78575	0
BAX	BAX	ILMN_11763	19	Homo sapiens BCL2-associated X protein (BAX), transcript variant sigma, mRNA.	Bax zeta	7.7448	0.00467385	7.52884	0.00859731	7.89174	1.42133e-05	6.58827	5.37745e-05	6.64189	0.00318985	6.73794	0.0115818	7.26005	0.00952934	7.4083	0.000414002	7.56751	0.00108052
BAZ1A	BAZ1A	ILMN_24991	14	Homo sapiens bromodomain adjacent to zinc finger domain, 1A (BAZ1A), transcript variant 2, mRNA.	WALp1; hACF1; DKFZP586E0518; FLJ14383; ACF1; WCRF180	9.34946	0	9.31278	0	9.15269	0	10.407	0	10.1956	0	10.2022	0	8.89	0	8.90934	0	8.68382	0
BAZ1B	BAZ1B	ILMN_16290	7	Homo sapiens bromodomain adjacent to zinc finger domain, 1B (BAZ1B), transcript variant 1, mRNA.	WBSCR9; WBSCR10; WSTF	9.07074	0.00380135	8.90772	0.0159439	9.08723	0.000457875	9.33301	8.46754e-06	8.78002	0.0111781	9.06105	0	9.16247	0.00951898	9.00419	0.00973499	9.13976	0.12708
BAZ2A	BAZ2A	ILMN_18201	12	Homo sapiens bromodomain adjacent to zinc finger domain, 2A (BAZ2A), mRNA.	FLJ45876; TIP5; FLJ13780; FLJ13768; DKFZp781B109; KIAA0314; WALp3	6.51063	0	6.20289	0.115385	6.12796	0.182944	6.28094	0.0246914	6.11428	0.167352	6.18189	0.100407	6.19648	0.101093	5.87627	0.701778	6.17324	0.131216
BAZ2B	BAZ2B	ILMN_20026	2	Homo sapiens bromodomain adjacent to zinc finger domain, 2B (BAZ2B), mRNA.	DKFZP434H071; WALp4; DKFZp762I0516; FLJ45644	8.79769	0	8.81725	0	8.72525	0	9.03497	0	9.06745	0	9.13807	0	8.8099	0	8.70878	0	8.84994	0
BBC3	BBC3	ILMN_6992	19	Homo sapiens BCL2 binding component 3 (BBC3), mRNA.	PUMA; PUMA/JFY1; JFY1	5.99835	0.410082	6.13548	0.20467	5.76831	0.843191	6.13112	0.14952	6.03335	0.333333	5.96089	0.435549	5.9714	0.463115	6.10317	0.233926	5.78256	0.825967
BBOX1	BBOX1	ILMN_2840	11	Homo sapiens butyrobetaine (gamma), 2-oxoglutarate dioxygenase (gamma-butyrobetaine hydroxylase) 1 (BBOX1), mRNA.	G-BBH; BBOX; gamma-BBH; BBH	6.00592	0.395095	6.23242	0.100275	6.47179	0	6.26005	0.0397805	6.01871	0.326475	6.29577	0.0257802	6.29485	0.0464481	6.13122	0.209302	6.1548	0.150553
BBS1	BBS1	ILMN_29419	11	Homo sapiens Bardet-Biedl syndrome 1 (BBS1), mRNA.	BBS2L2; MGC51114; FLJ23590; MGC126184; MGC126183	8.40615	0	8.24427	0	8.19344	0	9.56373	0	9.21182	0	9.40624	0	8.05547	0	7.87182	0	7.88696	0
BBS10	BBS10	ILMN_7850	12	Homo sapiens Bardet-Biedl syndrome 10 (BBS10), mRNA.	C12orf58; FLJ23560	6.97844	0	6.89938	0	7.12545	0	7.05974	0	7.28832	0	6.92103	0	7.1898	0	6.99783	0	7.3426	0
BBS12	BBS12	ILMN_26804	4	Homo sapiens Bardet-Biedl syndrome 12 (BBS12), mRNA.	FLJ41559; FLJ35630; C4orf24	6.7793	0	6.71802	0	6.62508	0	6.80638	0	7.02376	0	7.31637	0	6.64749	0	6.73731	0	6.75189	0
BBS2	BBS2	ILMN_12583	16	Homo sapiens Bardet-Biedl syndrome 2 (BBS2), mRNA.	MGC20703; BBS	9.33199	0	9.25689	0	9.12925	0	8.89666	0	8.72192	0	8.91439	0	9.37931	0	9.55353	0	9.44649	0
BBS4	BBS4	ILMN_26103	15	Homo sapiens Bardet-Biedl syndrome 4 (BBS4), mRNA.		8.43821	0	8.2924	0	8.45806	0	7.98812	0	8.11696	0	8.25579	0	8.74937	0	8.79383	0	8.55876	0
BBS5	BBS5	ILMN_10125		PREDICTED: Homo sapiens Bardet-Biedl syndrome 5, transcript variant 2 (BBS5), mRNA.		6.18553	0.0394392	6.53251	0.000394248	6.47056	9.36913e-08	6.03205	0.0971668	6.03773	0.112245	6.02351	0.113285	6.48707	2.15239e-05	6.38775	0.000226752	6.38949	0.000703381
BBS7	BBS7	ILMN_6487	4	Homo sapiens Bardet-Biedl syndrome 7 (BBS7), transcript variant 1, mRNA.	FLJ10715; BBS2L1	7.26523	0.00020371	7.23103	0.000318422	7.08273	0.000138246	6.57514	8.41455e-05	6.57122	0.00013904	6.53484	0.000184142	7.48402	0.00281813	7.51838	6.908e-05	7.50535	0.000120435
BBS9	BBS9	ILMN_165104	7	Homo sapiens Bardet-Biedl syndrome 9 (BBS9), transcript variant 2, mRNA.	B1; PTHB1; D1; C18; MGC118917	7.04363	0	6.98475	0	6.96146	0	7.46535	0	7.23134	0	7.28297	0	6.64682	0	6.80285	0	6.80904	0
BBX	BBX	ILMN_28437	3	Homo sapiens bobby sox homolog (Drosophila) (BBX), mRNA.	MDS001; HSPC339	10.2467	0	10.4158	0	10.0632	0	11.0032	0	10.3725	0	10.6529	0	9.96629	0	9.94142	0	9.86476	0
BC37295_3	BC37295_3	ILMN_25607	19	Homo sapiens hypothetical BC37295_3 (BC37295_3), mRNA.		6.17163	0.143052	5.91214	0.603022	5.86565	0.662999	5.7236	0.914952	5.7234	0.887517	5.99761	0.377205	5.9391	0.54918	6.2417	0.0902873	5.50152	0.991713
BCAM	BCAM	ILMN_25960	19	Homo sapiens basal cell adhesion molecule (Lutheran blood group) (BCAM), transcript variant 2, mRNA.	AU; CD239; LU; MSK19	6.10791	0.15021	6.09598	0.189582	6.18261	0.0927575	6.7694	0.0200712	6.78653	0.0311942	6.79241	4.60437e-05	6.13432	0.0607884	6.19336	0.0442986	6.11384	0.0461805
BCAN	BCAN	ILMN_9683	1	Homo sapiens brevican (BCAN), transcript variant 1, mRNA.	BEHAB; MGC13038; CSPG7	6.90344	0.0129239	6.92079	0.111654	6.96347	0.00158419	6.16466	0.163938	6.28016	0.209444	6.27456	0.00953677	7.11468	0.0842018	7.13416	0.0302759	7.07463	0.0224261
BCAP29	BCAP29	ILMN_3150	7	Homo sapiens B-cell receptor-associated protein 29 (BCAP29), transcript variant 4, mRNA.	DKFZp686M2086; BAP29	7.52493	0.0149499	7.57387	0.0534419	7.54681	0.0174862	7.69799	0.0410893	7.80106	0.0217189	7.72647	0.000757275	7.48026	0.0351269	7.51337	0.0370769	7.48677	0.00779817
BCAP31	BCAP31	ILMN_2815	X	Homo sapiens B-cell receptor-associated protein 31 (BCAP31), mRNA.	DXS1357E; 6C6-AG; CDM; BAP31	11.4204	0	11.4116	0	11.4826	0	11.7	0	11.4853	0	11.4945	0	11.7662	0	11.7046	0	11.7318	0
BCAR1	BCAR1	ILMN_2703	16	Homo sapiens breast cancer anti-estrogen resistance 1 (BCAR1), mRNA.	P130Cas; CRKAS; CAS	7.97484	0	7.74951	0	7.49531	0	7.95798	0	7.76536	0	7.68877	0	7.64073	0	7.65336	0	7.6142	0
BCAR3	BCAR3	ILMN_12475	1	Homo sapiens breast cancer anti-estrogen resistance 3 (BCAR3), mRNA.	NSP2; KIAA0554; SH2D3B	7.42207	0	7.24621	0	7.35118	0	7.662	0	7.98716	0	7.98246	0	6.65118	0	6.72534	0	6.50174	0
BCAS1	BCAS1	ILMN_8269	20	Homo sapiens breast carcinoma amplified sequence 1 (BCAS1), mRNA.	AIBC1; NABC1	6.08525	0.131905	6.16221	0.0687757	5.93046	0.584158	5.99154	0.407349	6.06785	0.152043	5.95597	0.424399	6.09782	0.11431	6.01976	0.283048	6.16076	0.0634939
BCAS2	BCAS2	ILMN_11203	1	Homo sapiens breast carcinoma amplified sequence 2 (BCAS2), mRNA.	DAM1	7.0617	0	7.16464	0	7.13604	0	7.58796	0	7.07592	0	7.29504	0	7.19927	0	7.3312	0	7.19066	0
BCAS3	BCAS3	ILMN_8987	17	Homo sapiens breast carcinoma amplified sequence 3 (BCAS3), mRNA.	FLJ20128; MGC4973; MAAB; GAOB1	7.50542	0	7.60454	0	7.66624	0	5.82718	0.389575	5.95972	0.294925	6.09532	0.109905	7.53595	0	7.61118	0	7.82482	0
BCAS4	BCAS4	ILMN_21706	20	Homo sapiens breast carcinoma amplified sequence 4 (BCAS4), transcript variant 1, mRNA.	FLJ20495	8.76745	0	8.82053	0	8.81093	0	7.81736	0	8.13555	0	7.9943	0	8.95615	0	8.93568	0	8.97608	0
BCAT1	BCAT1	ILMN_30343	12	Homo sapiens branched chain aminotransferase 1, cytosolic (BCAT1), mRNA.	MECA39; ECA39; PNAS-121; DKFZp686E12175; BCT1	9.76177	0	9.72106	0	9.59873	0	9.69359	0	9.3468	0	9.29674	0	8.96196	0	9.15403	0	9.13703	0
BCAT2	BCAT2	ILMN_2261	19	Homo sapiens branched chain aminotransferase 2, mitochondrial (BCAT2), nuclear gene encoding mitochondrial protein, mRNA.	BCAM; BCT2	10.7341	0	10.5768	0	10.623	0	9.57912	0	9.86472	0	9.72503	0	10.9002	0	10.9266	0	10.9873	0
BCCIP	BCCIP	ILMN_21158	10	Homo sapiens BRCA2 and CDKN1A interacting protein (BCCIP), transcript variant C, mRNA.	TOK-1	9.79163	0.00026605	9.66356	0.00026605	9.73533	0.00026605	9.69303	0.00026605	9.87491	0.00026605	9.87582	0.00026605	9.6741	0.00026605	9.76359	0.00026605	9.69976	0.00026605
BCDIN3D	BCDIN3D	ILMN_18065	12	Homo sapiens BCDIN3 domain containing (BCDIN3D), mRNA.		9.71539	0	9.52851	0	9.44277	0	9.1024	0	9.21709	0	9.24097	0	9.72235	0	9.52491	0	9.69252	0
BCHE	BCHE	ILMN_26619	3	Homo sapiens butyrylcholinesterase (BCHE), mRNA.	CHE1; E1	6.45195	5.93961e-05	6.49223	0.000543413	6.46163	1.51363e-05	6.12599	0.0532928	6.10408	0.0785798	6.058	0.115356	6.07663	0.261132	5.93969	0.622704	6.11896	0.177193
BCKDHA	BCKDHA	ILMN_13270	19	Homo sapiens branched chain keto acid dehydrogenase E1, alpha polypeptide (BCKDHA), mRNA.	FLJ45695; MSUD1; MSU	9.77451	0	9.94447	0	9.94582	0	9.14785	0	9.55468	0	9.46619	0	10.0368	0	10.1509	0	9.87518	0
BCKDHB	BCKDHB	ILMN_4661	6	Homo sapiens branched chain keto acid dehydrogenase E1, beta polypeptide (maple syrup urine disease) (BCKDHB), nuclear gene encoding mitochondrial protein, transcript variant 1, mRNA.	E1B	8.37444	0.00292411	8.34488	0.00425192	8.21449	0.00344921	7.70753	0.0220883	7.71445	0.000407509	7.76498	0.00121607	9.67303	0.00169847	9.71061	0.00229972	9.78964	0.000346555
BCKDK	BCKDK	ILMN_13829	16	Homo sapiens branched chain ketoacid dehydrogenase kinase (BCKDK), mRNA.		11.2511	0	11.1618	0	11.2958	0	10.3124	0	10.54	0	10.4701	0	11.6964	0	11.5154	0	11.5546	0
BCL10	BCL10	ILMN_30696	1	Homo sapiens B-cell CLL/lymphoma 10 (BCL10), mRNA.	mE10; CARMEN; CLAP; CIPER; c-E10	6.99595	0.00101066	7.24653	0.0010906	6.98199	0.0014389	6.6898	0	6.80185	6.02136e-05	6.91192	0	7.07232	0	7.22177	0	7.04174	0
BCL11A	BCL11A	ILMN_178467	2	Homo sapiens B-cell CLL/lymphoma 11A (zinc finger protein) (BCL11A), transcript variant 1, mRNA.	BCL11A-L; CTIP1; FLJ10173; EVI9; BCL11A-XL; BCL11A-S; FLJ34997; KIAA1809	5.90051	0.746363	5.99554	0.411517	5.88649	0.813546	5.92354	0.637445	6.01715	0.315636	5.88137	0.785133	5.80533	0.97859	5.87667	0.875731	5.87872	0.733031
BCL11B	BCL11B	ILMN_10237	14	Homo sapiens B-cell CLL/lymphoma 11B (zinc finger protein) (BCL11B), transcript variant 1, mRNA.	hRIT1-alpha; RIT1; CTIP2; CTIP-2	5.93675	0.579653	5.85905	0.807255	6.02354	0.249935	5.89673	0.671383	5.95174	0.51227	5.9579	0.429414	6.0151	0.384608	5.99167	0.402664	5.80491	0.898626
BCL2	BCL2	ILMN_3868	18	Homo sapiens B-cell CLL/lymphoma 2 (BCL2), nuclear gene encoding mitochondrial protein, transcript variant alpha, mRNA.	Bcl-2	6.18257	0.0249426	6.04528	0.169426	6.05557	0.423488	6.2663	0.041211	6.14536	0.0976808	6.09896	0.100541	6.10889	0.101928	6.18773	0.049078	6.07726	0.109861
BCL2A1	BCL2A1	ILMN_7951	15	Homo sapiens BCL2-related protein A1 (BCL2A1), mRNA.	GRS; ACC-1; HBPA1; BFL1; ACC-2; BCL2L5	6.50491	0	6.40376	0.00412088	6.64699	0	6.32465	0.00274348	6.39646	0	6.54698	0	6.61062	0	6.31415	0.0574555	6.59508	0
BCL2L1	BCL2L1	ILMN_12148	20	Homo sapiens BCL2-like 1 (BCL2L1), nuclear gene encoding mitochondrial protein, transcript variant 1, mRNA.	DKFZp781P2092; BCL-XL/S; bcl-xL; BCLX; Bcl-X; bcl-xS; BCL2L	9.55801	0	9.72991	0	9.54912	0	10.9265	0	10.4948	0	10.6586	0	9.2424	0	9.01869	0.00101897	9.04851	0
BCL2L10	BCL2L10	ILMN_13473	15	Homo sapiens BCL2-like 10 (apoptosis facilitator) (BCL2L10), mRNA.	MGC129810; BCL-B; MGC129811; Diva; Boo	6.27299	0.0517711	6.00082	0.399725	5.92429	0.551582	6.23636	0.0685871	5.8067	0.75583	6.00405	0.347354	5.95385	0.504098	5.97982	0.477428	5.85282	0.707182
BCL2L11	BCL2L11	ILMN_16692	2	Homo sapiens BCL2-like 11 (apoptosis facilitator) (BCL2L11), transcript variant 9, mRNA.	BIM; BOD; BimEL; BIM-beta6; BimL; BIM-beta7; BAM; BIM-alpha6	6.08777	0.136657	6.20925	0.0104267	5.98706	0.355502	6.26023	0.00255095	6.23208	0.00617284	6.28765	0.0049998	6.14934	0.141421	6.09964	0.232695	6.08006	0.188966
BCL2L12	BCL2L12	ILMN_2930	19	Homo sapiens BCL2-like 12 (proline rich) (BCL2L12), transcript variant 3, mRNA.	MGC120315; MGC120314; MGC120313	10.3084	0	10.3586	0	10.4125	0	9.38651	0	9.37047	0	9.3299	0	10.8948	0	10.7347	0	10.7549	0
BCL2L13	BCL2L13	ILMN_24976	22	Homo sapiens BCL2-like 13 (apoptosis facilitator) (BCL2L13), nuclear gene encoding mitochondrial protein, mRNA.	BCL-RAMBO; MIL1	10.7314	0	10.7071	0	10.7412	0	10.0647	0	10.2779	0	10.1818	0	10.6614	0	10.7292	0	10.6093	0
BCL2L14	BCL2L14	ILMN_14640	12	Homo sapiens BCL2-like 14 (apoptosis facilitator) (BCL2L14), transcript variant 4, mRNA.	BCLG	6.04054	0.146298	5.9815	0.362374	6.04116	0.211708	6.05165	0.155167	5.99247	0.312265	5.92761	0.533712	5.97659	0.434223	5.90018	0.761405	6.05529	0.207996
BCL2L15	BCL2L15	ILMN_2558	1	Homo sapiens BCL2-like 15 (BCL2L15), mRNA.	FLJ22588; Bfk; C1orf178	5.81125	0.87771	5.83415	0.831991	5.97118	0.433589	5.84336	0.854688	5.90141	0.695393	6.02063	0.344777	5.89468	0.666305	5.88517	0.76326	5.82119	0.883817
BCL2L2	BCL2L2	ILMN_9171	14	Homo sapiens BCL2-like 2 (BCL2L2), mRNA.	KIAA0271; BCLW; BCL-W	9.95102	0	9.9383	0	10.0093	0	10.1023	0	9.87903	0	9.96293	0	10.1886	0	9.99922	0	10.2717	0
BCL3	BCL3	ILMN_17874	19	Homo sapiens B-cell CLL/lymphoma 3 (BCL3), mRNA.	D19S37; BCL4	8.11499	0	8.34186	0	8.11322	0	7.58775	0	7.65129	0	7.89914	0	8.10216	0	8.03014	0	8.0162	0
BCL6	BCL6	ILMN_540	3	Homo sapiens B-cell CLL/lymphoma 6 (zinc finger protein 51) (BCL6), transcript variant 1, mRNA.	ZBTB27; ZNF51; LAZ3; BCL6A; BCL5	8.18923	0.117619	8.33219	0.0366134	8.24833	0.0968726	8.8311	0.285639	8.62246	0.391412	8.92532	0.103924	7.85142	0.197453	7.93181	0.173816	7.74609	0.223452
BCL6B	BCL6B	ILMN_23358	17	Homo sapiens B-cell CLL/lymphoma 6, member B (zinc finger protein) (BCL6B), mRNA.	ZBTB28; ZNF62; BAZF	7.65055	0	7.96149	0	7.76119	0	6.57759	0	6.17945	0.0466392	6.40417	0	8.14233	0	7.70693	0	8.02868	0
BCL7A	BCL7A	ILMN_9787	12	Homo sapiens B-cell CLL/lymphoma 7A (BCL7A), transcript variant 1, mRNA.	BCL7	6.18841	0.134874	6.34596	0.000246995	6.51713	0.00336698	6.20968	0.00944366	6.47	6.77403e-05	6.18347	0.0466216	6.36672	0.02886	6.46251	0.0150563	6.28745	0.00383915
BCL7B	BCL7B	ILMN_13908	7	Homo sapiens B-cell CLL/lymphoma 7B (BCL7B), transcript variant 2, mRNA.		8.81158	0	8.86302	0	8.84407	0	8.20571	0	8.72113	0	8.64086	0	8.94185	0	8.89087	0	8.96544	0
BCL7C	BCL7C	ILMN_14591	16	Homo sapiens B-cell CLL/lymphoma 7C (BCL7C), mRNA.		9.18406	0.000843087	9.23334	1.48166e-07	9.18991	0.0100411	7.85241	0.0016332	7.72821	0.0010351	7.82913	0.0125235	9.7523	0	9.3202	2.48836e-06	9.47402	0.000568738
BCL8	BCL8	ILMN_42847	15	PREDICTED: Homo sapiens B-cell CLL/lymphoma 8 (BCL8), mRNA.		6.00105	0.405995	5.72919	0.872253	5.71003	0.911967	5.77846	0.853224	5.83106	0.736626	5.92681	0.531886	5.97767	0.45082	5.92405	0.575923	5.99421	0.440608
BCL9	BCL9	ILMN_29753	1	Homo sapiens B-cell CLL/lymphoma 9 (BCL9), mRNA.	LGS; MGC131591	9.86979	0	9.76059	0	9.8058	0	9.64977	0	9.4739	0	9.56245	0	10.083	0	10.1275	0	10.1307	0
BCL9L	BCL9L	ILMN_27555	11	Homo sapiens B-cell CLL/lymphoma 9-like (BCL9L), mRNA.	DLNB11; BCL9-2	7.50726	0	7.72375	0	7.68276	0	7.46162	0	7.02417	0	7.13444	0	7.33617	0	7.26298	0	7.29301	0
BCLAF1	BCLAF1	ILMN_3336	6	Homo sapiens BCL2-associated transcription factor 1 (BCLAF1), transcript variant 2, mRNA.	BTF; bK211L9.1; KIAA0164	10.396	0	10.2297	0	10.2084	0	10.2977	0	10.2883	0	10.211	0	10.5131	0	10.4398	0	10.3999	0
BCMO1	BCMO1	ILMN_16539	16	Homo sapiens beta-carotene 15,15'-monooxygenase 1 (BCMO1), mRNA.	BCMO; BCO; FLJ10730; BCDO1; BCDO	5.9164	0.551771	5.74897	0.868132	5.92574	0.54608	5.66565	0.954732	5.87323	0.672154	6.11019	0.204885	5.87283	0.696721	6.04016	0.341997	6.3061	0.0635359
BCO2	BCO2	ILMN_14920	11	Homo sapiens beta-carotene oxygenase 2 (BCO2), transcript variant 2, mRNA.	B-DIOX-II; FLJ34464; BCO2	5.89937	0.584469	5.6455	0.958791	5.69144	0.928473	5.84444	0.769547	5.98176	0.495199	5.5901	0.983718	5.81156	0.818306	5.65558	0.97264	5.92326	0.598066
BCOR	BCOR	ILMN_24714	X	Homo sapiens BCL6 co-repressor (BCOR), transcript variant 1, mRNA.	MGC131961; KIAA1575; FLJ20285; MGC71031; MCOPS2; FLJ38041; MAA2; ANOP2	8.36462	0.0114937	8.30763	1.28688e-05	8.32042	3.47005e-09	7.74344	0.00020415	7.29281	0.00544169	7.57849	8.19479e-06	8.25073	0.00014575	8.33629	4.71868e-05	8.37386	0.000817238
BCORL1	BCORL1	ILMN_1829	X	Homo sapiens BCL6 co-repressor-like 1 (BCORL1), mRNA.	FLJ11362; B930011H20Rik	7.82402	0	7.90201	0	7.93625	0	7.00643	0	6.85436	0	6.84243	0	8.31245	0	8.28174	0	8.44665	0
BCORL2	BCORL2	ILMN_5137	Y	Homo sapiens BCL6 co-repressor-like 2 (BCORL2), mRNA.	FLJ39821	6.06257	0.290191	5.7673	0.857143	5.91729	0.568088	5.89824	0.650206	5.98259	0.475994	5.71936	0.918589	5.87694	0.68306	5.83108	0.751026	5.65203	0.953039
BCR	BCR	ILMN_136985	22	Homo sapiens breakpoint cluster region (BCR), transcript variant 2, mRNA.	D22S11; ALL; PHL; D22S662; BCR1; CML	6.3438	0.000535034	6.49092	0.00112228	6.51835	0.00031175	6.27005	0.00666795	6.11221	0.0379063	6.20468	0.00327432	6.478	0.00105221	6.52651	0.00893513	6.4883	0.00130349
BCS1L	BCS1L	ILMN_28234	2	Homo sapiens BCS1-like (yeast) (BCS1L), nuclear gene encoding mitochondrial protein, transcript variant 2, mRNA.	BCS; Hs.6719; BCS1; FLNMS; BJS; h-BCS; PTD; GRACILE	9.30919	0	9.15568	0	9.27542	0	8.66786	0	8.90662	0	8.8834	0	9.75805	0	9.5015	0	9.49889	0
BCYRN1	BCYRN1	ILMN_21987	2	Homo sapiens brain cytoplasmic RNA 1, Bc1 analog (mouse) (BCYRN1) on chromosome 2.	BC200a; BC200	9.70679	0	9.95932	0	10.0114	0	10.8008	0	10.9389	0	10.7676	0	10.0391	0	10.0048	0	10.072	0
BDH1	BDH1	ILMN_138655	3	Homo sapiens 3-hydroxybutyrate dehydrogenase, type 1 (BDH1), nuclear gene encoding mitochondrial protein, transcript variant 2, mRNA.	BDH; MGC4347; MGC2723; MGC9788	6.00641	0.272583	6.10548	0.0714779	5.88171	0.769401	6.18592	0.197069	5.98009	0.538535	6.02693	0.179883	5.88414	0.842056	6.00284	0.54456	5.83601	0.908883
BDH2	BDH2	ILMN_8336	4	Homo sapiens 3-hydroxybutyrate dehydrogenase, type 2 (BDH2), mRNA.	UCPA-OR; DHRS6; FLJ13261; EFA6R; PRO20933; UNQ6308	6.16212	0.151226	6.57319	0	6.21871	0.0894085	6.23523	0.0452675	6.25026	0.0466392	6.06979	0.204885	6.22026	0.0846994	6.23247	0.112175	6.12228	0.174033
BDKRB1	BDKRB1	ILMN_24608	14	Homo sapiens bradykinin receptor B1 (BDKRB1), mRNA.	BKR1; B1BKR; BKB1R; B1R; BRADYB1	6.17456	0.140327	6.08488	0.228022	6.12524	0.192572	6.29336	0.0192044	6.27266	0.0397805	6.26243	0.036635	6.0939	0.241803	5.97771	0.495212	6.26782	0.0676796
BDKRB2	BDKRB2	ILMN_7984	14	Homo sapiens bradykinin receptor B2 (BDKRB2), mRNA.	DKFZp686O088; BRB2; BK-2; BK2; B2R; BKR2	5.93974	0.508174	6.08948	0.21978	6.19526	0.112792	6.3973	0	6.65815	0	6.23686	0.0474898	6.1805	0.120219	6.46055	0.00547196	6.38066	0.0220994
BDNF	BDNF	ILMN_26926	11	Homo sapiens brain-derived neurotrophic factor (BDNF), transcript variant 3, mRNA.	MGC34632	6.29996	0.0147023	6.29471	0.00238747	6.31574	0.00246011	6.42465	0.0233447	6.44777	0.0153274	6.38961	0.010833	6.11432	0.149352	6.17451	0.10286	6.0487	0.219462
BDP1	BDP1	ILMN_13496	5	Homo sapiens B double prime 1, subunit of RNA polymerase III transcription initiation factor IIIB (BDP1), mRNA.	TAF3B1; KIAA1241; DKFZp686C01233; TFNR; TFIIIB150; HSA238520; DKFZp686K0831; TFIIIB''; TFIIIB90; KIAA1689; TFC5	5.95718	0.468665	6.07062	0.248626	6.31749	0.0302613	6.04821	0.238683	6.18028	0.102881	6.06408	0.221167	6.24871	0.0669399	6.32897	0.0451436	6.13877	0.164365
BEAN	BEAN	ILMN_32563	16	PREDICTED: Homo sapiens brain expressed, associated with Nedd4 (BEAN), mRNA.		5.88165	0.708959	5.83123	0.852056	5.76159	0.888702	6.15493	0.0443031	5.84759	0.812852	6.07819	0.116664	5.94729	0.578608	5.80946	0.915225	6.00616	0.345689
BECN1	BECN1	ILMN_27297	17	Homo sapiens beclin 1, autophagy related (BECN1), mRNA.	ATG6; VPS30; beclin1	9.04746	0	8.93574	0	8.83901	0	9.21951	0	8.96466	0	9.14315	0	8.85202	0	9.05479	0	9.04753	0
BEGAIN	BEGAIN	ILMN_10503	14	Homo sapiens brain-enriched guanylate kinase-associated homolog (rat) (BEGAIN), mRNA.	KIAA1446; BEGAIN	6.82132	0	7.04734	0	7.04244	0	6.98435	0	6.95023	0	6.98702	0	6.99686	0	7.01865	0	6.90148	0
BEST1	BEST1	ILMN_139190	11	Homo sapiens bestrophin 1 (BEST1), mRNA.	BEST; VMD2; TU15B; ARB; BMD	5.9913	0.412807	5.87433	0.506868	6.31068	0.0302613	6.41595	0	6.28173	0.0246914	6.55098	0	5.89057	0.663934	5.62335	0.98632	5.97068	0.421271
BEST2	BEST2	ILMN_24139	19	Homo sapiens bestrophin 2 (BEST2), mRNA.	VMD2L1; FLJ20132	6.02222	0.359673	6.11898	0.21978	6.12599	0.185695	5.94325	0.465021	5.97201	0.43347	6.19657	0.0895522	5.99515	0.424863	6.26418	0.0779754	6.39958	0.0138122
BEST3	BEST3	ILMN_7183	12	Homo sapiens bestrophin 3 (BEST3), transcript variant 2, mRNA.	MGC13168; VMD2L3; MGC40411	6.06749	0.284741	6.04843	0.331044	6.02036	0.367263	6.05169	0.294925	5.94905	0.499314	6.16207	0.132971	5.84097	0.766393	5.76676	0.870041	5.84188	0.726519
BEST4	BEST4	ILMN_8634	1	Homo sapiens bestrophin 4 (BEST4), mRNA.	VMD2L2; MGC126872	5.92335	0.536785	5.92767	0.541209	6.02507	0.357634	5.88458	0.633745	5.99703	0.412894	5.83894	0.694708	6.06648	0.29235	5.89083	0.653899	5.98332	0.447514
BET1	BET1	ILMN_137098	7	Homo sapiens blocked early in transport 1 homolog (S. cerevisiae) (BET1), mRNA.	HBET1; DKFZp781C0425	7.99912	0	8.08745	0	8.0315	0	8.82938	0	8.82006	0	8.67089	0	7.63091	0	7.75942	0	7.95737	0
BET1L	BET1L	ILMN_26816	11	Homo sapiens blocked early in transport 1 homolog (S. cerevisiae)-like (BET1L), mRNA.	BET1L1; GS15; HSPC197	7.02293	0	7.37004	0	7.14107	0	7.26315	0	7.07204	0	6.83514	0	7.40869	0	7.34162	0	7.11054	0
BEX1	BEX1	ILMN_23116	X	Homo sapiens brain expressed, X-linked 1 (BEX1), mRNA.	HBEX2; HGR74-h; BEX2	11.6024	0	11.6907	0	11.5531	0	12.3004	0	12.4679	0	12.4305	0	11.2775	0	11.1753	0	11.2479	0
BEX2	BEX2	ILMN_24134	X	Homo sapiens brain expressed X-linked 2 (BEX2), mRNA.	BEX1; DJ79P11.1	9.04552	0	9.04063	0	9.1372	0	11.0102	0	10.9224	0	10.9706	0	6.07316	0.103825	6.02906	0.307798	5.8036	0.34116
BEX4	BEX4	ILMN_171171	X	Homo sapiens BEX family member 4 (BEX4), mRNA.	BEXL1; BEX4; FLJ10097	7.6075	0	7.40817	0	7.65217	0	8.95678	0	8.9658	0	9.08099	0	5.89274	0.560109	6.0102	0.433652	5.68801	0.744475
BEX5	BEX5	ILMN_10339	X	Homo sapiens BEX family member 5 (BEX5), mRNA.	BEX5; MGC126446; NGFRAP1L1; MGC104434	6.09374	0.231608	6.28017	0.0425824	5.80484	0.786795	6.89693	0	6.51718	0	6.9092	0	5.95347	0.510929	6.11799	0.23803	5.77534	0.78453
BEXL1	BEXL1	ILMN_37437		PREDICTED: Homo sapiens brain expressed X-linked-like 1 (BEXL1), mRNA.		8.06544	0.00134012	7.96388	0.42224	8.11245	0.0880037	9.24292	0.208716	9.63735	0.107485	9.46241	0.262493	5.98758	0.388211	5.85931	0.822128	5.73188	0.710402
BFAR	BFAR	ILMN_23440	16	Homo sapiens bifunctional apoptosis regulator (BFAR), mRNA.	BAR; RNF47	8.68541	0	8.78567	0	8.60134	0	9.5675	0	8.93738	0	9.18397	0	8.71934	0	8.50775	0	8.66577	0
BFSP1	BFSP1	ILMN_27828	20	Homo sapiens beaded filament structural protein 1, filensin (BFSP1), mRNA.	FILENSIN; CP94; CP115; LIFL-H	6.48839	0	6.10086	0.115385	6.31475	0.0261348	7.0674	0	6.79659	0	6.79922	0	6.33511	0.023224	6.06065	0.352941	6.01303	0.276243
BFSP2	BFSP2	ILMN_23075	3	Homo sapiens beaded filament structural protein 2, phakinin (BFSP2), mRNA.	LIFL-L; CP47; MGC142080; MGC142078; CP49	6.04265	0.318801	6.05754	0.281593	6.01537	0.378267	5.98004	0.378601	6.04761	0.279835	5.98124	0.373134	6.15342	0.144809	6.17788	0.158687	6.20325	0.121547
BGLAP	BGLAP	ILMN_17038	1	Homo sapiens bone gamma-carboxyglutamate (gla) protein (osteocalcin) (BGLAP), mRNA.	BGP; PMF1	6.90714	0	6.8435	0	6.67481	0	6.24998	0.00411523	6.4835	0	6.53119	0	6.94427	0	6.85881	0	7.2527	0
BGN	BGN	ILMN_6146	X	Homo sapiens biglycan (BGN), mRNA.	SLRR1A; PG-S1; PGI; DSPG1	7.04187	0	7.1373	0	6.90704	0	9.0643	0	9.38858	0	9.17267	0	5.85034	0.662568	6.25701	0.0984952	5.94539	0.262431
BHLHB2	BHLHB2	ILMN_24095	3	Homo sapiens basic helix-loop-helix domain containing, class B, 2 (BHLHB2), mRNA.	DEC1; STRA13; Stra14; SHARP-2	9.65363	0	9.88492	0	9.93211	0	9.0899	0	9.1329	0	9.04947	0	9.41897	0	9.49919	0	9.47954	0
BHLHB3	BHLHB3	ILMN_21793	12	Homo sapiens basic helix-loop-helix domain containing, class B, 3 (BHLHB3), mRNA.	SHARP1; SHARP-1; DEC2	5.9393	0.509537	5.93566	0.502747	6.079	0.262723	6.08703	0.209876	6.32544	0.0246914	5.88875	0.592944	6.00785	0.394809	6.06409	0.313269	5.90961	0.564917
BHLHB4	BHLHB4	ILMN_25285	20	Homo sapiens basic helix-loop-helix domain containing, class B, 4 (BHLHB4), mRNA.	Beta4; bA305P22.3	5.88888	0.606267	5.86615	0.697802	6.06987	0.275103	5.87914	0.689986	5.69612	0.927298	5.79082	0.796472	5.77624	0.864754	5.66236	0.969904	5.80978	0.810774
BHLHB5	BHLHB5	ILMN_21318	8	Homo sapiens basic helix-loop-helix domain containing, class B, 5 (BHLHB5), mRNA.	CAGL85; Beta3; TNRC20	6.14965	0.160763	6.1599	0.212912	6.0744	0.268226	5.7464	0.894376	6.04809	0.347051	5.79402	0.785617	5.74351	0.894809	5.96168	0.502052	5.85811	0.708564
BHLHB8	BHLHB8	ILMN_27959	7	Homo sapiens basic helix-loop-helix domain containing, class B, 8 (BHLHB8), mRNA.	MIST1	6.03165	0.336512	6.18715	0.126374	6.07745	0.26685	6.11673	0.152263	6.02649	0.320988	6.23219	0.0542741	6.10143	0.222678	6.06509	0.314638	6.02661	0.339779
BHLHB9	BHLHB9	ILMN_3098	X	Homo sapiens basic helix-loop-helix domain containing, class B, 9 (BHLHB9), mRNA.	p60TRP; KIAA1701	7.36546	0	6.91249	0	7.00472	0	7.77809	0	7.63922	0	7.83582	0	7.22565	0	7.46153	0	7.40279	0
BHMT	BHMT	ILMN_19476	5	Homo sapiens betaine-homocysteine methyltransferase (BHMT), mRNA.		5.77193	0.83515	5.94307	0.625	5.62727	0.976616	5.68108	0.956104	5.81388	0.8107	5.71128	0.930801	5.64859	0.960383	5.58185	0.990424	5.91348	0.631216
BHMT2	BHMT2	ILMN_171742	5	Homo sapiens betaine-homocysteine methyltransferase 2 (BHMT2), mRNA.	FLJ20001	5.85187	0.795862	5.97974	0.582794	5.73444	0.9085	5.7619	0.976809	5.70767	0.977104	5.93361	0.57685	5.78992	0.933975	5.7834	0.953051	5.91479	0.66457
BICC1	BICC1	ILMN_30589	10	Homo sapiens bicaudal C homolog 1 (Drosophila) (BICC1), mRNA.		6.14029	0.171662	6.06859	0.288461	5.95382	0.474553	6.2991	0.0246914	6.29439	0.0397805	6.24527	0.0502035	5.91113	0.617486	6.13335	0.201094	5.97723	0.45442
BICD1	BICD1	ILMN_13964	12	Homo sapiens bicaudal D homolog 1 (Drosophila) (BICD1), transcript variant 1, mRNA.	BICD	6.06308	0.298362	6.32225	0.0366134	6.34986	0.00122604	6.74074	0.0346831	6.43975	0.0231907	6.54074	2.30131e-05	6.21918	0.0160137	6.35045	0.0107128	6.21343	0.019234
BICD2	BICD2	ILMN_11310	9	Homo sapiens bicaudal D homolog 2 (Drosophila) (BICD2), transcript variant 1, mRNA.	bA526D8.1; KIAA0699	8.91664	0.00441851	8.72887	0.0373606	8.59604	0.175734	8.66145	0.335323	8.53165	0.277405	8.59549	0.345904	8.78461	0.274124	8.63214	0.0905016	8.91769	0.125692
BID	BID	ILMN_23641	22	Homo sapiens BH3 interacting domain death agonist (BID), transcript variant 1, mRNA.	MGC15319; FP497; MGC42355	8.0282	0.0376429	8.08666	0.00447532	7.90518	0.0195702	8.40423	0.083071	8.65015	0.000604394	8.70417	0.00242808	7.94484	0.0547255	8.09946	0.0572673	7.9044	0.157849
BIK	BIK	ILMN_3777	22	Homo sapiens BCL2-interacting killer (apoptosis-inducing) (BIK), mRNA.	NBK; BIP1; BP4	6.46252	0	6.40774	0.00137363	6.41362	0.00550206	6.23178	0.0137174	6.4278	0	6.15308	0.0773406	6.02519	0.360656	6.02872	0.414501	6.05697	0.218232
BIN1	BIN1	ILMN_22961	2	Homo sapiens bridging integrator 1 (BIN1), transcript variant 1, mRNA.	MGC10367; AMPH2; DKFZp547F068; SH3P9; AMPHL	8.59281	0	8.39066	0	8.45983	0	9.31335	0	8.59639	0	8.91484	0	9.74385	0	9.40592	0	9.55255	0
BIN2	BIN2	ILMN_7720	12	Homo sapiens bridging integrator 2 (BIN2), mRNA.	BRAP-1	5.96643	0.449591	5.95485	0.505494	6.13827	0.171939	5.86025	0.684499	5.84271	0.694102	5.87422	0.625509	6.17496	0.122951	6.08437	0.268126	5.9971	0.422652
BIN3	BIN3	ILMN_15535	8	Homo sapiens bridging integrator 3 (BIN3), mRNA.	MGC14978	6.90836	0	6.80153	0	6.76806	0	6.85557	0	6.55435	0	7.12363	0	6.85839	0	6.93046	0	6.87497	0
BIRC1	BIRC1	ILMN_137577		PREDICTED: Homo sapiens baculoviral IAP repeat-containing 1 (BIRC1), mRNA.		6.23454	0.0790191	6.03433	0.309066	6.10386	0.214581	6.13748	0.139918	6.19289	0.102881	6.32183	0.0203528	5.91047	0.617486	5.90096	0.638851	6.07123	0.256906
BIRC2	BIRC2	ILMN_23760	11	Homo sapiens baculoviral IAP repeat-containing 2 (BIRC2), mRNA.	API1; Hiap-2; MIHB; RNF48; HIAP2; cIAP1	9.07743	0	9.01388	0	8.77467	0	8.75182	0	8.65309	0	8.76258	0	8.93582	0	9.05963	0	8.81249	0
BIRC3	BIRC3	ILMN_4117	11	Homo sapiens baculoviral IAP repeat-containing 3 (BIRC3), transcript variant 2, mRNA.	RNF49; MALT2; API2; HIAP1; AIP1; MIHC; HAIP1; CIAP2	7.96593	0.00499534	8.14337	0.0420463	8.16713	0.0453219	8.54073	0.0202389	8.37529	0.0892547	8.24365	0.0364414	8.15994	0.282739	7.94385	0.0365942	8.04142	0.666015
BIRC4	BIRC4	ILMN_6642	X	Homo sapiens baculoviral IAP repeat-containing 4 (BIRC4), mRNA.	XLP2; ILP1; API3; XIAP; MIHA	6.71424	0	6.72644	0	6.56364	0	6.30186	0.00411523	6.38749	0	6.35352	0.00542741	6.83443	0	7.0239	0	6.62713	0
BIRC5	BIRC5	ILMN_20327	17	Homo sapiens baculoviral IAP repeat-containing 5 (survivin) (BIRC5), transcript variant 3, mRNA.	API4; EPR-1	10.0417	0	10.0951	0	10.0617	0	9.61749	0	9.83203	0	9.73426	0	10.4067	0	10.3013	0	10.208	0
BIRC6	BIRC6	ILMN_4977	2	Homo sapiens baculoviral IAP repeat-containing 6 (apollon) (BIRC6), mRNA.	FLJ13726; KIAA1289; BRUCE; APOLLON; FLJ13786	8.36666	0	8.28341	0	8.50366	0	8.03703	0	8.13346	0	7.96386	0	8.47341	0	8.91403	0	8.57008	0
BIRC7	BIRC7	ILMN_21032	20	Homo sapiens baculoviral IAP repeat-containing 7 (livin) (BIRC7), transcript variant 2, mRNA.	LIVIN; ML-IAP; MLIAP; RNF50; KIAP	6.12221	0.125682	6.36379	0.00489071	6.06933	0.414588	5.91858	0.55466	6.02959	0.290847	5.99577	0.360731	6.06918	0.174954	6.09482	0.239572	6.14484	0.0910772
BIRC8	BIRC8	ILMN_10260	19	Homo sapiens baculoviral IAP repeat-containing 8 (BIRC8), mRNA.	ILP2; hILP2; ILP-2	5.79558	0.794278	6.01741	0.417582	5.75398	0.865199	5.80437	0.8107	6.08206	0.274348	5.92707	0.530529	5.84124	0.766393	6.11031	0.220246	5.75997	0.871547
BIVM	BIVM	ILMN_181297	13	Homo sapiens basic, immunoglobulin-like variable motif containing (BIVM), mRNA.	MGC133326	9.32056	0	9.29932	0	9.0611	0	9.34748	0	8.76486	0	9.01828	0	9.52885	0	9.60084	0	9.58019	0
BLCAP	BLCAP	ILMN_16211	20	Homo sapiens bladder cancer associated protein (BLCAP), mRNA.	BC10	8.89293	0	8.57341	0	8.97816	0	9.15966	0	8.85374	0	9.12857	0	8.79132	0	8.96487	0	8.68187	0
BLID	BLID	ILMN_22309	11	Homo sapiens BH3-like motif containing, cell death inducer (BLID), mRNA.	BRCC2; MGC163235; MGC163233	6.06082	0.290191	5.92989	0.554945	5.99109	0.412655	6.09146	0.226337	5.99927	0.419753	5.89871	0.592944	5.94147	0.538251	6.22474	0.112175	6.0141	0.381215
BLK	BLK	ILMN_23414	8	Homo sapiens B lymphoid tyrosine kinase (BLK), mRNA.	MGC10442	6.19217	0.114441	6.26021	0.111264	6.27713	0.0495186	5.95906	0.469136	6.08372	0.260631	5.91354	0.548168	5.92478	0.580601	5.89702	0.637483	5.6018	0.970994
BLM	BLM	ILMN_10872	15	Homo sapiens Bloom syndrome (BLM), mRNA.	MGC131620; MGC131618; MGC126616; RECQL2; BS; RECQ2; RECQL3	8.50909	0	8.33179	0	8.26257	0	8.29831	0	7.93997	0	7.99488	0	8.48326	0	8.55759	0	8.34773	0
BLMH	BLMH	ILMN_3011	17	Homo sapiens bleomycin hydrolase (BLMH), mRNA.	BMH; BH	9.45518	0	9.51167	0	9.57109	0	9.62473	0	9.80256	0	9.40026	0	9.47253	0	10.1418	0	10.047	0
BLNK	BLNK	ILMN_178192	10	Homo sapiens B-cell linker (BLNK), mRNA.	SLP65; MGC111051; Ly57; SLP-65; BASH; BLNK-s	5.67465	0.946867	5.61324	0.967033	5.7602	0.856946	5.62907	0.978052	6.39381	0.0150892	5.97117	0.455902	5.80351	0.830601	5.70966	0.926129	5.75048	0.888122
BLOC1S1	BLOC1S1	ILMN_14526	12	Homo sapiens biogenesis of lysosome-related organelles complex-1, subunit 1 (BLOC1S1), mRNA.	GCN5L1; MGC87455; BLOS1	9.89513	0	9.89905	0	10.1701	0	9.91076	0	9.85853	0	9.7704	0	10.2962	0	10.168	0	10.2014	0
BLOC1S2	BLOC1S2	ILMN_8691	10	Homo sapiens biogenesis of lysosome-related organelles complex-1, subunit 2 (BLOC1S2), transcript variant 2, mRNA.	RP11-316M21.4; FLJ30135; MGC10120; BLOS2	6.77224	0.00301528	6.54746	0.0883385	6.75272	0.00286172	6.02168	0.113285	6.06588	0.368692	5.97473	0.321522	6.95058	0.165391	6.87892	0.013474	7.03458	0.120891
BLOC1S3	BLOC1S3	ILMN_4337	19	Homo sapiens biogenesis of lysosome-related organelles complex-1, subunit 3 (BLOC1S3), mRNA.	BLOS3; HPS8	5.52668	0.991826	5.84382	0.697802	6.1943	0.112792	6.0187	0.355281	6.07457	0.277092	5.95353	0.474898	5.87517	0.692623	6.06323	0.30643	5.78285	0.838398
BLR1	BLR1	ILMN_27589	11	Homo sapiens Burkitt lymphoma receptor 1, GTP binding protein (chemokine (C-X-C motif) receptor 5) (BLR1), transcript variant 1, mRNA.	MDR15; MGC117347; CXCR5; CD185	5.93863	0.512262	5.93948	0.572802	6.01731	0.372765	5.70414	0.930041	5.986	0.458162	5.89899	0.599729	5.83771	0.773224	6.06911	0.281806	5.88552	0.668508
BLVRA	BLVRA	ILMN_21946	7	Homo sapiens biliverdin reductase A (BLVRA), mRNA.	BVRA; BLVR	9.7906	0	9.85193	0	9.7925	0	10.3031	0	10.6009	0	10.4965	0	10.3003	0	10.2782	0	10.3167	0
BLVRB	BLVRB	ILMN_11803	19	Homo sapiens biliverdin reductase B (flavin reductase (NADPH)) (BLVRB), mRNA.	BVRB; MGC117413; FLR	10.3831	0	10.4708	0	10.5645	0	9.22443	0	9.43757	0	9.45356	0	11.0311	0	11.1916	0	11.0478	0
BLZF1	BLZF1	ILMN_21927	1	Homo sapiens basic leucine zipper nuclear factor 1 (JEM-1) (BLZF1), mRNA.	JEM1; JEM-1; GOLGIN-45; MGC22497; JEM-1s	10.4531	0	10.3246	0	10.4265	0	11.2199	0	10.7086	0	10.7439	0	10.336	0	10.6356	0	10.3242	0
BMF	BMF	ILMN_17704	15	Homo sapiens Bcl2 modifying factor (BMF), transcript variant 1, mRNA.	FLJ00065	6.68679	0.0466953	6.58313	0.117571	6.58297	0.159079	7.26038	0.00184584	7.12003	0.0756351	7.2879	0.038197	5.93461	0.679442	5.96897	0.703845	5.88731	0.693984
BMI1	BMI1	ILMN_22379	10	Homo sapiens BMI1 polycomb ring finger oncogene (BMI1), mRNA.	MGC12685; PCGF4; BMI1; RNF51	11.712	0	11.3066	0	11.505	0	10.8003	0	10.6635	0	10.7924	0	11.4308	0	11.4046	0	11.3712	0
BMP1	BMP1	ILMN_6483	8	Homo sapiens bone morphogenetic protein 1 (BMP1), transcript variant BMP1-3, mRNA.	PCOLC; FLJ44432; TLD; PCP	6.64486	0.0548904	6.53929	0.0255659	6.64987	0.00712213	7.10541	0.0407487	6.93371	0.0238138	7.2547	0.00393446	6.5916	0.11288	6.59069	0.0256972	6.60911	0.0226333
BMP10	BMP10	ILMN_23170	2	Homo sapiens bone morphogenetic protein 10 (BMP10), mRNA.	MGC126783	6.02982	0.337875	5.54601	0.98489	5.89604	0.598349	5.76702	0.887517	5.5913	0.975309	5.67135	0.947083	5.9778	0.45082	5.85982	0.701778	5.63189	0.96547
BMP15	BMP15	ILMN_18272	X	Homo sapiens bone morphogenetic protein 15 (BMP15), mRNA.	GDF9B; POF4; ODG2	5.95225	0.485014	6.11699	0.233516	6.09948	0.221458	6.20525	0.0960219	6.09707	0.218107	5.95043	0.473541	6.11241	0.211749	5.89759	0.638851	5.86813	0.674033
BMP2	BMP2	ILMN_138686	20	Homo sapiens bone morphogenetic protein 2 (BMP2), mRNA.	BMP2A	6.10532	0.196185	6.16294	0.092033	6.03947	0.331499	6.89315	0	6.59047	0	6.52621	0	5.96698	0.478142	6.09405	0.29275	6.11547	0.156077
BMP2K	BMP2K	ILMN_21382	4	Homo sapiens BMP2 inducible kinase (BMP2K), transcript variant 1, mRNA.	DKFZp434P0116; DKFZp434K0614; BIKE; HRIHFB2017	6.83744	0	6.84203	9.48263e-06	6.71295	0.000148778	6.87222	1.47557e-07	7.04656	3.13613e-07	6.97929	0	6.91757	0	6.89208	0.000466239	6.79476	0.000208409
BMP2KL	BMP2KL	ILMN_35236		PREDICTED: Homo sapiens BMP2 inducible kinase-like (BMP2KL), mRNA.		5.97774	0.427793	6.16307	0.146978	6.20928	0.0962861	6.06769	0.213992	6.13834	0.141289	6.11847	0.16825	6.22781	0.0819672	5.93463	0.575923	6.32659	0.038674
BMP3	BMP3	ILMN_3013	4	Homo sapiens bone morphogenetic protein 3 (osteogenic) (BMP3), mRNA.	BMP-3A	5.97964	0.420981	6.46156	0.00412088	6.45603	0	6.30419	0.0137174	6.35004	0.0109739	6.26452	0.0339213	6.21393	0.0860656	6.2844	0.0697674	6.44217	0.00828729
BMP4	BMP4	ILMN_27187	14	Homo sapiens bone morphogenetic protein 4 (BMP4), transcript variant 1, mRNA.	BMP2B1; BMP2B; ZYME	7.50985	0.178511	7.57039	0.148802	7.48077	0.063848	9.86159	0.0629648	9.28977	0.0157427	9.50487	0.0641122	6.2522	0.132436	6.14903	0.601246	6.21925	0.0309374
BMP5	BMP5	ILMN_10608	6	Homo sapiens bone morphogenetic protein 5 (BMP5), mRNA.	MGC34244	7.01218	0	7.19498	0	6.98739	0	6.92733	0	7.08893	0	6.93957	0	6.33973	0.0191257	6.40177	0.0246238	6.24356	0.0441989
BMP6	BMP6	ILMN_1772	6	Homo sapiens bone morphogenetic protein 6 (BMP6), mRNA.	VGR1; VGR	6.76193	0	6.71885	0	6.57114	0	7.51996	0	7.58553	0	7.70359	0	6.26901	0.0464481	6.30777	0.0588235	6.15764	0.0828729
BMP7	BMP7	ILMN_13175	20	Homo sapiens bone morphogenetic protein 7 (osteogenic protein 1) (BMP7), mRNA.	OP-1	9.03237	0	9.18426	0	9.11207	0	5.90393	0.194787	6.12114	0.105624	5.99467	0.233379	9.38709	0	9.6045	0	9.5926	0
BMP8A	BMP8A	ILMN_138925	1	Homo sapiens bone morphogenetic protein 8a (BMP8A), mRNA.	FLJ14351; FLJ45264	5.89348	0.594005	5.97743	0.493132	5.74924	0.876204	5.99121	0.410151	5.91345	0.592593	5.98425	0.411126	5.87411	0.695355	5.91137	0.603283	6.0124	0.401934
BMP8B	BMP8B	ILMN_3865	1	Homo sapiens bone morphogenetic protein 8b (osteogenic protein 2) (BMP8B), mRNA.	BMP8; MGC131757; OP2	6.76764	0	6.41459	0	6.44026	0.00137552	6.39459	0	6.24867	0.0246914	6.24671	0.0217096	6.81444	0	6.9677	0	6.85811	0
BMPER	BMPER	ILMN_21920	7	Homo sapiens BMP binding endothelial regulator (BMPER), mRNA.	CV-2; CV2; CRIM3	5.85767	0.675749	5.9107	0.608517	5.89452	0.607978	6.23908	0.0809328	5.93868	0.532236	6.05892	0.270014	5.90651	0.620219	5.99422	0.426813	5.92813	0.553867
BMPR1A	BMPR1A	ILMN_170500	10	Homo sapiens bone morphogenetic protein receptor, type IA (BMPR1A), mRNA.	CD292; ALK3; ACVRLK3	8.45183	0.0482445	8.54027	0	8.38816	0.00191569	8.40629	0	8.18554	0.00529222	8.24773	0.000942616	8.3488	0	8.4839	0.000786921	8.67672	0.00610482
BMPR1B	BMPR1B	ILMN_16594	4	Homo sapiens bone morphogenetic protein receptor, type IB (BMPR1B), mRNA.	CDw293; ALK6; ALK-6	6.87636	0	6.742	0	6.78955	0	6.06791	0.109739	6.12798	0.0960219	5.78495	0.670285	7.02655	0	6.77913	0	7.05915	0
BMPR2	BMPR2	ILMN_29007	2	Homo sapiens bone morphogenetic protein receptor, type II (serine/threonine kinase) (BMPR2), mRNA.	BRK-3; BMPR3; BMPR-II; BMR2; TRG10; PPH1; T-ALK	9.2801	0	9.07966	0	9.2146	0	9.1127	0	8.58219	0	8.5913	0	8.90173	0	8.77906	0	8.86382	0
BMS1	BMS1	ILMN_4307	10	Homo sapiens BMS1 homolog, ribosome assembly protein (yeast) (BMS1), mRNA.	KIAA0187; BMS1L	10.2623	0.187099	10.2733	0.5	10.3109	0.424669	9.86443	0.393843	10.1451	0.298217	10.1834	0.37352	10.2311	0.344949	10.4427	0.332375	10.1985	0.410488
BMX	BMX	ILMN_16356	X	Homo sapiens BMX non-receptor tyrosine kinase (BMX), mRNA.	PSCTK2; PSCTK3; ETK	5.92657	0.605319	6.11196	0.108528	6.04146	0.261321	6.15937	0.0796692	5.98064	0.346158	5.97598	0.432572	5.90629	0.785225	6.07526	0.156616	5.91986	0.651445
BNC1	BNC1	ILMN_137893		PREDICTED: Homo sapiens basonuclin 1 (BNC1), mRNA.		6.89456	0.000925543	6.84273	0.000548596	6.83944	0.00279181	8.5936	0.00109454	8.18609	0.000683744	8.1033	0.000369396	6.05589	0.272494	6.05239	0.459908	5.97642	0.208077
BNC2	BNC2	ILMN_12355	9	Homo sapiens basonuclin 2 (BNC2), mRNA.	DKFZp686A01127; FLJ34928; BSN2; FLJ20043	6.75762	0	6.59626	0	6.63542	0	8.2851	0	7.97044	0	8.0946	0	5.62968	0.963115	5.93484	0.611491	5.56745	0.950276
BNIP1	BNIP1	ILMN_6727	5	Homo sapiens BCL2/adenovirus E1B 19kDa interacting protein 1 (BNIP1), transcript variant BNIP1-b, mRNA.	NIP1; TRG-8; SEC20	7.68018	0	7.55293	0	7.65368	0	8.23017	0	8.28222	0	8.11797	0	7.58335	0	7.59151	0	7.80712	0
BNIP2	BNIP2	ILMN_9985	15	Homo sapiens BCL2/adenovirus E1B 19kDa interacting protein 2 (BNIP2), mRNA.	BNIP-2; NIP2	9.7283	0	9.53397	0	9.57891	0	9.73741	0	9.58729	0	9.61121	0	9.61185	0	9.56216	0	9.69107	0
BNIP3	BNIP3	ILMN_3871	10	Homo sapiens BCL2/adenovirus E1B 19kDa interacting protein 3 (BNIP3), nuclear gene encoding mitochondrial protein, mRNA.	NIP3	11.5529	0	11.7303	0	11.8565	0	10.4224	0	10.143	0	10.3007	0	11.9977	0	12.2476	0	12.2067	0
BNIP3L	BNIP3L	ILMN_13842	8	Homo sapiens BCL2/adenovirus E1B 19kDa interacting protein 3-like (BNIP3L), mRNA.	BNIP3a; NIX	8.66084	0	8.93693	0	8.95683	0	8.76527	0	8.78003	0	8.54476	0	9.19931	0	9.62775	0	9.53751	0
BNIPL	BNIPL	ILMN_8508	1	Homo sapiens BCL2/adenovirus E1B 19kD interacting protein like (BNIPL), transcript variant 2, mRNA.	BNIPL1; BNIPL-2; BNIPL2; BNIP-S; PP753; BNIPL-1	6.47329	0.0347894	6.46099	0.0159352	6.33659	0.0281727	6.19798	0.184566	6.46178	0.0095125	6.37329	0.0111071	6.53839	0.00243312	6.69245	0.00998855	6.59655	0.00527282
BOAT	BOAT	ILMN_44567		PREDICTED: Homo sapiens brother of ataxin-1 (BOAT), mRNA.		6.17381	0.0926727	6.06389	0.291646	6.10733	0.151364	6.05968	0.296102	6.15573	0.0583329	5.94103	0.465344	6.23115	0.0587889	6.06239	0.379677	6.17324	0.0807753
BOC	BOC	ILMN_12638	3	Homo sapiens Boc homolog (mouse) (BOC), mRNA.		5.68854	0.930518	5.9364	0.557692	6.0441	0.321871	6.24868	0.0685871	6.06017	0.314129	6.17286	0.128901	5.97622	0.453552	5.83809	0.742818	6.1463	0.179558
BOK	BOK	ILMN_19886	2	Homo sapiens BCL2-related ovarian killer (BOK), mRNA.	MGC4631; BOKL; BCL2L9	7.88556	0	7.77862	0	7.75867	0	8.14802	0	7.99015	0	7.93843	0	7.77685	0	7.6134	0	7.5428	0
BOLA1	BOLA1	ILMN_8742	1	Homo sapiens bolA homolog 1 (E. coli) (BOLA1), mRNA.	RP11-196G18.18; MGC75015; CGI-143	7.68244	0	7.52228	0	7.53212	0	7.56101	0	7.67229	0	7.3206	0	7.97286	0	7.87023	0	7.89374	0
BOLA2	BOLA2	ILMN_4509	16	Homo sapiens bolA homolog 2 (E. coli) (BOLA2), mRNA.	BOLA2A; My016	11.2829	1.10526e-05	11.2316	1.10526e-05	11.2925	1.10526e-05	11.8798	1.10526e-05	12.0781	1.10526e-05	12.0151	1.10526e-05	11.3534	1.10526e-05	11.2294	1.10526e-05	11.1955	1.10526e-05
BOLA3	BOLA3	ILMN_28776	2	Homo sapiens bolA homolog 3 (E. coli) (BOLA3), transcript variant 1, mRNA.		11.7185	0.000100447	11.7835	0	11.7506	0.0115947	11.8872	5.94703e-06	11.5911	2.75325e-08	11.6745	6.92683e-05	12.1745	0.000330887	12.008	0.0147826	11.9414	9.01964e-05
BOLL	BOLL	ILMN_20692	2	Homo sapiens bol, boule-like (Drosophila) (BOLL), transcript variant 2, mRNA.	BOULE	6.14883	0.0866667	6.02818	0.408742	6.02494	0.253119	5.84227	0.932472	5.92672	0.685208	5.95653	0.597455	5.87876	0.889396	5.81643	0.949951	5.75239	0.983772
BOP1	BOP1	ILMN_12640	8	Homo sapiens block of proliferation 1 (BOP1), mRNA.	KIAA0124	11.8769	0	11.9192	0	11.8851	0	12.099	0	12.2075	0	12.1917	0	11.9166	0	11.8335	0	11.8512	0
BP75	BP75	ILMN_5647	6	Homo sapiens bromodomain containing protein 75 kDa pseudogene (BP75) on chromosome 6.		7.70762	0	7.82321	0	7.61674	0	7.19302	0	7.37596	0	7.49887	0	7.84323	0	8.0617	0	7.86749	0
BPESC1	BPESC1	ILMN_27087	3	Homo sapiens blepharophimosis, epicanthus inversus and ptosis, candidate 1 (BPESC1), mRNA.		6.31993	0.0408719	6.14021	0.156593	6.17882	0.132049	6.18336	0.0836763	6.15491	0.11797	6.20598	0.0664858	6.19558	0.101093	6.35984	0.0383037	6.32319	0.0359116
BPGM	BPGM	ILMN_20115	7	Homo sapiens 2,3-bisphosphoglycerate mutase (BPGM), transcript variant 2, mRNA.		8.7237	0	8.68081	0	8.71311	0	6.92341	0.0217907	6.93457	0.152674	6.82756	0.163968	8.48515	0.000330887	8.46891	3.88807e-05	8.68574	6.86204e-06
BPHL	BPHL	ILMN_27041	6	Homo sapiens biphenyl hydrolase-like (serine hydrolase; breast epithelial mucin-associated antigen) (BPHL), mRNA.	MGC125930; MCNAA; MGC41865; Bph-rp	8.78921	0	8.8682	0	9.02469	0	9.35487	0	9.25268	0	9.34996	0	8.96315	0	8.92337	0	8.8049	0
BPI	BPI	ILMN_24705	20	Homo sapiens bactericidal/permeability-increasing protein (BPI), mRNA.		5.97876	0.42643	6.13105	0.21978	6.18891	0.11967	6.22748	0.0768176	6.00316	0.396433	5.95778	0.447761	5.81309	0.818306	5.97295	0.48974	5.40468	0.995856
BPIL1	BPIL1	ILMN_21249	20	Homo sapiens bactericidal/permeability-increasing protein-like 1 (BPIL1), mRNA.	C20orf184; RYSR; dJ726C3.2; LPLUNC2	5.97176	0.440055	5.74208	0.866758	5.86534	0.662999	5.90702	0.603567	5.96021	0.504801	6.0561	0.278155	5.96386	0.479508	5.92154	0.575923	5.6986	0.930939
BPIL2	BPIL2	ILMN_27906	22	Homo sapiens bactericidal/permeability-increasing protein-like 2 (BPIL2), mRNA.		5.90567	0.573569	5.92204	0.607143	5.71098	0.910591	6.06928	0.294925	5.77341	0.834019	5.92503	0.540027	5.6545	0.959016	5.85902	0.705882	5.92555	0.573204
BPIL3	BPIL3	ILMN_10708	20	Homo sapiens bactericidal/permeability-increasing protein-like 3 (BPIL3), mRNA.	LPLUNC6	5.88878	0.606267	5.66022	0.951923	5.66171	0.957359	5.91743	0.618656	5.92273	0.610425	5.49673	0.998643	5.8226	0.79918	5.88725	0.640219	5.76203	0.882597
BPNT1	BPNT1	ILMN_29250	1	Homo sapiens 3'(2'), 5'-bisphosphate nucleotidase 1 (BPNT1), mRNA.	PIP	8.28407	0	8.34097	0	8.41779	0	8.10719	0	7.75377	0	7.83367	0	8.5783	0	8.1809	0	8.18645	0
BPTF	BPTF	ILMN_27935	17	Homo sapiens bromodomain PHD finger transcription factor (BPTF), transcript variant 1, mRNA.	FAC1; FALZ; NURF301	6.89489	0.0140407	6.98623	0.0010906	6.81718	0.0106295	6.76054	0.0368846	6.63688	0.0569358	6.61149	0.0291659	7.16108	0.00127747	7.08588	0.00613911	6.92173	0.0247255
BPY2	BPY2	ILMN_9784	Y	Homo sapiens basic charge, Y-linked, 2 (BPY2), mRNA.	VCY2; VCY2A; BPY2A	5.8791	0.726361	6.0104	0.404753	6.01729	0.270775	5.95871	0.553364	5.87484	0.778691	6.04192	0.1889	5.84632	0.852187	5.81763	0.898719	5.9641	0.502759
BPY2B	BPY2B	ILMN_29437	Y	Homo sapiens basic charge, Y-linked, 2B (BPY2B), mRNA.	VCY2; VCY2B; BPY2	5.87856	0.622616	6.27109	0.0879121	6.16608	0.145805	6.0451	0.279835	5.94043	0.493827	5.93719	0.484396	6.26727	0.0505464	5.87398	0.70041	6.02795	0.342541
BRAF	BRAF	ILMN_137245	7	Homo sapiens v-raf murine sarcoma viral oncogene homolog B1 (BRAF), mRNA.	B-raf 1; MGC138284; BRAF1; MGC126806; RAFB1	6.80615	0	6.90447	0	6.66854	0	6.80773	0	6.52207	0	6.82127	0	6.58971	0	6.63789	0	6.64511	0
BRAP	BRAP	ILMN_22166	12	Homo sapiens BRCA1 associated protein (BRAP), mRNA.	RNF52; IMP; BRAP2	5.96448	0.455041	5.89482	0.553571	6.27593	0.0536451	6.12538	0.146776	5.82389	0.694102	6.12776	0.164179	6.12736	0.187159	6.04788	0.343365	6.15435	0.153315
BRCA1	BRCA1	ILMN_27536	17	Homo sapiens breast cancer 1, early onset (BRCA1), transcript variant BRCA1-delta11b, mRNA.	RNF53; BRCAI; PSCP; BRCC1; IRIS	7.96525	0.000770766	8.05838	0.000990963	7.94023	0.00360038	8.04875	0.00229507	8.23406	0.00165898	8.25103	0.000879972	8.15711	0.000604141	8.05888	0.0946484	8.17798	0.0081018
BRCA2	BRCA2	ILMN_139227	13	Homo sapiens breast cancer 2, early onset (BRCA2), mRNA.	FANCB; FACD; FANCD1; BRCC2; FANCD; FAD1; FAD	6.75589	0	6.64265	0	6.87643	0	6.73658	0	6.42678	0	6.60638	0	6.75508	0	6.49002	0.00136799	6.49786	0
BRCC3	BRCC3	ILMN_18443	X	Homo sapiens BRCA1/BRCA2-containing complex, subunit 3 (BRCC3), transcript variant 1, mRNA.	C6.1A; RP11-143H17.2; BRCC36; CXorf53; BRCC3	7.34187	0	7.15775	0	7.25269	0	6.79015	0	6.78477	0	6.7998	0	7.51891	0	7.40602	0	7.67723	0
BRD1	BRD1	ILMN_19562	22	Homo sapiens bromodomain containing 1 (BRD1), mRNA.	BRPF2; BRL; BRPF1; DKFZp686F0325	7.49221	0	7.59181	0	7.71722	0	7.49674	0	7.23757	0	7.14136	0	7.79196	0	7.89919	0	7.81794	0
BRD2	BRD2	ILMN_13354	6	Homo sapiens bromodomain containing 2 (BRD2), mRNA.	FLJ31942; RNF3; D6S113E; RING3; DKFZp686N0336; NAT; FSRG1; KIAA9001	11.143	0	11.2988	0	11.2923	0	9.80599	0	10.4022	0	10.3618	0	11.2277	0	11.249	0	11.2257	0
BRD3	BRD3	ILMN_7161	9	Homo sapiens bromodomain containing 3 (BRD3), mRNA.	KIAA0043; RING3L; ORFX	9.21315	0	9.27017	0	9.61832	0	10.934	0	10.5014	0	10.3545	0	8.98422	0	9.10285	0	8.97501	0
BRD4	BRD4	ILMN_22169	19	Homo sapiens bromodomain containing 4 (BRD4), transcript variant long, mRNA.	HUNKI; MCAP; CAP	6.33148	0.000157311	6.26142	0.00269097	6.22327	0.00336698	6.33388	0.000527008	6.22544	0.00186307	6.30712	0.000510032	6.25676	0.00129545	6.16471	0.028344	6.2574	0.00193716
BRD7	BRD7	ILMN_14335	16	Homo sapiens bromodomain containing 7 (BRD7), mRNA.	CELTIX1; NAG4; BP75	9.50073	0	9.44289	0	9.57434	0	9.30347	0	9.30717	0	9.22155	0	9.82887	0	9.88198	0	9.8672	0
BRD8	BRD8	ILMN_10431	5	Homo sapiens bromodomain containing 8 (BRD8), transcript variant 3, mRNA.	SMAP; p120; SMAP2	8.96445	0.0780522	8.91359	0.0358026	8.81212	0.06983	9.81986	0.158571	9.42273	0.085685	9.53566	0.00810407	8.36842	0.0295013	8.3093	0.139558	8.34029	0.157184
BRD9	BRD9	ILMN_12952	5	Homo sapiens bromodomain containing 9 (BRD9), transcript variant 1, mRNA.	LAVS3040; DKFZp686L0539; PRO9856; DKFZp434D0711	9.68575	0.0255737	9.83703	0.0440164	9.6635	0.0157427	10.3953	0.0376335	10.4613	0.0606991	10.3209	0.00100245	9.7382	0.0196193	9.56962	0.000682123	9.56713	0.0544865
BRDG1	BRDG1	ILMN_7936	4	Homo sapiens BCR downstream signaling 1 (BRDG1), mRNA.	STAP1	5.72174	0.900545	5.9658	0.571429	5.79044	0.801926	5.83584	0.791495	5.99765	0.463649	5.75363	0.876526	5.61948	0.974044	5.97806	0.461012	5.8058	0.827348
BRDT	BRDT	ILMN_20696	1	Homo sapiens bromodomain, testis-specific (BRDT), transcript variant 2, mRNA.	BRD6	5.94967	0.634893	5.96483	0.569783	5.97408	0.40627	5.78529	0.981077	5.81132	0.938104	5.83475	0.877563	5.96021	0.460091	5.93275	0.495383	6.01929	0.278732
BRE	BRE	ILMN_15296	2	Homo sapiens brain and reproductive organ-expressed (TNFRSF1A modulator) (BRE), transcript variant 3, mRNA.	BRCC45; BRCC4	9.03508	0	8.84066	1.76935e-06	8.94976	0	8.99214	4.30196e-07	8.873	0.000654274	8.85809	0	8.80941	0	8.80637	0	8.93434	2.56124e-06
BRF1	BRF1	ILMN_8603	14	Homo sapiens BRF1 homolog, subunit of RNA polymerase III transcription initiation factor IIIB (S. cerevisiae) (BRF1), transcript variant 2, mRNA.	FLJ43034; TAF3C; TAFIII90; MGC105048; BRF; hBRF; TAF3B2; GTF3B; FLJ42674; TFIIIB90; TF3B90	6.42328	0.0569001	6.36704	0.185881	6.30722	0.435735	6.67525	0.0981273	6.3163	0.494342	6.31989	0.274747	6.51696	0.0766409	6.3745	0.10022	6.51062	0.293357
BRF2	BRF2	ILMN_2966	8	Homo sapiens BRF2, subunit of RNA polymerase III transcription initiation factor, BRF1-like (BRF2), mRNA.	TFIIIB50; FLJ11052; BRFU	8.40289	0	8.29595	0	8.47213	0	8.91904	0	8.51864	0	8.49188	0	8.67	0	8.45288	0	8.65576	0
BRI3	BRI3	ILMN_27636	7	Homo sapiens brain protein I3 (BRI3), mRNA.	I3	10.4302	0	10.3919	0	10.4575	0	11.3112	0	10.4846	0	10.516	0	10.4413	0	10.1975	0	10.3504	0
BRI3BP	BRI3BP	ILMN_139088		PREDICTED: Homo sapiens BRI3 binding protein (BRI3BP), mRNA.		8.75999	0.00026605	8.83187	0.00026605	8.65271	0.00026605	8.00149	0.00026605	7.91988	0.000311623	7.90849	0.000845433	8.95664	0.00026605	8.8897	0.00026605	8.95392	0.00026605
BRIP1	BRIP1	ILMN_13291	17	Homo sapiens BRCA1 interacting protein C-terminal helicase 1 (BRIP1), mRNA.	FANCJ; BACH1; MGC126521; FLJ90232; OF; MGC126523	6.51748	0	6.34958	0.0247253	6.51545	0	6.20481	0.0452675	6.23659	0.0397805	6.29613	0.0176391	6.57919	0	6.46915	0.00820793	6.84306	0
BRMS1	BRMS1	ILMN_18305	11	Homo sapiens breast cancer metastasis suppressor 1 (BRMS1), transcript variant 1, mRNA.	DKFZp564A063	10.8884	0	10.9423	0	10.8986	0	11.2989	0	11.3574	0	11.3447	0	10.7308	0	10.6679	0	10.7137	0
BRMS1L	BRMS1L	ILMN_11636	14	Homo sapiens breast cancer metastasis-suppressor 1-like (BRMS1L), mRNA.	BRMS1; MGC11296	8.37669	0.0478222	8.26258	0.131963	8.33437	0.000457875	8.70296	0.00115253	8.15802	8.46754e-06	8.3456	0.0552544	8.34031	0.011291	8.31432	0.000270416	8.28316	0.0184299
BRP44	BRP44	ILMN_29811	1	Homo sapiens brain protein 44 (BRP44), mRNA.	MGC125752; DKFZP564B167; MGC125753	10.8909	0	10.8576	0	10.8198	0	11.0343	0	10.7005	0	10.7318	0	11.3222	0	11.2877	0	11.2986	0
BRP44L	BRP44L	ILMN_4349	6	Homo sapiens brain protein 44-like (BRP44L), mRNA.	CGI-129; dJ68L15.3	10.4432	0	10.4475	0	10.3531	0	10.2068	0	10.1544	0	10.1903	0	11.0368	0	10.8912	0	10.902	0
BRPF1	BRPF1	ILMN_17423	3	Homo sapiens bromodomain and PHD finger containing, 1 (BRPF1), transcript variant 1, mRNA.	BR140	9.88597	0	9.96984	0	9.89557	0	9.51114	0	9.65548	0	9.6178	0	10.1996	0	10.0889	0	10.1844	0
BRPF3	BRPF3	ILMN_8164	6	Homo sapiens bromodomain and PHD finger containing, 3 (BRPF3), mRNA.		8.9195	0	8.98489	0	8.90488	0	9.2523	0	9.01967	0	9.15872	0	9.11241	0	9.04092	0	9.02415	0
BRS3	BRS3	ILMN_17266	X	Homo sapiens bombesin-like receptor 3 (BRS3), mRNA.		5.86314	0.666213	5.92964	0.556319	6.19457	0.112792	5.96323	0.462277	6.15141	0.15775	5.89917	0.592944	5.97836	0.45082	6.01073	0.388509	5.98498	0.45442
BRSK1	BRSK1	ILMN_4209	19	Homo sapiens BR serine/threonine kinase 1 (BRSK1), mRNA.	KIAA1811; FLJ43009	8.45719	0	8.58746	0	8.611	0	8.60132	0	8.61751	0	8.93983	0	9.11102	0	9.06073	0	9.08643	0
BRSK2	BRSK2	ILMN_1377	11	Homo sapiens BR serine/threonine kinase 2 (BRSK2), mRNA.	SAD1; PEN11B; FLJ41362; C11orf7; STK29	6.34948	0.0122616	6.32142	0.0178571	6.34001	0.0178817	6.53831	0	6.31594	0.00960219	6.4523	0	7.37068	0	7.13148	0	7.19076	0
BRUNOL4	BRUNOL4	ILMN_138326		PREDICTED: Homo sapiens bruno-like 4, RNA binding protein (Drosophila) (BRUNOL4), mRNA.		5.94194	0.545091	5.87014	0.85676	6.00944	0.267813	5.96364	0.391425	6.1304	0.068778	6.08576	0.0728714	6.01337	0.294774	6.0103	0.348791	5.81044	0.966741
BRUNOL5	BRUNOL5	ILMN_8461	19	Homo sapiens bruno-like 5, RNA binding protein (Drosophila) (BRUNOL5), mRNA.	BRUNOL-5; CELF5	5.94512	0.498638	5.81126	0.664835	5.95731	0.469051	6.02694	0.281207	5.95368	0.438958	6.11726	0.16825	6.27277	0.0505464	6.30246	0.0560875	5.90797	0.546961
BRUNOL6	BRUNOL6	ILMN_21527	15	Homo sapiens bruno-like 6, RNA binding protein (Drosophila) (BRUNOL6), mRNA.	CELF6	6.16066	0.152589	5.96033	0.447802	5.90955	0.587345	6.00412	0.340192	6.13511	0.156379	6.06796	0.227951	6.19365	0.101093	6.1475	0.181943	6.2542	0.0828729
BRWD1	BRWD1	ILMN_8919	21	Homo sapiens bromodomain and WD repeat domain containing 1 (BRWD1), transcript variant 1, mRNA.	C21orf107; FLJ43918; N143; WDR9	7.14303	0.00186595	7.13253	0.00256839	7.08923	0.000857353	6.71266	0.00151069	6.80563	0.00265949	6.76892	0.00598595	7.34585	0.000905703	7.44402	7.91941e-05	7.33401	0.0016637
BRWD2	BRWD2	ILMN_22609	10	Homo sapiens bromodomain and WD repeat domain containing 2 (BRWD2), mRNA.	FLJ42531; DR11; DKFZp434L1715; WDR15; WDR11	7.68865	0	7.51584	0	7.79051	0	8.02626	0	8.21093	0	7.91154	0	7.41197	0.000182896	7.66862	0.00498633	7.68335	0.000115419
BRWD3	BRWD3	ILMN_6030	X	Homo sapiens bromodomain and WD repeat domain containing 3 (BRWD3), mRNA.	BRODL; MRX93; FLJ38568	6.89062	0	7.11276	0	6.91334	0	6.60949	0	6.13417	0.0960219	5.98012	0.283582	6.97432	0	6.77089	0	6.93314	0
BSCL2	BSCL2	ILMN_20426	11	Homo sapiens Bernardinelli-Seip congenital lipodystrophy 2 (seipin) (BSCL2), mRNA.	SPG17; MGC4694; HMN5; GNG3LG	11.5588	0	11.7016	0	11.7079	0	12.4548	0	13.0189	0	12.893	0	10.972	0	11.0816	0	10.8515	0
BSDC1	BSDC1	ILMN_19084	1	Homo sapiens BSD domain containing 1 (BSDC1), mRNA.	RP4-811H24.7; FLJ10276; DKFZp686B09139	8.41448	0	8.38448	0	8.46163	0	8.90176	0	8.5033	0	8.60492	0	8.0194	0	8.22361	0	8.44464	0
BSG	BSG	ILMN_21300	19	Homo sapiens basigin (Ok blood group) (BSG), transcript variant 1, mRNA.	EMMPRIN; OK; TCSF; M6; 5F7; CD147	11.0055	0.0076853	10.9868	0.0140419	11.0019	0.067441	10.687	0.042285	11.2053	0.103703	11.2652	0.0353628	10.8297	0.155335	10.6049	0.475679	10.8473	0.0813315
BSN	BSN	ILMN_22754	3	Homo sapiens bassoon (presynaptic cytomatrix protein) (BSN), mRNA.	ZNF231	7.10288	0	7.19832	0	6.9108	0	6.78804	0	6.70642	0	6.80199	0	7.47246	0	7.31614	0	7.22819	0
BSND	BSND	ILMN_19645	1	Homo sapiens Bartter syndrome, infantile, with sensorineural deafness (Barttin) (BSND), mRNA.	MGC119283; BART; MGC119285; MGC119284	6.19574	0.108992	6.48049	0.00274725	6.28232	0.0481431	6.15236	0.106996	6.11326	0.156379	6.16868	0.103121	6.08011	0.273224	6.04591	0.354309	6.24829	0.0773481
BST1	BST1	ILMN_26226	4	Homo sapiens bone marrow stromal cell antigen 1 (BST1), mRNA.	CD157	6.19111	0.115804	6.01582	0.332418	6.1976	0.112792	5.83208	0.706447	6.0796	0.222222	6.04479	0.265943	5.64904	0.960383	6.00365	0.422709	6.04166	0.314917
BST2	BST2	ILMN_21302	19	Homo sapiens bone marrow stromal cell antigen 2 (BST2), mRNA.	CD317	8.22884	0	8.4119	0	8.43033	0	6.41319	0	6.57583	0	6.55098	0	8.16916	0	8.25897	0	8.26353	0
BTAF1	BTAF1	ILMN_8616	10	Homo sapiens BTAF1 RNA polymerase II, B-TFIID transcription factor-associated, 170kDa (Mot1 homolog, S. cerevisiae) (BTAF1), mRNA.	TAF172; KIAA0940; TAF(II)170; TAFII170; MOT1; MGC138406	9.82641	0	9.64728	0	9.63767	0	9.94635	0	10.0526	0	10.0304	0	9.79672	0	9.92641	0	9.77763	0
BTBD1	BTBD1	ILMN_20111	15	Homo sapiens BTB (POZ) domain containing 1 (BTBD1), transcript variant 2, mRNA.	C15orf1; NS5ATP8	9.52799	0	9.51943	0	9.52289	0	8.85865	0	8.97477	0	8.72335	0	9.38162	0	9.66999	0	9.49832	0
BTBD10	BTBD10	ILMN_30066	11	Homo sapiens BTB (POZ) domain containing 10 (BTBD10), mRNA.	MGC13007; GMRP-1; GMRP1	9.1215	0	8.71302	0	8.77574	0	9.0606	0	8.68685	0	8.65317	0	8.76755	0	8.75482	0	8.80582	0
BTBD11	BTBD11	ILMN_506	12	Homo sapiens BTB (POZ) domain containing 11 (BTBD11), transcript variant 1, mRNA.	FLJ42845; FLJ33957	5.88148	0.815061	5.95256	0.542631	6.00169	0.285348	5.92595	0.71895	5.92233	0.6472	6.03829	0.362224	5.87511	0.726084	5.97911	0.429477	5.90778	0.738508
BTBD12	BTBD12	ILMN_23717	16	Homo sapiens BTB (POZ) domain containing 12 (BTBD12), mRNA.	KIAA1987; KIAA1784	8.63395	0	8.7692	0	8.73318	0	7.92825	0	8.15897	0	8.15076	0	9.07458	0	8.95337	0	8.90863	0
BTBD14A	BTBD14A	ILMN_10561	9	Homo sapiens BTB (POZ) domain containing 14A (BTBD14A), mRNA.	BTBD14; MGC23427	8.44621	0	8.56198	0	8.5609	0	8.34506	0	8.55706	0	8.56279	0	8.23628	0	7.93908	0	8.11189	0
BTBD14B	BTBD14B	ILMN_30328	19	Homo sapiens BTB (POZ) domain containing 14B (BTBD14B), mRNA.	FLJ37383; NAC1	6.89019	0	6.37986	0.00686813	6.59252	0	6.38232	0	6.52027	0	6.44805	0	6.84574	0	6.50167	0	6.65861	0
BTBD15	BTBD15	ILMN_30202	11	Homo sapiens BTB (POZ) domain containing 15 (BTBD15), mRNA.	MGC57431; MGC60348; MGC88058; HSPC063; MGC26123	7.36577	0	7.41791	0	7.46127	0	7.41066	0	7.68347	0	7.42042	0	7.47533	0	7.52003	0	7.42086	0
BTBD16	BTBD16	ILMN_23857	10	Homo sapiens BTB (POZ) domain containing 16 (BTBD16), mRNA.	C10orf87; MGC129864; FLJ25359; MGC129865	6.3366	0.0258856	6.74293	0	6.90828	0	6.40908	0	6.36958	0.00274348	6.19979	0.0542741	6.60179	0	6.79347	0	6.28378	0.0455801
BTBD3	BTBD3	ILMN_22115	20	Homo sapiens BTB (POZ) domain containing 3 (BTBD3), transcript variant 2, mRNA.	dJ742J24.1; KIAA0952; MGC130039; MGC130038	8.96254	2.31266e-05	9.04915	5.39964e-08	8.9444	0.000730948	9.9448	0.0033902	9.50866	0.00186307	9.61769	0.00234804	8.47987	0.00184026	8.5376	0.000332246	8.48149	0.000341977
BTBD6	BTBD6	ILMN_28665	14	Homo sapiens BTB (POZ) domain containing 6 (BTBD6), mRNA.	BDPL	8.52291	0	8.72072	0	8.39432	0	10.3518	0	10.5154	0	10.5905	0	6.25423	0.0191257	6.19475	0.112175	6.26699	0
BTBD7	BTBD7	ILMN_1111	14	Homo sapiens BTB (POZ) domain containing 7 (BTBD7), transcript variant 2, mRNA.	DKFZp686N0544; FUP1; MGC48310	7.6976	0.101422	7.80812	0.00498632	7.71854	0.11912	7.7812	9.76463e-05	7.52869	0.0438144	7.40914	0.00116709	7.83232	0.00963108	7.92566	0.00897065	7.84362	0.0911167
BTBD8	BTBD8	ILMN_26511	1	Homo sapiens BTB (POZ) domain containing 8 (BTBD8), mRNA.		5.84863	0.807022	5.94433	0.576497	5.94964	0.536449	6.04565	0.205186	5.94251	0.53238	6.01115	0.231052	6.10837	0.0967519	5.88553	0.745038	6.1192	0.114195
BTBD9	BTBD9	ILMN_6300	6	Homo sapiens BTB (POZ) domain containing 9 (BTBD9), transcript variant 1, mRNA.	MGC120519; dJ322I12.1; MGC120520; MGC120517; KIAA1880; FLJ32945	6.76313	0	6.6933	0	6.99144	0	6.62634	0	6.58483	0	6.50482	0	6.6665	0	6.54657	0	6.6312	0
BTC	BTC	ILMN_3085	4	Homo sapiens betacellulin (BTC), mRNA.		5.92007	0.546322	6.0971	0.270604	6.23268	0.0797799	6.17605	0.119342	6.09587	0.227709	5.90284	0.576662	5.68937	0.946721	5.91033	0.611491	5.79249	0.819061
BTD	BTD	ILMN_24816	3	Homo sapiens biotinidase (BTD), mRNA.		6.96197	0	6.86936	0	7.10501	0	7.34782	0	7.14803	0	6.96006	0	7.26058	0	7.33914	0	7.47555	0
BTF3	BTF3	ILMN_138563	5	Homo sapiens basic transcription factor 3 (BTF3), mRNA.	BETA-NAC; BTF3a; BTF3b; NACB	13.231	0	13.0804	0	13.2331	0	13.3565	0	13.1299	0	13.1707	0	13.4509	0	13.1807	0	13.1989	0
BTF3L4	BTF3L4	ILMN_3105	1	Homo sapiens basic transcription factor 3-like 4 (BTF3L4), mRNA.	MGC23908; MGC88389; RP4-800M22.5	10.3629	0	10.1932	0	10.2449	0	10.2593	0	10.5085	0	10.5508	0	10.174	0	10.232	0	10.3008	0
BTG1	BTG1	ILMN_18038	12	Homo sapiens B-cell translocation gene 1, anti-proliferative (BTG1), mRNA.		9.37541	0	9.68493	0	9.43485	0	10.3937	0	10.5144	0	10.4194	0	8.87293	0	8.96225	0	8.93593	0
BTG2	BTG2	ILMN_9681	1	Homo sapiens BTG family, member 2 (BTG2), mRNA.	PC3; TIS21; MGC126064; MGC126063	8.32351	0	8.1488	0	8.12004	0	7.46497	0	7.16249	0	7.34081	0	8.74984	0	8.60112	0	8.66393	0
BTG3	BTG3	ILMN_27215	21	Homo sapiens BTG family, member 3 (BTG3), mRNA.	TOB55; TOB5; MGC8928; ANA; TOFA	10.153	0	10.2386	0	10.1247	0	10.7911	0	10.3841	0	10.3827	0	10.0172	0	10.0411	0	10.1119	0
BTG4	BTG4	ILMN_16335	11	Homo sapiens B-cell translocation gene 4 (BTG4), mRNA.	PC3B; MGC33003	5.69977	0.919619	5.98419	0.442308	5.75992	0.861073	6.60944	0	6.28546	0.0466392	6.34033	0.0162822	6.05015	0.318306	6.03223	0.357045	6.08579	0.244475
BTK	BTK	ILMN_28021	X	Homo sapiens Bruton agammaglobulinemia tyrosine kinase (BTK), mRNA.	MGC126261; ATK; XLA; IMD1; AT; BPK; AGMX1; PSCTK1; MGC126262	5.82902	0.731608	6.19889	0.144231	6.1035	0.213205	5.93201	0.507545	5.78372	0.801097	5.66941	0.941655	5.77413	0.871585	5.57321	0.991792	6.01486	0.374309
BTLA	BTLA	ILMN_5713	3	Homo sapiens B and T lymphocyte associated (BTLA), transcript variant 1, mRNA.	CD272; BTLA1; MGC129743; FLJ16065	6.24188	0.0378687	6.18997	0.041605	6.11722	0.111948	5.98958	0.38778	6.00056	0.275365	6.18742	0.0198916	6.11817	0.33258	6.24121	0.0469495	5.95462	0.464733
BTN1A1	BTN1A1	ILMN_8270	6	Homo sapiens butyrophilin, subfamily 1, member A1 (BTN1A1), mRNA.	BT; BTN	5.60998	0.974114	5.71442	0.909341	5.70554	0.911967	6.00249	0.412894	5.64582	0.956104	6.07124	0.261873	6.02636	0.360656	5.96878	0.4829	5.82778	0.774862
BTN2A1	BTN2A1	ILMN_6995	6	Homo sapiens butyrophilin, subfamily 2, member A1 (BTN2A1), transcript variant 1, mRNA.	BK14H9.1; BTF1; FLJ36567; DJ3E1.1; BT2.1	8.78072	0.170802	8.62656	0.089497	8.66131	0.0558616	8.20703	0.167548	8.57411	0.37937	8.65873	0.145815	8.96164	0.203508	9.01869	0.0381802	8.97156	0.260913
BTN2A2	BTN2A2	ILMN_13569	6	Homo sapiens butyrophilin, subfamily 2, member A2 (BTN2A2), transcript variant 1, mRNA.	BTF2; BT2.2; FLJ41908	6.46718	0.0120611	6.34652	0.100263	6.46315	0.0131724	6.20179	0.286677	6.28107	0.416062	6.38776	0.161608	6.63764	0.0376999	6.61592	0.0842127	6.677	0.00916104
BTN2A3	BTN2A3	ILMN_19904	6	Homo sapiens butyrophilin, subfamily 2, member A3 (BTN2A3), mRNA.		6.07785	0.265668	5.69842	0.910714	5.87155	0.651995	5.78773	0.843621	5.6905	0.925926	6.04569	0.295794	5.7966	0.838798	5.70685	0.928865	5.92991	0.555249
BTN3A1	BTN3A1	ILMN_137889	6	Homo sapiens butyrophilin, subfamily 3, member A1 (BTN3A1), transcript variant 2, mRNA.	BT3.1; BTF5	6.20363	0.422849	6.22111	0.296916	6.22822	0.22714	6.31517	0.268286	6.20452	0.171542	6.36015	0.217424	6.42817	0.0902544	6.27751	0.291342	6.44168	0.240381
BTN3A2	BTN3A2	ILMN_29654	6	Homo sapiens butyrophilin, subfamily 3, member A2 (BTN3A2), mRNA.	BT3.3; BT3.2; BTF4	6.61618	0.0120611	6.68373	0.0057398	6.91352	0	6.95428	0.000184404	6.67739	0.000685871	6.7587	0.000671062	6.84341	0.00382215	6.93818	0.00142319	7.0715	0.00565554
BTN3A3	BTN3A3	ILMN_20851	6	Homo sapiens butyrophilin, subfamily 3, member A3 (BTN3A3), transcript variant 2, mRNA.	BTF3	6.79381	0	6.47117	0	6.28959	0.0440165	6.89802	0	6.64457	0	6.4103	0	6.59467	0	6.4323	0.0164159	6.45829	0
BTNL2	BTNL2	ILMN_9059	6	Homo sapiens butyrophilin-like 2 (MHC class II associated) (BTNL2), mRNA.	BTL-II; HSBLMHC1	6.70581	0	6.84509	0	6.86421	0	5.77222	0.481482	6.3363	0.00274348	6.32003	0.00542741	7.15916	0	7.17748	0	7.28237	0
BTNL3	BTNL3	ILMN_9927	5	Homo sapiens butyrophilin-like 3 (BTNL3), transcript variant 2, mRNA.	BTNLR	6.07161	0.0720516	6.03874	0.310345	6.07835	0.107695	6.10838	0.0518144	6.11613	0.109212	6.09045	0.164122	5.96624	0.522643	6.13296	0.183329	5.96049	0.430681
BTNL8	BTNL8	ILMN_13647	5	Homo sapiens butyrophilin-like 8 (BTNL8), transcript variant 1, mRNA.	FLJ21458; MGC149619	6.1531	0.336334	5.9784	0.363823	5.95881	0.48363	6.51753	0.140181	6.47831	0.32308	6.55422	0.176597	5.92103	0.660701	5.88721	0.787102	5.74081	0.886465
BTNL9	BTNL9	ILMN_18011	5	Homo sapiens butyrophilin-like 9 (BTNL9), mRNA.	VDLS1900; BTN3	6.65487	0	6.67767	0	6.63806	0	6.36085	0	6.01348	0.264746	6.2439	0.0339213	6.85427	0	6.59689	0	6.71804	0
BTRC	BTRC	ILMN_25556	10	Homo sapiens beta-transducin repeat containing (BTRC), transcript variant 1, mRNA.	FBW1A; BETA-TRCP; bTrCP1; MGC4643; FWD1; FBXW1A; bTrCP; betaTrCP	6.44023	0.240444	6.56694	0.00681624	6.53359	0.184819	6.95726	0.0174017	6.82069	0.212277	6.58571	0.185579	6.81785	0.129132	6.82367	0.00613911	6.78627	0.029884
BUB1	BUB1	ILMN_10590	2	Homo sapiens BUB1 budding uninhibited by benzimidazoles 1 homolog (yeast) (BUB1), mRNA.	hBUB1; BUB1L; BUB1A	11.2299	0	10.8511	0	10.8774	0	10.7312	0	10.7851	0	10.9701	0	10.6783	0	10.7642	0	10.9103	0
BUB1B	BUB1B	ILMN_15300	15	Homo sapiens BUB1 budding uninhibited by benzimidazoles 1 homolog beta (yeast) (BUB1B), mRNA.	Bub1A; hBUBR1; MAD3L; BUB1beta; SSK1; BUBR1	8.88415	0	8.82408	0	9.13445	0	9.36253	0	8.75668	0	8.83507	0	8.94511	0	9.37454	0	9.11387	0
BUB3	BUB3	ILMN_166956	10	Homo sapiens BUB3 budding uninhibited by benzimidazoles 3 homolog (yeast) (BUB3), transcript variant 1, mRNA.	BUB3L; hBUB3	10.8866	0.00026605	10.9059	0.00026605	10.8753	0.00026605	11.1896	0.00026605	11.1904	0.00026605	11.2488	0.00026605	10.9468	0.00026605	11.0166	0.00026605	10.9332	0.00026605
BUD13	BUD13	ILMN_19778	11	Homo sapiens BUD13 homolog (S. cerevisiae) (BUD13), mRNA.	MGC13125	8.30867	0	8.11463	0	8.11296	0	7.83757	0	7.58762	0	7.76466	0	8.44104	0	8.5375	0	8.58069	0
BUD31	BUD31	ILMN_22866	7	Homo sapiens BUD31 homolog (S. cerevisiae) (BUD31), mRNA.	MGC111202; YCR063W; EDG-2; EDG2; G10	11.9302	0	11.9394	0	11.9889	0	12.9354	0	12.6137	0	12.6548	0	11.7086	0	11.5707	0	11.5903	0
BVES	BVES	ILMN_25037	6	Homo sapiens blood vessel epicardial substance (BVES), transcript variant 4, mRNA.	POPDC1; POP1; HBVES; MGC42413	7.10571	0.173571	7.17575	0.123064	7.12143	0.184438	6.16379	0.261033	6.00006	0.318416	6.09775	0.190765	7.28153	0.000279816	7.24581	0.175715	7.03987	0.0839268
BXDC1	BXDC1	ILMN_29712	6	Homo sapiens brix domain containing 1 (BXDC1), mRNA.	FLJ21087; RPF2; bA397G5.4	11.2235	0	11.0507	0	11.1254	0	10.448	0	10.6216	0	10.5528	0	11.2579	0	11.1015	0	11.2647	0
BXDC2	BXDC2	ILMN_4503	5	Homo sapiens brix domain containing 2 (BXDC2), mRNA.	BRIX; FLJ11100	11.9421	0	11.8714	0	11.8116	0	12.3724	0	12.5484	0	12.519	0	11.408	0	11.2371	0	11.462	0
BXDC5	BXDC5	ILMN_29951	1	Homo sapiens brix domain containing 5 (BXDC5), mRNA.	DKFZp761M0215; RPF1; RP11-118B23.1; DKFZp761G0415; FLJ12475	9.89914	0	9.92645	0	9.83432	0	10.1202	0	10.0981	0	10.1466	0	9.77435	0	9.95093	0	9.78905	0
BYSL	BYSL	ILMN_12188	6	Homo sapiens bystin-like (BYSL), mRNA.	BYSTIN	9.71781	0	9.61586	0	9.64975	0	10.0963	0	9.37872	0	9.61364	0	9.95272	0	9.77522	0	9.9929	0
[truncated: 36,231 more rows]

## Sheet: Matrix Non-normalized
ID_REF	OV202 Sh2-1	Detection_Pval	OV202 Sh2-2	Detection_Pval	OV202 Sh2-3	Detection_Pval	OV202 NTC-1	Detection_Pval	OV202 NTC-2	Detection_Pval	OV202 NTC-3	Detection_Pval	OV202 Sh1-1	Detection_Pval	OV202 Sh1-2	Detection_Pval	OV202 Sh1-3	Detection_Pval
[truncated: 37,804 more rows]
