# Supplementary material for: Loss of HSulf-1 promotes altered lipid metabolism in ovarian cancer
Source: Cancer Metab. 2014 Aug 18;2:13. doi: 10.1186/2049-3002-2-13 (PMC4164348; doi:10.1186/2049-3002-2-13)
Supplement: Additional file 4: Table S2 — Changes in major metabolic pathways including amino acids, lipids and nucleotides. List of metabolites identified through mass spectrometry and the super-pathway and sub-pathway for them are shown. The green- and red-shaded boxes are metabolites that are downregulated and/or upregulated in Sh1 and Sh2 cells compared to NTC cells respectively. The p values and the platform used to identify these metabolites are also shown. [file 2049-3002-2-13-S4.xls]

## Sheet: Sheet1
SUPER PATHWAY	SUB PATHWAY	BIOCHEMICAL NAME	Sh1 NTC	p-Value	Sh2 NTC	p-Value	PLATFORM	KEGG
Amino acid	Glycine, serine and threonine metabolism	glycine	1.03	0.418779	1.11	0.0153935	GC/MS	C00037
		serine	0.47	< 0.001	0.48	< 0.001	GC/MS	C00065
		N-acetylserine	0.33	< 0.001	0.35	< 0.001	GC/MS
		threonine	0.51	< 0.001	0.61	< 0.001	LC/MS pos	C00188
		N-acetylthreonine	0.65	0.00258117	0.71	0.00762584	LC/MS neg	C01118
		betaine	1.04	0.472693	0.93	0.182999	LC/MS pos
	Alanine and aspartate metabolism	aspartate	0.47	0.00512973	0.3	< 0.001	GC/MS	C00049
		asparagine	0.56	0.00575153	0.57	0.00799249	GC/MS	C00152
		beta-alanine	2	0.00622281	1.6	0.160484	GC/MS	C00099
		alanine	0.48	< 0.001	0.47	< 0.001	GC/MS	C00041
		N-acetylalanine	0.7	0.0190228	0.73	0.0241487	LC/MS neg	C02847
		N-acetylaspartate (NAA)	0.37	< 0.001	0.32	< 0.001	LC/MS neg	C01042
	Histidine metabolism	histidine	0.53	0.00113921	0.56	0.00129564	LC/MS neg	C00135
		imidazole lactate	0.65	0.193807	0.66	0.169094	LC/MS pos	C05568
	Lysine metabolism	lysine	1.13	0.52068	0.86	0.466117	GC/MS	C00047
		2-aminoadipate	1.17	0.804017	0.8	0.242301	GC/MS	C00956
		pipecolate	0.44	0.00347712	0.43	0.00297808	LC/MS pos	C00408
		N6-acetyllysine	0.53	0.0134236	0.62	0.0634605	LC/MS pos	C02727
		2-aminopentanoate	0.32	0.0283643	0.43	0.0731937	GC/MS
	Phenylalanine & tyrosine metabolism	phenyllactate (PLA)	0.44	0.0117595	0.5	0.035591	LC/MS neg	C05607
		phenylalanine	0.53	< 0.001	0.52	< 0.001	LC/MS pos	C00079
		p-cresol sulfate	0.59	0.012691	0.62	0.0535651	LC/MS neg	C01468
		tyrosine	0.47	< 0.001	0.48	< 0.001	LC/MS pos	C00082
		3-(4-hydroxyphenyl)lactate	0.19	< 0.001	0.26	< 0.001	LC/MS neg	C03672
		phenylacetylglycine	0.99	0.906454	0.86	0.4593	LC/MS neg	C05598
		phenol sulfate	0.32	< 0.001	0.44	< 0.001	LC/MS neg	C02180
	Tryptophan metabolism	kynurenine	0.54	0.0114905	0.45	0.00324454	LC/MS pos	C00328
		tryptophan	0.61	0.00228726	0.59	0.00100673	LC/MS pos	C00078
		serotonin (5HT)	1.6	0.147832	2.87	0.042686	LC/MS pos	C00780
		C-glycosyltryptophan*	3.82	< 0.001	1.71	0.00410461	LC/MS pos
	Valine, leucine and isoleucine metabolism	3-methyl-2-oxovalerate	0.98	0.910459	0.8	0.386117	LC/MS neg	C00671
		beta-hydroxyisovalerate	1.78	0.00307625	2.27	< 0.001	LC/MS neg
		isoleucine	0.54	< 0.001	0.49	< 0.001	LC/MS pos	C00407
		leucine	0.58	< 0.001	0.56	0.00178941	LC/MS pos	C00123
		N-acetylleucine	0.58	0.178428	0.92	0.791526	LC/MS neg	C02710
		valine	0.52	< 0.001	0.47	< 0.001	LC/MS pos	C00183
		3-hydroxyisobutyrate	0.82	0.192346	1.05	0.969473	GC/MS	C06001
		4-methyl-2-oxopentanoate	0.69	0.226674	1.01	0.867356	LC/MS neg	C00233
		isobutyrylcarnitine	0.78	0.0459533	0.89	0.0425981	LC/MS pos
		2-methylbutyroylcarnitine	0.34	< 0.001	0.38	< 0.001	LC/MS pos
		isovalerylcarnitine	0.32	< 0.001	0.44	< 0.001	LC/MS pos
		hydroxyisovaleroyl carnitine	0.66	0.0138256	0.45	< 0.001	LC/MS pos
		tiglyl carnitine	0.39	< 0.001	0.33	< 0.001	LC/MS pos
		methylglutaroylcarnitine	0.58	0.00145095	0.49	< 0.001	LC/MS pos
	Cysteine, methionine, SAM, taurine metabolism	cysteine	10.32	< 0.001	8.91	< 0.001	GC/MS	C00097
		S-methylcysteine	1.44	0.551953	1.24	0.417359	GC/MS
		N-formylmethionine	0.49	< 0.001	0.54	0.00140307	LC/MS neg	C03145
		hypotaurine	2.38	< 0.001	1.99	0.0243548	GC/MS	C00519
		taurine	9.91	0.0031961	5.38	0.00899164	GC/MS	C00245
		S-adenosylhomocysteine (SAH)	0.3	< 0.001	0.23	< 0.001	LC/MS neg	C00021
		methionine	0.58	0.00438626	0.66	0.0187813	LC/MS pos	C00073
		N-acetylmethionine	0.77	0.194827	0.91	0.689379	LC/MS neg	C02712
	Urea cycle; arginine-, proline-, metabolism	dimethylarginine (SDMA + ADMA)	1.59	< 0.001	1.32	0.377456	LC/MS pos	C03626
		arginine	0.37	0.0131721	0.31	0.00405554	GC/MS	C00062
		ornithine	0.52	0.0396698	0.36	0.00980208	GC/MS	C00077
		urea	1.19	0.109955	0.99	0.636574	GC/MS	C00086
		proline	0.4	< 0.001	0.39	< 0.001	LC/MS pos	C00148
		5-aminovalerate	0.63	0.0724281	0.88	0.628078	LC/MS pos	C00431
		citrulline	0.51	0.0238159	0.34	0.00191325	LC/MS pos	C00327
		N-acetylornithine	0.51	0.0177545	0.69	0.148736	LC/MS pos	C00437
		trans-4-hydroxyproline	0.5	0.012957	0.48	0.00465104	GC/MS	C01157
		argininosuccinate	0.08	< 0.001	0.08	< 0.001	LC/MS pos	C03406
	Creatine metabolism	creatine	1.88	< 0.001	1.73	0.00163677	LC/MS pos	C00300
		creatinine	1.2	0.135183	1.26	0.0672043	LC/MS pos	C00791
	Butanoate metabolism	2-aminobutyrate	0.54	< 0.001	0.54	< 0.001	GC/MS	C02261
	Polyamine metabolism	5-methylthioadenosine (MTA)	0.93	0.417615	0.71	0.00271773	LC/MS pos	C00170
		putrescine	0.1	< 0.001	0.11	< 0.001	GC/MS	C00134
		N-acetylputrescine	0.08	< 0.001	0.13	< 0.001	LC/MS pos	C02714
		agmatine	0.06	< 0.001	0.06	< 0.001	GC/MS	C00179
		spermidine	1.33	< 0.001	1.38	< 0.001	LC/MS pos	C00315
		spermine	0.8	0.0940256	0.7	0.0191344	LC/MS pos	C00750
	Guanidino and acetamido metabolism	4-acetamidobutanoate	0.3	< 0.001	0.48	0.0339006	LC/MS pos	C02946
	Glutathione metabolism	glutathione, reduced (GSH)	0.44	< 0.001	0.44	< 0.001	LC/MS pos	C00051
		5-oxoproline	1.41	0.0943842	1.25	0.111977	LC/MS neg	C01879
		glutathione, oxidized (GSSG)	0.37	< 0.001	0.37	< 0.001	LC/MS pos	C00127
		cysteine-glutathione disulfide	6.04	< 0.001	5.85	< 0.001	LC/MS pos
		ophthalmate	0.27	< 0.001	0.54	0.00981971	LC/MS pos
	Dipeptide	glycylisoleucine	0.32	0.00290169	0.49	0.0203864	LC/MS pos
		glycylleucine	0.06	< 0.001	0.11	< 0.001	LC/MS pos	C02155
		alanylleucine	0.35	0.119222	0.65	0.578514	LC/MS pos
		alanylphenylalanine	0.25	0.014249	0.33	0.0352194	LC/MS pos
		aspartylphenylalanine	1.01	0.760521	1.29	0.213217	LC/MS pos
		prolylalanine	0.35	0.00410452	0.73	0.1919	LC/MS pos
Peptide		leucylleucine	0.41	0.0524816	0.59	0.219172	LC/MS pos	C11332
		pro-hydroxy-pro	2.05	0.00570325	1.92	0.00879943	LC/MS pos
		threonylphenylalanine	0.29	0.0860526	0.39	0.173497	LC/MS pos
		valylserine	0.31	0.042827	0.31	0.042827	LC/MS neg
		valylvaline	0.32	0.00752761	0.35	0.0131938	LC/MS neg
		cysteinylglycine	2.09	0.00115294	1.87	0.142788	LC/MS pos	C01419
		aspartylleucine	0.75	0.324145	0.95	0.988073	LC/MS pos
		isoleucylalanine	0.5	0.0277596	0.62	0.10185	LC/MS pos
		isoleucylglutamate	0.57	0.88081	0.25	0.198908	LC/MS pos
		isoleucylglycine	0.52	0.0180846	0.6	0.0566673	LC/MS pos
		isoleucylserine	0.1	< 0.001	0.16	0.00107759	LC/MS neg
		leucylalanine	0.47	0.0159268	0.52	0.0301659	LC/MS pos
		leucylglutamate	0.43	0.0816281	0.46	0.0950795	LC/MS pos
		leucylglycine	0.2	0.00431022	0.31	0.0205361	LC/MS pos
		leucylserine	0.52	0.118872	0.52	0.123899	LC/MS neg
		phenylalanylleucine*	0.5	0.276129	0.81	0.94054	LC/MS pos
		phenylalanylserine	0.07	0.00109942	0.08	0.0018117	LC/MS pos
		serylleucine	0.11	0.233719	0.21	0.540511	LC/MS pos
		serylphenyalanine	0.07	0.00431457	0.15	0.0116902	LC/MS pos
		threonylleucine	0.76	0.601374	0.81	0.605228	LC/MS pos
		tyrosylalanine	0.26	0.0678298	0.26	0.0678298	LC/MS neg
		tyrosylleucine	0.41	0.162755	0.43	0.191407	LC/MS neg
		valylglycine	0.16	< 0.001	0.19	0.00365157	LC/MS pos
		alpha-glutamylvaline	0.31	0.0161148	0.35	0.0234611	LC/MS pos
	gamma-glutamyl	gamma-glutamylvaline	0.52	0.00623886	0.64	0.0343452	LC/MS pos
		gamma-glutamylleucine	0.85	0.333373	0.9	0.508854	LC/MS pos
		gamma-glutamylisoleucine*	0.55	0.00877497	0.66	0.043824	LC/MS pos
		gamma-glutamylmethionine	3.73	< 0.001	2.77	< 0.001	LC/MS pos
		gamma-glutamylglutamate	7.31	< 0.001	6.23	< 0.001	LC/MS pos
		gamma-glutamylphenylalanine	1.88	0.0110925	1.77	0.0178528	LC/MS pos
		gamma-glutamylthreonine*	1.19	0.379058	1.13	0.473509	LC/MS pos
	Polypeptide	pro-pro-pro	0.99	0.832928	1	0.939754	LC/MS pos
	Essential fatty acid	linoleate (18:2n6)	1.7	0.0279138	3.29	< 0.001	LC/MS neg	C01595
		dihomo-linolenate (20:3n3 or n6)	2.18	0.0575257	3.68	< 0.001	LC/MS neg	C03242
		eicosapentaenoate (EPA; 20:5n3)	2.25	< 0.001	3.62	< 0.001	LC/MS neg	C06428
		docosapentaenoate (n3 DPA; 22:5n3)	2.84	< 0.001	5.44	< 0.001	LC/MS neg	C16513
		docosapentaenoate (n6 DPA; 22:5n6)	0.32	< 0.001	0.61	0.0253606	LC/MS neg	C06429
		docosahexaenoate (DHA; 22:6n3)	1.45	0.00740388	1.82	< 0.001	LC/MS neg	C06429
Lipid	Medium chain fatty acid	caproate (6:0)	1.33	0.318533	1.29	0.420696	LC/MS neg	C01585
		caprylate (8:0)	0.92	0.487666	0.89	0.396477	LC/MS neg	C06423
		pelargonate (9:0)	0.9	0.0832824	0.87	0.0398447	LC/MS neg	C01601
		caprate (10:0)	0.95	0.304538	0.94	0.289887	LC/MS neg	C01571
		laurate (12:0)	1	0.903506	1.06	0.274773	LC/MS neg	C02679
		5-dodecenoate (12:1n7)	0.75	0.138019	0.82	0.294326	LC/MS neg
	Long chain fatty acid	myristate (14:0)	1.02	0.818287	1.17	0.068322	LC/MS neg	C06424
		myristoleate (14:1n5)	1.13	0.25547	1	0.93225	LC/MS neg	C08322
		pentadecanoate (15:0)	0.8	0.0367317	1.03	0.829878	LC/MS neg	C16537
		palmitate (16:0)	0.98	0.734779	1.45	0.0100373	LC/MS neg	C00249
		palmitoleate (16:1n7)	0.84	0.231143	1.25	0.0461827	LC/MS neg	C08362
		margarate (17:0)	1.04	0.799949	2.07	0.00182743	LC/MS neg
		10-heptadecenoate (17:1n7)	1.28	0.240605	2.22	< 0.001	LC/MS neg
		stearate (18:0)	1.1	0.216149	1.72	0.0145215	LC/MS neg	C01530
		oleate (18:1n9)	2.22	0.00775646	2.7	< 0.001	GC/MS	C00712
		cis-vaccenate (18:1n7)	2.08	0.00229513	2.52	< 0.001	GC/MS	C08367
		nonadecanoate (19:0)	1.38	0.00485945	2.27	0.0103096	LC/MS neg	C16535
		10-nonadecenoate (19:1n9)	4.78	< 0.001	7.34	< 0.001	LC/MS neg
		eicosenoate (20:1n9 or 11)	5.71	< 0.001	6.5	< 0.001	LC/MS neg
		dihomo-linoleate (20:2n6)	2.17	0.00904618	5.56	< 0.001	LC/MS neg	C16525
		mead acid (20:3n9)	0.66	0.0122205	1.24	0.313419	LC/MS neg
		arachidonate (20:4n6)	0.98	0.84029	1.64	0.00180192	LC/MS neg	C00219
		behenate (22:0)	0.75	0.645944	1.2	0.733032	GC/MS	C08281
		docosadienoate (22:2n6)	5.01	< 0.001	7.3	< 0.001	LC/MS neg	C16533
		docosatrienoate (22:3n3)	1.04	0.782911	2.2	0.00260966	LC/MS neg	C16534
		adrenate (22:4n6)	1.29	0.0845503	3.02	< 0.001	LC/MS neg	C16527
	Fatty acid, ester	n-Butyl Oleate	1.05	0.78934	1.76	0.0800296	GC/MS
	Fatty acid, monohydroxy	3-hydroxydecanoate	1.93	0.0227096	1.94	0.0739938	LC/MS neg
		2-hydroxystearate	0.16	0.00631909	0.38	0.083147	LC/MS neg	C03045
		2-hydroxypalmitate	0.25	0.0203704	0.4	0.0948256	LC/MS neg
	Fatty acid, dicarboxylate	2-hydroxyglutarate	1.72	0.0071737	2.05	0.002453	GC/MS	C02630
		azelate (nonanedioate)	0.94	0.672216	0.93	0.627445	LC/MS neg	C08261
	Fatty acid, branched	13-methylmyristic acid	1.11	0.653947	1.21	0.150023	LC/MS neg
		15-methylpalmitate (isobar with 2-methylpalmitate)	1.21	0.145013	1.77	0.00284918	LC/MS neg
		17-methylstearate	2.11	0.00328125	3.2	0.00337678	LC/MS neg
	Eicosanoid	prostaglandin E2	0.19	< 0.001	0.19	< 0.001	LC/MS neg	C00584
		prostaglandin I2	0.23	< 0.001	0.23	< 0.001	LC/MS pos	C01312
		6-keto prostaglandin F1alpha	0.21	< 0.001	0.21	< 0.001	LC/MS neg	C05961
		15-HETE	0.38	0.00203878	0.48	0.0475786	LC/MS neg	C04742
	Fatty acid metabolism (also BCAA metabolism)	propionylcarnitine	0.8	0.235019	1.23	0.449483	LC/MS pos	C03017
		butyrylcarnitine	1.42	0.00187998	1.07	0.342871	LC/MS pos
	Fatty acid metabolism	valerylcarnitine	1.79	0.00803245	1.89	0.00378531	LC/MS pos
	Carnitine metabolism	deoxycarnitine	0.61	< 0.001	0.6	< 0.001	LC/MS pos	C01181
		carnitine	0.58	< 0.001	0.66	0.00696342	LC/MS pos
		3-dehydrocarnitine*	0.61	< 0.001	0.6	< 0.001	LC/MS pos	C02636
		acetylcarnitine	2.74	< 0.001	3.22	< 0.001	LC/MS pos	C02571
		hexanoylcarnitine	2.26	0.00437163	1.21	0.470528	LC/MS pos	C01585
		octanoylcarnitine	1.92	0.0886998	1.13	0.789524	LC/MS pos
		myristoylcarnitine	1.37	0.434397	0.55	0.122675	LC/MS pos
		palmitoylcarnitine	1.84	0.0862336	0.84	0.498242	LC/MS pos
		stearoylcarnitine	1.76	0.0684656	0.75	0.249897	LC/MS pos
		oleoylcarnitine	16.84	< 0.001	6.64	0.00160785	LC/MS pos
	Glycerolipid metabolism	choline phosphate	0.25	< 0.001	0.36	< 0.001	LC/MS pos
		ethanolamine	0.69	0.0411413	0.59	0.0421414	GC/MS	C00189
		phosphoethanolamine	0.79	0.164144	1.12	0.701705	LC/MS neg	C00346
		choline	0.46	< 0.001	0.51	c	LC/MS pos
		glycerol 3-phosphate (G3P)	0.62	0.015433	0.53	< 0.001	GC/MS	C00093
		glycerophosphorylcholine (GPC)	0.64	0.0939638	0.88	0.64176	LC/MS pos	C00670
		cytidine 5'-diphosphocholine	1.02	0.875643	0.92	0.427808	LC/MS pos
	Inositol metabolism	myo-inositol	3.79	< 0.001	3.1	< 0.001	GC/MS	C00137
		inositol 1-phosphate (I1P)	0.81	0.0077962	0.7	0.00519621	GC/MS
		scyllo-inositol	4.64	< 0.001	3.11	< 0.001	GC/MS	C06153
	Lysolipid	1-palmitoylglycerophosphoethanolamine	0.44	0.00138517	0.5	0.00724971	LC/MS neg
		2-palmitoylglycerophosphoethanolamine*	0.3	< 0.001	0.8	0.290883	LC/MS pos
		2-palmitoleoylglycerophosphoethanolamine*	0.93	0.807919	2.85	0.258717	LC/MS pos
		1-stearoylglycerophosphoethanolamine	0.68	0.0151688	1.26	0.582945	LC/MS pos
		1-oleoylglycerophosphoethanolamine	0.74	0.0584081	1.36	0.729447	LC/MS neg
		2-oleoylglycerophosphoethanolamine*	1.1	0.533195	2.17	0.0721715	LC/MS neg
		2-linoleoylglycerophosphoethanolamine*	1.83	0.00837687	3.25	0.0558898	LC/MS pos
		1-arachidonoylglycerophosphoethanolamine*	0.78	0.0707626	1.91	0.196703	LC/MS neg
		2-arachidonoylglycerophosphoethanolamine*	0.71	0.0672673	1.04	0.734718	LC/MS pos
		2-docosapentaenoylglycerophosphoethanolamine*	0.27	< 0.001	0.47	0.0374434	LC/MS pos
		2-docosahexaenoylglycerophosphoethanolamine*	0.17	< 0.001	0.29	0.0105087	LC/MS pos
		1-myristoylglycerophosphocholine	0.45	0.0211318	0.93	0.373147	LC/MS pos
		2-myristoylglycerophosphocholine*	0.8	0.506501	1.08	0.928849	LC/MS pos
		1-pentadecanoylglycerophosphocholine*	0.36	0.00283535	0.73	0.2235	LC/MS pos
		1-palmitoylglycerophosphocholine	0.81	0.342844	1.34	0.924725	LC/MS pos
		2-palmitoylglycerophosphocholine*	0.51	0.0122814	0.91	0.47428	LC/MS pos
		1-palmitoleoylglycerophosphocholine*	0.43	0.00343459	0.8	0.230052	LC/MS pos
		2-palmitoleoylglycerophosphocholine*	0.77	0.371089	1.54	0.901195	LC/MS pos
		1-heptadecanoylglycerophosphocholine	0.76	0.269703	1.25	0.746908	LC/MS pos
		1-stearoylglycerophosphocholine	0.81	0.0808511	1.33	0.487882	LC/MS pos
		2-stearoylglycerophosphocholine*	0.26	0.00101572	0.37	0.0211337	LC/MS pos
		1-oleoylglycerophosphocholine	0.98	0.907848	1.71	0.692487	LC/MS pos
		2-oleoylglycerophosphocholine*	0.9	0.588383	1.28	0.828974	LC/MS pos
		1-linoleoylglycerophosphocholine	0.82	0.30905	1.8	0.287034	LC/MS pos	C04100
		2-linoleoylglycerophosphocholine*	2.61	0.00261639	3.93	0.0297973	LC/MS pos
		1-eicosatrienoylglycerophosphocholine*	0.8	0.646043	1.62	0.741788	LC/MS pos
		2-eicosatrienoylglycerophosphocholine*	2.06	0.0136745	3.14	0.0135641	LC/MS pos
		1-arachidonoylglycerophosphocholine*	0.54	0.041777	0.92	0.413793	LC/MS pos	C05208
		2-arachidonoylglycerophosphocholine*	0.73	0.260296	1.38	0.923196	LC/MS pos
		1-docosapentaenoylglycerophosphocholine*	0.65	0.0300565	1.12	0.944326	LC/MS pos
		2-docosapentaenoylglycerophosphocholine*	0.71	0.132193	1.05	0.606525	LC/MS pos
		1-docosahexaenoylglycerophosphocholine*	1.16	0.672038	1.49	0.650617	LC/MS pos
		2-docosahexaenoylglycerophosphocholine*	0.5	0.0585891	1.1	0.618557	LC/MS pos
		1-palmitoylglycerophosphoinositol*	0.11	< 0.001	0.26	< 0.001	LC/MS neg
		1-stearoylglycerophosphoinositol	0.43	0.0146825	0.77	0.177089	LC/MS neg
		1-oleoylglycerophosphoinositol*	0.3	< 0.001	0.43	0.0218884	LC/MS neg
		1-arachidonoylglycerophosphoinositol*	0.21	< 0.001	0.46	0.00368564	LC/MS neg
		2-arachidonoylglycerophosphoinositol*	0.32	0.0016315	0.62	0.0723788	LC/MS neg
		2-oleoylglycerophosphoinositol*	0.62	0.123556	2.25	0.700597	LC/MS neg
		1-palmitoylplasmenylethanolamine*	0.67	0.0564233	0.76	0.182446	LC/MS neg
	Monoacylglycerol	1-palmitoylglycerol (1-monopalmitin)	0.92	0.741985	1.1	0.428964	GC/MS
		2-palmitoylglycerol (2-monopalmitin)	1.02	0.947742	1.16	0.852866	GC/MS
		1-oleoylglycerol (1-monoolein)	1.76	0.145691	2.47	0.13617	GC/MS
		2-oleoylglycerol (2-monoolein)	1.84	0.148848	2.38	0.0258199	GC/MS
	Sphingolipid	sphinganine	0.73	0.008771	1.79	< 0.001	LC/MS pos	C00836
		sphingosine	1.88	0.0849754	5.08	< 0.001	LC/MS pos	C00319
		phytosphingosine	4.09	0.0105976	5.76	0.00215262	LC/MS pos	C12144
		palmitoyl sphingomyelin	1.62	0.0047238	1.52	< 0.001	GC/MS
		stearoyl sphingomyelin	6.24	< 0.001	5.3	< 0.001	GC/MS	C00550
	Sterol/Steroid	lathosterol	0.43	0.0370164	0.36	0.0226293	GC/MS	C01189
		cholesterol	0.99	0.828674	0.98	0.530957	GC/MS	C00187
		7-alpha-hydroxycholesterol	0.08	< 0.001	0.14	< 0.001	GC/MS	C03594
		7-beta-hydroxycholesterol	1.19	0.417535	1.26	0.248891	GC/MS	C03594
		7-ketocholesterol	1.24	0.326038	1.09	0.600586	GC/MS
	Purine metabolism, (hypo)xanthine/inosine containing	xanthosine	2.22	0.221417	4.12	< 0.001	LC/MS pos	C01762
		hypoxanthine	0.87	0.201946	1.09	0.129382	LC/MS neg	C00262
		inosine	0.8	0.212297	1.18	0.0366182	LC/MS neg
		2'-deoxyinosine	0.65	0.059974	1.36	0.00976246	LC/MS neg	C05512
		inosine 5'-monophosphate (IMP)	0.97	0.942783	0.76	0.50949	LC/MS pos	C00130
	Purine metabolism, adenine containing	adenine	1.52	0.00443563	0.88	0.286776	GC/MS	C00147
Nucleotide		adenosine	1.46	0.15703	1.22	0.245291	LC/MS pos	C00212
		N1-methyladenosine	1.12	0.644518	1.25	0.221975	LC/MS pos	C02494
		N6-methyladenosine	17.37	< 0.001	17.67	< 0.001	LC/MS pos
		adenosine 2'-monophosphate (2'-AMP)	1.2	0.636069	1.5	0.0123811	LC/MS pos	C00946
		adenosine 3'-monophosphate (3'-AMP)	0.68	0.0599216	0.99	0.81383	LC/MS pos	C01367
		adenosine 5'-monophosphate (AMP)	0.84	0.116267	0.81	0.0160541	LC/MS pos	C00020
		adenosine 5'-diphosphate (ADP)	1.6	0.026318	1.61	0.0351604	LC/MS neg	C00008
		adenylosuccinate	0.52	0.00133601	0.51	0.00150025	LC/MS neg	C03794
	Purine metabolism, guanine containing	guanine	10.21	< 0.001	8.39	< 0.001	LC/MS pos	C00242
		guanosine	4.35	< 0.001	2.75	0.00113015	LC/MS pos	C00387
		2'-deoxyguanosine	0.78	0.185214	1.56	0.0171142	LC/MS neg	C00330
		guanosine 5'- monophosphate (5'-GMP)	1.27	0.22763	1.87	0.00176259	LC/MS pos
		N1-methylguanosine	1.01	0.970465	1.17	0.389502	LC/MS pos
		N2-methylguanosine	1.03	0.764548	1.13	0.400888	LC/MS pos
		N2,N2-dimethylguanosine	1.24	0.053809	1.06	0.815813	LC/MS pos
		N6-carbamoylthreonyladenosine	0.94	0.492731	1.14	0.160783	LC/MS pos
	Purine metabolism, urate metabolism	allantoin	0.97	0.953862	0.74	0.371146	GC/MS	C02350
	Pyrimidine metabolism, cytidine containing	cytidine	0.16	0.00204574	0.21	0.00334033	LC/MS neg	C00475
		cytidine 5'-monophosphate (5'-CMP)	0.62	0.01667	0.76	0.0107749	LC/MS pos	C00055
	Pyrimidine metabolism, orotate containing	orotate	3.37	0.558805	1.06	0.806807	GC/MS	C00295
	Pyrimidine metabolism, thymine containing	thymine	0.65	0.104589	0.41	0.00347166	GC/MS	C00178
		thymidine 5'-monophosphate	0.5	< 0.001	0.83	0.0322134	LC/MS neg	C00364
	Pyrimidine metabolism, uracil containing	uracil	0.73	0.156166	0.58	0.00675027	GC/MS	C00106
		uridine	0.68	0.0108697	0.82	0.0247648	LC/MS neg	C00299
		pseudouridine	1.1	0.365131	0.97	0.685069	LC/MS neg	C02067
		5-methyluridine (ribothymidine)	1.07	0.578495	1.16	0.532293	LC/MS neg
		N3-methyluridine	2.02	0.129248	0.99	0.373901	LC/MS neg
		uridine monophosphate (5' or 3')	0.83	0.187311	1.13	0.222357	LC/MS pos
		uridine 5'-diphosphate (UDP)	1.63	0.737054	1.18	0.893687	LC/MS neg	C00015
	Purine and pyrimidine metabolism	methylphosphate	0.92	0.457458	0.64	< 0.001	GC/MS
	Ascorbate and aldarate metabolism	glucarate (saccharate)	1.55	0.0875207	1.26	0.090065	GC/MS	C00818
	Biotin metabolism	biotin	0.3	< 0.001	0.36	< 0.001	LC/MS pos	C00120
	Folate metabolism	5-methyltetrahydrofolate (5MeTHF)	2.19	0.00426441	2.89	< 0.001	LC/MS neg	C00440
	Nicotinate and nicotinamide metabolism	nicotinamide	1	0.860872	1.15	0.249088	LC/MS pos	C00153
		nicotinamide adenine dinucleotide (NAD+)	0.24	0.00617474	0.18	< 0.001	LC/MS pos	C00003
		nicotinamide adenine dinucleotide reduced (NADH)	0.18	0.00396048	0.17	0.00235466	LC/MS neg	C00004
Cofactors and vitamins		nicotinate adenine dinucleotide (NAAD+)	0.02	< 0.001	0.02	< 0.001	LC/MS neg
		nicotinate	1.84	0.00139943	1.84	0.0412254	LC/MS neg	C00253
	Pantothenate and CoA metabolism	pantothenate	0.37	< 0.001	0.43	< 0.001	LC/MS pos	C00864
		coenzyme A	0.52	< 0.001	0.68	< 0.001	LC/MS neg	C00010
		3'-dephosphocoenzyme A	0.32	< 0.001	0.55	< 0.001	LC/MS neg	C00882
		acetyl CoA	0.81	0.3127	1.12	0.843506	LC/MS neg	C00024
	Riboflavin metabolism	flavin adenine dinucleotide (FAD)	1.89	< 0.001	1.83	< 0.001	LC/MS neg	C00016
		flavin mononucleotide (FMN)	1.63	0.0102846	1.64	0.00600223	LC/MS neg	C00061
	Tocopherol metabolism	alpha-tocopherol	0.98	0.972404	0.88	0.912863	GC/MS	C02477
