# Supplementary material for: Loss of HSulf-1 promotes altered lipid metabolism in ovarian cancer
Source: Cancer Metab. 2014 Aug 18;2:13. doi: 10.1186/2049-3002-2-13 (PMC4164348; doi:10.1186/2049-3002-2-13)
Supplement: Additional file 5: Table S3 — Global metabolic changes upon HSulf-1 loss. List of significantly altered metabolites in Sh1 and Sh2 cells compared to NTC cells in different pathways (XLS). Heat map of statistically significant biochemical profiles in this study. By paired comparisons, shaded cells indicate p ≤ 0.05 (red indicates that the mean values are significantly higher compared untreated control; green values significantly lower). Blue-bolded text indicates 0.05 < p < 0.10. All data were normalized using Bradford protein concentration (red—upregulated, green—downregulated, and blue—approaching significance). [file 2049-3002-2-13-S5.xls]

## Sheet: Sheet1
Biochemical Name	Welch's Two-Sample t-Test															Biochemical Name	Welch's Two-Sample t-Test
Carbohydrate Metabolism	Sh1/NTC	p-Value	Sh2/NTC	p-Value											Amino acids		Sh1/NTC	p-Value	Sh2/NTC	p-Value
Glycerate	1.39	0.174488	2.9	0.0659407											Glycine, serine and threonine metabolism	glycine	1.03	0.418779	1.11	0.0153935
Glucose-6-phosphate (G6P)	8.1	0.0269239	10.68	< 0.001												serine	0.47	< 0.001	0.48	< 0.001
Glucose	1.83	0.159238	1.75	0.106848												N-acetylserine	0.33	< 0.001	0.35	< 0.001
Fructose 1,6-diphosphate,	2.89	0.0361493	2.49	0.0322799												threonine	0.51	< 0.001	0.61	< 0.001
3-phosphoglycerate	2.13	0.0318143	6.02	0.0144552												N-acetylthreonine	0.65	0.00258117	0.71	0.00762584
Phosphoenolpyruvate (PEP)	1.04	0.805195	2.48	0.113032											Alanine and aspartate metabolism	aspartate	0.47	0.00512973	0.3	< 0.001
Lactate	1.29	0.004155	1.28	0.0159705												asparagine	0.56	0.00575153	0.57	0.00799249
																beta-alanine	2	0.00622281	1.6	0.160484
Polyol Pathway																alanine	0.48	< 0.001	0.47	< 0.001
fructose	1.72	0.355381	3.87	0.0117961												N-acetylalanine	0.7	0.0190228	0.73	0.0241487
lactose	1.65	0.0465394	1.14	0.67501												N-acetylaspartate (NAA)	0.37	< 0.001	0.32	< 0.001
6'-sialyllactose	1.31	0.0704521	1.1	0.293496											Glutamate metabolism	glutamate	1.4	< 0.001	1.59	0.00508121
mannitol	1.53	0.21026	1.73	0.0950166												glutamate, gamma-methyl ester	5.45	< 0.001	6.4	< 0.001
sorbitol	1.86	0.00420357	1.06	0.941902												glutamine	2.3	0.00462443	2.01	0.00483275
glycerate	1.39	0.174488	2.9	0.0659407												gamma-aminobutyrate (GABA)	0.03	< 0.001	0.04	< 0.001
																2-hydroxyglutarate	1.72	0.0071737	2.05	0.002453
Krebs Cycle and Oxidative Phosphorylation Intermediates																N-acetyl-aspartyl-glutamate (NAAG)	0.66	< 0.001	0.71	< 0.001
citrate	0.63	0.0807622	0.85	0.308618											Histidine metabolism	histidine	0.53	0.00113921	0.56	0.00129564
fumarate	0.53	< 0.001	0.57	0.020166												pipecolate	0.44	0.00347712	0.43	0.00297808
acetylphosphate	0.46	< 0.001	0.45	< 0.001												N6-acetyllysine	0.53	0.0134236	0.62	0.0634605
pyrophosphate (PPi)	0.54	0.00811318	0.4	0.0268018												2-aminopentanoate	0.32	0.0283643	0.43	0.0731937
															Phenylalanine & tyrosine metabolism	phenyllactate (PLA)	0.44	0.0117595	0.5	0.035591
Glutamate Metbolism																phenylalanine	0.53	< 0.001	0.52	< 0.001
glutamate	1.4	< 0.001	1.59	0.00508121												p-cresol sulfate	0.59	0.012691	0.62	0.0535651
glutamate, gamma-methyl ester	5.45	< 0.001	6.4	< 0.001												tyrosine	0.47	< 0.001	0.48	< 0.001
glutamine	2.3	0.00462443	2.01	0.00483275												3-(4-hydroxyphenyl)lactate	0.19	< 0.001	0.26	< 0.001
2-hydroxyglutarate	1.72	0.0071737	2.05	0.002453												phenol sulfate	0.32	< 0.001	0.44	< 0.001
															Tryptophan metabolism	kynurenine	0.54	0.0114905	0.45	0.00324454
Carnitine Metabolism																tryptophan	0.61	0.00228726	0.59	0.00100673
deoxycarnitine	0.61	< 0.001	0.6	< 0.001												serotonin (5HT)	1.6	0.147832	2.87	0.042686
carnitine	0.58	< 0.001	0.66	0.00696342												C-glycosyltryptophan*	3.82	< 0.001	1.71	0.00410461
3-dehydrocarnitine*	0.61	< 0.001	0.6	< 0.001												beta-hydroxyisovalerate	1.78	0.00307625	2.27	< 0.001
acetylcarnitine	2.74	< 0.001	3.22	< 0.001												isoleucine	0.54	< 0.001	0.49	< 0.001
hexanoylcarnitine	2.26	0.00437163	1.21	0.470528												leucine	0.58	< 0.001	0.56	0.00178941
octanoylcarnitine	1.92	0.0886998	1.13	0.789524												valine	0.52	< 0.001	0.47	< 0.001
myristoylcarnitine	1.37	0.434397	0.55	0.122675												isobutyrylcarnitine	0.78	0.0459533	0.89	0.0425981
palmitoylcarnitine	1.84	0.0862336	0.84	0.498242												2-methylbutyroylcarnitine	0.34	< 0.001	0.38	< 0.001
stearoylcarnitine	1.76	0.0684656	0.75	0.249897												isovalerylcarnitine	0.32	< 0.001	0.44	< 0.001
																hydroxyisovaleroyl carnitine	0.66	0.0138256	0.45	< 0.001
Long Chain Fatty Acids																tiglyl carnitine	0.39	< 0.001	0.33	< 0.001
myristate (14:0)	1.02	0.818287	1.17	0.068322												methylglutaroylcarnitine	0.58	0.00145095	0.49	< 0.001
pentadecanoate (15:0)	0.8	0.0367317	1.03	0.829878											Cysteine, methionine, SAM, taurine metabolism	cysteine	10.32	< 0.001	8.91	< 0.001
palmitate (16:0)	0.98	0.734779	1.45	0.0100373												N-formylmethionine	0.49	< 0.001	0.54	0.00140307
palmitoleate (16:1n7)	0.84	0.231143	1.25	0.0461827												hypotaurine	2.38	< 0.001	1.99	0.0243548
margarate (17:0)	1.04	0.799949	2.07	0.00182743												taurine	9.91	0.0031961	5.38	0.00899164
10-heptadecenoate (17:1n7)	1.28	0.240605	2.22	< 0.001												S-adenosylhomocysteine (SAH)	0.3	< 0.001	0.23	< 0.001
stearate (18:0)	1.1	0.216149	1.72	0.0145215												methionine	0.58	0.00438626	0.66	0.0187813
oleate (18:1n9)	2.22	0.00775646	2.7	< 0.001											Urea cycle; arginine-, proline-, metabolism	dimethylarginine (SDMA + ADMA)	1.59	< 0.001	1.32	0.377456
cis-vaccenate (18:1n7)	2.08	0.00229513	2.52	< 0.001												arginine	0.37	0.0131721	0.31	0.00405554
nonadecanoate (19:0)	1.38	0.00485945	2.27	0.0103096												ornithine	0.52	0.0396698	0.36	0.00980208
10-nonadecenoate (19:1n9)	4.78	< 0.001	7.34	< 0.001												proline	0.4	< 0.001	0.39	< 0.001
eicosenoate (20:1n9 or 11)	5.71	< 0.001	6.5	< 0.001												5-aminovalerate	0.63	0.0724281	0.88	0.628078
dihomo-linoleate (20:2n6)	2.17	0.00904618	5.56	< 0.001												citrulline	0.51	0.0238159	0.34	0.00191325
mead acid (20:3n9)	0.66	0.0122205	1.24	0.313419												N-acetylornithine	0.51	0.0177545	0.69	0.148736
arachidonate (20:4n6)	0.98	0.84029	1.64	0.00180192												trans-4-hydroxyproline	0.5	0.012957	0.48	0.00465104
docosadienoate (22:2n6)	5.01	< 0.001	7.3	< 0.001												argininosuccinate	0.08	< 0.001	0.08	< 0.001
docosatrienoate (22:3n3)	1.04	0.782911	2.2	0.00260966											Creatine metabolism	creatine	1.88	< 0.001	1.73	0.00163677
adrenate (22:4n6)	1.29	0.0845503	3.02	< 0.001												creatinine	1.2	0.135183	1.26	0.0672043
															Butanoate metabolism	2-aminobutyrate	0.54	< 0.001	0.54	< 0.001
Essential Fatty Acids															Polyamine metabolism	5-methylthioadenosine (MTA)	0.93	0.417615	0.71	0.00271773
linoleate (18:2n6)	1.7	0.0279138	3.29	< 0.001												putrescine	0.1	< 0.001	0.11	< 0.001
dihomo-linolenate (20:3n3 or n6)	2.18	0.0575257	3.68	< 0.001												N-acetylputrescine	0.08	< 0.001	0.13	< 0.001
eicosapentaenoate (EPA; 20:5n3)	2.25	< 0.001	3.62	< 0.001												agmatine	0.06	< 0.001	0.06	< 0.001
docosapentaenoate (n3 DPA; 22:5n3)	2.84	< 0.001	5.44	< 0.001												spermidine	1.33	< 0.001	1.38	< 0.001
docosapentaenoate (n6 DPA; 22:5n6)	0.32	< 0.001	0.61	0.0253606												spermine	0.8	0.0940256	0.7	0.0191344
docosahexaenoate (DHA; 22:6n3)	1.45	0.00740388	1.82	< 0.001											Guanidino and acetamido metabolism	4-acetamidobutanoate	0.3	< 0.001	0.48	0.0339006
Lysophospholipid
1-palmitoylglycerophosphoethanolamine	0.44	0.00138517	0.5	0.00724971
2-palmitoylglycerophosphoethanolamine*	0.3	< 0.001	0.8	0.290883
1-stearoylglycerophosphoethanolamine	0.68	0.0151688	1.26	0.582945
1-oleoylglycerophosphoethanolamine	0.74	0.0584081	1.36	0.729447
2-oleoylglycerophosphoethanolamine*	1.1	0.533195	2.17	0.0721715
2-linoleoylglycerophosphoethanolamine*	1.83	0.00837687	3.25	0.0558898
1-arachidonoylglycerophosphoethanolamine*	0.78	0.0707626	1.91	0.196703
2-arachidonoylglycerophosphoethanolamine*	0.71	0.0672673	1.04	0.734718
2-docosapentaenoylglycerophosphoethanolamine*	0.27	< 0.001	0.47	0.0374434
2-docosahexaenoylglycerophosphoethanolamine*	0.17	< 0.001	0.29	0.0105087
1-myristoylglycerophosphocholine	0.45	0.0211318	0.93	0.373147
1-pentadecanoylglycerophosphocholine*	0.36	0.00283535	0.73	0.2235
2-palmitoylglycerophosphocholine*	0.51	0.0122814	0.91	0.47428
1-palmitoleoylglycerophosphocholine*	0.43	0.00343459	0.8	0.230052
1-stearoylglycerophosphocholine	0.81	0.0808511	1.33	0.487882
2-stearoylglycerophosphocholine*	0.26	0.00101572	0.37	0.0211337
2-linoleoylglycerophosphocholine*	2.61	0.00261639	3.93	0.0297973
2-eicosatrienoylglycerophosphocholine*	2.06	0.0136745	3.14	0.0135641
1-arachidonoylglycerophosphocholine*	0.54	0.041777	0.92	0.413793
1-docosapentaenoylglycerophosphocholine*	0.65	0.0300565	1.12	0.944326
2-docosahexaenoylglycerophosphocholine*	0.5	0.0585891	1.1	0.618557
1-palmitoylglycerophosphoinositol*	0.11	< 0.001	0.26	< 0.001
1-stearoylglycerophosphoinositol	0.43	0.0146825	0.77	0.177089
1-oleoylglycerophosphoinositol*	0.3	< 0.001	0.43	0.0218884
1-arachidonoylglycerophosphoinositol*	0.21	< 0.001	0.46	0.00368564
2-arachidonoylglycerophosphoinositol*	0.32	0.0016315	0.62	0.0723788
1-palmitoylplasmenylethanolamine*	0.67	0.0564233	0.76	0.182446
Glycerolipid Metabolism
choline phosphate	0.25	< 0.001	0.36	< 0.001
ethanolamine	0.69	0.0411413	0.59	0.0421414
choline	0.46	< 0.001	0.51	< 0.001
glycerol 3-phosphate (G3P)	0.62	0.015433	0.53	< 0.001
glycerophosphorylcholine (GPC)	0.64	0.0939638	0.88	0.64176
Sphingolipids
sphinganine	0.73	0.008771	1.79	< 0.001
sphingosine	1.88	0.0849754	5.08	< 0.001
phytosphingosine	4.09	0.0105976	5.76	0.00215262
palmitoyl sphingomyelin	1.62	0.0047238	1.52	< 0.001
stearoyl sphingomyelin	6.24	< 0.001	5.3	< 0.001
lathosterol	0.43	0.0370164	0.36	0.0226293
GSH Metabolism
gamma-glutamylmethionine	3.73	< 0.001	2.77	< 0.001
gamma-glutamylglutamate	7.31	< 0.001	6.23	< 0.001
gamma-glutamylphenylalanine	1.88	0.0110925	1.77	0.0178528
glutathione, reduced (GSH)	0.44	< 0.001	0.44	< 0.001
5-oxoproline	1.41	0.0943842	1.25	0.111977
glutathione, oxidized (GSSG)	0.37	< 0.001	0.37	< 0.001
cysteine-glutathione disulfide	6.04	< 0.001	5.85	< 0.001
ophthalmate	0.27	< 0.001	0.54	0.00981971
Folate Metabolism and Others
5-methyltetrahydrofolate (5MeTHF)	2.19	0.00426441	2.89	< 0.001
Seratonin 5-HT	1.6	0.147832	2.87	0.0487
N6-methyladenosine	17.37	< 0.001	17.67	< 0.001
Cysteine, Methionine, SAM, Taurine Metabolism
cysteine	10.32	< 0.001	8.91	< 0.001
N-formylmethionine	0.49	< 0.001	0.54	0.00140307
hypotaurine	2.38	< 0.001	1.99	0.0243548
taurine	9.91	0.0031961	5.38	0.00899164
S-adenosylhomocysteine (SAH)	0.3	< 0.001	0.23	< 0.001
methionine	0.58	0.00438626	0.66	0.0187813
Inositol Metabolism
myo-inositol	3.79	< 0.001	3.1	< 0.001
inositol 1-phosphate (I1P)	0.81	0.0077962	0.7	0.00519621
scyllo-inositol	4.64	< 0.001	3.11	< 0.001
Extracellular Matrix Remodeling
pro-hydroxy-pro	2.05	0.0057	1.92	0.0088
Nucleotide Sugars, Pentose Metabolism
UDP-glucose	0.47	0.0414204	0.48	0.00181933
UDP-glucuronate	0.63	0.00417984	0.53	0.0215848
xylitol	0.5	0.0384908	0.37	0.010014
xylonate	0.55	0.00170352	0.46	< 0.001
UDP-acetylglucosamine, UDP-acetylgalactosamine	1.66	0.0101109	1.42	0.0299759
UDP-galactose	0.58	0.0153031	0.43	0.0547585
Eicosanoid Metabolism
prostaglandin E2	0.19	< 0.001	0.19	< 0.001
prostaglandin I2	0.23	< 0.001	0.23	< 0.001
6-keto prostaglandin F1alpha	0.21	< 0.001	0.21	< 0.001
15-HETE	0.38	0.00203878	0.48	0.0475786
Nicotinate and Nicotinamide Metabolism
nicotinamide adenine dinucleotide (NAD+)	0.24	0.00617474	0.18	< 0.001
nicotinamide adenine dinucleotide reduced (NADH)	0.18	0.00396048	0.17	0.00235466
nicotinate adenine dinucleotide (NAAD+)	0.02	< 0.001	0.02	< 0.001
nicotinate	1.84	0.00139943	1.84	0.0412254
pantothenate	0.37	< 0.001	0.43	< 0.001
Riboflavin Metabolism
flavin adenine dinucleotide (FAD)	1.83	< 0.001	1.89	< 0.001
flavin mononucleotide (FMN)	1.63	0.0102846	1.64	0.00600223
Heat map of statistically significant biochemicals profiled in this study. For paired comparisons, shaded cells indicate p≤0.05
(red indicates that the mean values are significantly higher for that comparison; green values significantly lower). Blue-bolded text indicates 0.05< p< 0.10.
All data normalized using Bradford protein concentration.
Upregulated
Downregulated
Approached significance
