# Supplementary material for: Loss of HSulf-1 promotes altered lipid metabolism in ovarian cancer
Source: Cancer Metab. 2014 Aug 18;2:13. doi: 10.1186/2049-3002-2-13 (PMC4164348; doi:10.1186/2049-3002-2-13)
Supplement: Additional file 6: Table S4 — Alterations in lipid metabolites. Lipid metabolic pathways in Sh1 and Sh2 cells compared to NTC cells. Heat map of statistically significant (p ≤ 0.05, FDR < 0.05) biochemicals are shown. Red indicates that the mean values are significantly higher by comparison with untreated control; green values significantly lower. All data were normalized using Bradford protein concentration (red—upregulated, green—downregulated. [file 2049-3002-2-13-S6.xlsx]

## Sheet: Sheet1
Lipid Metabolites	Sh1	Sh2
linoleate (18:2n6)	1.7	3.29
eicosapentaenoate (EPA; 20:5n3)	2.25	3.62
docosapentaenoate (n3 DPA; 22:5n3)	2.84	5.44
docosahexaenoate (DHA; 22:6n3)	1.45	1.82
oleate (18:1n9)	2.22	2.7
cis-vaccenate (18:1n7)	2.08	2.52
nonadecanoate (19:0)	1.38	2.27
10-nonadecenoate (19:1n9)	4.78	7.34
eicosenoate (20:1n9 or 11)	5.71	6.5
dihomo-linoleate (20:2n6)	2.17	5.56
docosadienoate (22:2n6)	5.01	7.3
2-hydroxyglutarate	1.72	2.05
17-methylstearate	2.11	3.2
valerylcarnitine	1.79	1.89
acetylcarnitine	2.74	3.22
oleoylcarnitine	16.84	6.64
myo-inositol	3.79	3.1
scyllo-inositol	4.64	3.11
2-linoleoylglycerophosphocholine*	2.61	3.93
2-eicosatrienoylglycerophosphocholine*	2.06	3.14
phytosphingosine	4.09	5.76
palmitoyl sphingomyelin	1.62	1.52
stearoyl sphingomyelin	6.24	5.3
docosapentaenoate (n6 DPA; 22:5n6)	0.32	0.61
prostaglandin E2	0.19	0.19
prostaglandin I2	0.23	0.23
6-keto prostaglandin F1alpha	0.21	0.21
15-HETE	0.38	0.48
deoxycarnitine	0.61	0.6
carnitine	0.58	0.66
3-dehydrocarnitine*	0.61	0.6
choline phosphate	0.25	0.36
ethanolamine	0.69	0.59
glycerol 3-phosphate (G3P)	0.62	0.53
inositol 1-phosphate (I1P)	0.81	0.7
1-palmitoylglycerophosphoethanolamine	0.44	0.5
2-docosapentaenoylglycerophosphoethanolamine*	0.27	0.47
2-docosahexaenoylglycerophosphoethanolamine*	0.17	0.29
2-stearoylglycerophosphocholine*	0.26	0.37
1-palmitoylglycerophosphoinositol*	0.11	0.26
1-oleoylglycerophosphoinositol*	0.3	0.43
1-arachidonoylglycerophosphoinositol*	0.21	0.46
lathosterol	0.43	0.36
7-alpha-hydroxycholesterol	0.08	0.14
